# Supplementary material for: Comprehensive transcriptomic and proteomic characterization of human mesenchymal stem cells reveals source specific cellular markers
Source: Sci Rep. 2016 Feb 9;6:21507. doi: 10.1038/srep21507 (PMC4746666; doi:10.1038/srep21507)
Supplement: Supplementary Table S1 [file srep21507-s2.xls]

## Sheet: Table S1A. RNA CuffDiff
Table S1A. Statistical analysis of RNA sequencing results by CuffDiff.
test_id	gene_id	gene	GeneName	locus	status	ESC	ESC-MSC	BM-MSC	log2.fold_BMSCvsESC		t_BMSCvsESC	p_BMSCvsESC	q_BMSCvsESC	significant_BMSCvsESC	log2.fold_BMSCvsMSC		t_BMSCvsMSC	p_BMSCvsMSC	q_BMSCvsMSC	significant_BMSCvsMSC	log2.fold_MSCvsESC		t_MSCvsESC	p_MSCvsESC	q_MSCvsESC	significant_MSCvsESC		gene
XLOC_000001	XLOC_000001	DDX11L1	DDX11L1	1:11868-31109	NOTEST	0	0	0	0		0	1	1	no	0		0	1	1	no	0		0	1	1	no		DDX11L1
XLOC_000002	XLOC_000002	MIR1302-10	MIR1302-10	1:11868-31109	NOTEST	0.253303	0	0	inf		0	1	1	no	0		0	1	1	no	#NAME?		0	1	1	no		MIR1302-10
XLOC_000003	XLOC_000003	OR4G11P	OR4G11P	1:62947-63887	NOTEST	0.0513259	0	0	inf		0	1	1	no	0		0	1	1	no	#NAME?		0	1	1	no		OR4G11P
XLOC_000004	XLOC_000004	OR4F5	OR4F5	1:69090-70008	NOTEST	0	0	0	0		0	1	1	no	0		0	1	1	no	0		0	1	1	no		OR4F5
XLOC_000005	XLOC_000005	RP11-34P13.10.1	RP11-34P13.10.1	1:89294-133923	NOTEST	0	0	0	0		0	1	1	no	0		0	1	1	no	0		0	1	1	no		RP11-34P13.10.1
XLOC_000006	XLOC_000006	RP11-34P13.9.1	RP11-34P13.9.1	1:160445-161525	NOTEST	1.78945	0.291673	0	inf		0	1	1	no	inf		0	1	1	no	-2.6171		0	1	1	no		RP11-34P13.9.1
XLOC_000007	XLOC_000007	RP4-669L17.10.1,RP4-669L17.11.1,RP4-669L17.8.1	RP4-669L17.10.1	1:317810-328455	OK	20.5482	2.13864	1.98295	3.37329		3.22845	5e-05	0.000203074	yes	0.109045		0	1	1	no	-3.26425		-3.22668	5e-05	0.000203074	yes		RP4-669L17.10.1
XLOC_000008	XLOC_000008	RP4-669L17.4.1	RP4-669L17.4.1	1:329425-461954	NOTEST	0.279519	0	0	inf		0	1	1	no	0		0	1	1	no	#NAME?		0	1	1	no		RP4-669L17.4.1
XLOC_000009	XLOC_000009	OR4F29	OR4F29	1:329425-461954	NOTEST	0	0	0	0		0	1	1	no	0		0	1	1	no	0		0	1	1	no		OR4F29
XLOC_000010	XLOC_000010	RP5-857K21.15.1	RP5-857K21.15.1	1:329425-461954	NOTEST	0	0	0	0		0	1	1	no	0		0	1	1	no	0		0	1	1	no		RP5-857K21.15.1
XLOC_000011	XLOC_000011	RP4-669L17.1.1	RP4-669L17.1.1	1:470906-471368	NOTEST	0	0	0	0		0	1	1	no	0		0	1	1	no	0		0	1	1	no		RP4-669L17.1.1
XLOC_000012	XLOC_000012	RP5-857K21.2.1,RP5-857K21.3.1	RP5-857K21.2.1	1:521368-532878	NOTEST	0	0	0	0		0	1	1	no	0		0	1	1	no	0		0	1	1	no		RP5-857K21.2.1
XLOC_000013	XLOC_000013	AC114498.2,MTND1P23,MTND2P28	AC114498.2	1:536815-660287	OK	136.723	48.4358	107.4	0.348256		0.121541	0.6443	0.729232	no	-1.14885		-0.403395	0.20725	0.305495	no	-1.49711		-1.63255	0.0046	0.0124804	yes		AC114498.2
XLOC_000014	XLOC_000014	RP5-857K21.6.1	RP5-857K21.6.1	1:536815-660287	OK	4.1304	4.14924	324.984	-6.29794		-2.15634	0.04265	0.0859943	no	-6.29138		-3.43446	0.0187	0.0426933	yes	0.00656355		0.00205203	0.993	0.995088	no		RP5-857K21.6.1
XLOC_000015	XLOC_000015	AC114498.1	AC114498.1	1:536815-660287	NOTEST	0	0	0	0		0	1	1	no	0		0	1	1	no	0		0	1	1	no		AC114498.1
XLOC_000016	XLOC_000016	RP5-857K21.7.1	RP5-857K21.7.1	1:536815-660287	NOTEST	2.15947	0.161499	0.714445	1.59578		0	1	1	no	-2.1453		0	1	1	no	-3.74108		0	1	1	no		RP5-857K21.7.1
XLOC_000017	XLOC_000017	AC114498.6	AC114498.6	1:536815-660287	NOTEST	0	0	0	0		0	1	1	no	0		0	1	1	no	0		0	1	1	no		AC114498.6
XLOC_000018	XLOC_000018	RP5-857K21.10.1,RP5-857K21.11.1,RP5-857K21.14.1	RP5-857K21.10.1	1:536815-660287	OK	987.942	375.434	529.844	0.89886		0.589756	0.10015	0.173395	no	-0.497006		-0.32693	0.24005	0.339911	no	-1.39587		-3.58393	5e-05	0.000203074	yes		RP5-857K21.10.1
XLOC_000019	XLOC_000019	RP5-857K21.12.1	RP5-857K21.12.1	1:536815-660287	NOTEST	0	0	0	0		0	1	1	no	0		0	1	1	no	0		0	1	1	no		RP5-857K21.12.1
XLOC_000020	XLOC_000020	CICP3	CICP3	1:536815-660287	NOTEST	0	0	0	0		0	1	1	no	0		0	1	1	no	0		0	1	1	no		CICP3
XLOC_000021	XLOC_000021	RP11-206L10.4.1	RP11-206L10.4.1	1:677192-714006	NOTEST	1.65414	0	0	inf		0	1	1	no	0		0	1	1	no	#NAME?		0	1	1	no		RP11-206L10.4.1
XLOC_000022	XLOC_000022	RP11-206L10.6.1,RP11-206L10.7.1,RP11-206L10.9.1	RP11-206L10.6.1	1:714161-755214	OK	6.14549	10.6755	5.80571	0.0820546		0.0784053	0.90245	0.931521	no	0.878753		1.23841	0.1146	0.192947	no	0.796698		0.84112	0.19735	0.294453	no		RP11-206L10.6.1
XLOC_000023	XLOC_000023	AL669831.1	AL669831.1	1:714161-755214	NOTEST	0.504283	0.323698	0.2563	0.976402		0	1	1	no	0.336816		0	1	1	no	-0.639586		0	1	1	no		AL669831.1
XLOC_000024	XLOC_000024	FAM87B	FAM87B	1:714161-755214	NOTEST	0.411603	0.909195	1.83561	-2.15694		0	1	1	no	-1.0136		0	1	1	no	1.14334		0	1	1	no		FAM87B
XLOC_000025	XLOC_000025	RP11-206L10.11.1	RP11-206L10.11.1	1:760227-794954	OK	2.43135	4.10026	4.00586	-0.720354		-0.839046	0.0345	0.0723313	no	0.0336004		0.0418146	0.9178	0.942225	no	0.753954		0.84609	0.0445	0.0891041	no		RP11-206L10.11.1
XLOC_000026	XLOC_000026	RP11-206L10.13.1	RP11-206L10.13.1	1:803450-812283	NOTEST	0	0	0	0		0	1	1	no	0		0	1	1	no	0		0	1	1	no		RP11-206L10.13.1
XLOC_000027	XLOC_000027	RP11-54O7.1.1,RP11-54O7.2.1	RP11-54O7.1.1	1:846814-850351	NOTEST	1.25755	0	0.0909249	3.78979		0	1	1	no	#NAME?		0	1	1	no	#NAME?		0	1	1	no		RP11-54O7.1.1
XLOC_000028	XLOC_000028	SAMD11	SAMD11	1:860259-894689	NOTEST	0.0571901	0	0.571885	-3.32189		0	1	1	no	#NAME?		0	1	1	no	#NAME?		0	1	1	no		SAMD11
XLOC_000029	XLOC_000029	KLHL17	KLHL17	1:895966-901118	NOTEST	2.02561	1.10387	0.922862	1.13417		0	1	1	no	0.258384		0	1	1	no	-0.875785		0	1	1	no		KLHL17
XLOC_000030	XLOC_000030	PLEKHN1	PLEKHN1	1:901876-917497	NOTEST	0.614709	0.0446995	0.151592	2.01971		0	1	1	no	-1.76186		0	1	1	no	-3.78157		0	1	1	no		PLEKHN1
XLOC_000031	XLOC_000031	ISG15	ISG15	1:948802-949920	OK	4.81971	6.73351	59.4401	-3.62442		-6.89604	5e-05	0.000203074	yes	-3.14201		-6.60946	5e-05	0.000203074	yes	0.48241		0.806993	0.299	0.40212	no		ISG15
XLOC_000032	XLOC_000032	AGRN	AGRN	1:955502-991500	OK	15.0827	20.7791	9.75453	0.628751		0.66023	0.17925	0.27344	no	1.09099		1.18666	0.0177	0.0407139	yes	0.462236		0.548915	0.3142	0.418644	no		AGRN
XLOC_000033	XLOC_000033	RP11-465B22.3.1	RP11-465B22.3.1	1:995113-1004735	NOTEST	1.61452	0	0.147643	3.45092		0	1	1	no	#NAME?		0	1	1	no	#NAME?		0	1	1	no		RP11-465B22.3.1
XLOC_000034	XLOC_000034	RP11-465B22.5.1	RP11-465B22.5.1	1:1072396-1079436	NOTEST	0	0	0	0		0	1	1	no	0		0	1	1	no	0		0	1	1	no		RP11-465B22.5.1
XLOC_000035	XLOC_000035	MIR200B	MIR200B	1:1102483-1102578	NOTEST	0	0	0	0		0	1	1	no	0		0	1	1	no	0		0	1	1	no		MIR200B
XLOC_000036	XLOC_000036	MIR200A	MIR200A	1:1103242-1103332	NOTEST	0	0	0	0		0	1	1	no	0		0	1	1	no	0		0	1	1	no		MIR200A
XLOC_000037	XLOC_000037	MIR429	MIR429	1:1104384-1104467	NOTEST	0	0	0	0		0	1	1	no	0		0	1	1	no	0		0	1	1	no		MIR429
XLOC_000038	XLOC_000038	TTLL10	TTLL10	1:1108435-1133315	NOTEST	0.0200641	0	0	inf		0	1	1	no	0		0	1	1	no	#NAME?		0	1	1	no		TTLL10
XLOC_000039	XLOC_000039	B3GALT6	B3GALT6	1:1167628-1170421	OK	1.95991	9.7834	7.0743	-1.8518		-3.61147	5e-05	0.000203074	yes	0.467749		1.21904	0.0354	0.07393	no	2.31955		4.63206	5e-05	0.000203074	yes		B3GALT6
XLOC_000040	XLOC_000040	SCNN1D	SCNN1D	1:1210602-1227409	NOTEST	0.054819	0.0428046	0.208205	-1.92526		0	1	1	no	-2.28217		0	1	1	no	-0.356912		0	1	1	no		SCNN1D
XLOC_000041	XLOC_000041	PUSL1	PUSL1	1:1227755-1260071	OK	7.99868	6.97009	8.11122	-0.0201569		-0.0272619	0.95245	0.967196	no	-0.218743		-0.296118	0.5408	0.639724	no	-0.198586		-0.268086	0.6075	0.698585	no		PUSL1
XLOC_000042	XLOC_000042	GLTPD1	GLTPD1	1:1260135-1264396	NOTEST	0.238684	1.9864	1.78265	-2.90085		0	1	1	no	0.156133		0	1	1	no	3.05698		0	1	1	no		GLTPD1
XLOC_000043	XLOC_000043	TAS1R3	TAS1R3	1:1266693-1284760	NOTEST	0.0238337	0	0	inf		0	1	1	no	0		0	1	1	no	#NAME?		0	1	1	no		TAS1R3
XLOC_000044	XLOC_000044	RP5-890O3.3.1	RP5-890O3.3.1	1:1314043-1314412	NOTEST	0	0	0	0		0	1	1	no	0		0	1	1	no	0		0	1	1	no		RP5-890O3.3.1
XLOC_000045	XLOC_000045	RP4-758J18.2.1,RP4-758J18.3.1	RP4-758J18.2.1	1:1334901-1342693	OK	5.14943	4.09	4.33372	0.248808		0.234266	0.68115	0.759613	no	-0.0835038		-0.0679536	0.9071	0.934425	no	-0.332312		-0.299697	0.62495	0.712882	no		RP4-758J18.2.1
XLOC_000046	XLOC_000046	RP4-758J18.7.1	RP4-758J18.7.1	1:1353799-1358071	NOTEST	0	0	0	0		0	1	1	no	0		0	1	1	no	0		0	1	1	no		RP4-758J18.7.1
XLOC_000047	XLOC_000047	TMEM88B	TMEM88B	1:1360831-1363179	NOTEST	0.126223	0	0	inf		0	1	1	no	0		0	1	1	no	#NAME?		0	1	1	no		TMEM88B
XLOC_000048	XLOC_000048	VWA1	VWA1	1:1370240-1378262	OK	2.94619	0.175676	0.634291	2.21564		1.2694	0.00055	0.00185851	yes	-1.85223		0	1	1	no	-4.06786		-0.730913	0.0003	0.00106829	yes		VWA1
XLOC_000049	XLOC_000049	ATAD3C	ATAD3C	1:1385068-1405538	NOTEST	0.165629	0.248274	0.0212943	2.95942		0	1	1	no	3.5434		0	1	1	no	0.583983		0	1	1	no		ATAD3C
XLOC_000050	XLOC_000050	ATAD3B	ATAD3B	1:1407142-1433228	OK	3.42808	1.66439	1.77186	0.952137		1.09304	0.0092	0.0230183	yes	-0.090269		0	1	1	no	-1.04241		-1.17509	0.0085	0.0214868	yes		ATAD3B
XLOC_000051	XLOC_000051	ATAD3A	ATAD3A	1:1447530-1470067	OK	3.37951	2.06692	3.2035	0.0771668		0.0860648	0.82505	0.874501	no	-0.632168		-0.546611	0.10645	0.182075	no	-0.709334		-0.634184	0.0846	0.151539	no		ATAD3A
XLOC_000052	XLOC_000052	AL645728.1	AL645728.1	1:1510354-1511373	NOTEST	0.0929147	0	0.1606	-0.789489		0	1	1	no	#NAME?		0	1	1	no	#NAME?		0	1	1	no		AL645728.1
XLOC_000053	XLOC_000053	AL645728.3	AL645728.3	1:1515135-1515379	NOTEST	0	0	0	0		0	1	1	no	0		0	1	1	no	0		0	1	1	no		AL645728.3
XLOC_000054	XLOC_000054	MIB2	MIB2	1:1550794-1565990	OK	2.60895	3.06446	5.57294	-1.09497		-0.85732	0.0019	0.00567873	yes	-0.862807		-0.697616	0.01445	0.0341114	yes	0.232165		0.167678	0.50055	0.602985	no		MIB2
XLOC_000055	XLOC_000055	MMP23B	MMP23B	1:1567473-1590441	NOTEST	0.0323951	0	0.119654	-1.88502		0	1	1	no	#NAME?		0	1	1	no	#NAME?		0	1	1	no		MMP23B
XLOC_000056	XLOC_000056	MMP23A	MMP23A	1:1631368-1633249	NOTEST	0	0	0	0		0	1	1	no	0		0	1	1	no	0		0	1	1	no		MMP23A
XLOC_000057	XLOC_000057	RP1-283E3.3.1	RP1-283E3.3.1	1:1633820-1677431	NOTEST	2.1284	3.89758	1.28513	0.727851		0	1	1	no	1.60066		1.43909	0.0192	0.0436918	yes	0.87281		0.777303	0.1824	0.277379	no		RP1-283E3.3.1
XLOC_000058	XLOC_000058	RP1-283E3.4.1,RP1-283E3.8.1	RP1-283E3.4.1	1:1633820-1677431	NOTEST	1.1013	1.90642	0.7131	0.627033		0	1	1	no	1.41869		0	1	1	no	0.791654		0	1	1	no		RP1-283E3.4.1
XLOC_000059	XLOC_000059	RP1-140A9.1.1	RP1-140A9.1.1	1:1822909-1824097	NOTEST	0	0.223329	0.32781	#NAME?		0	1	1	no	-0.55369		0	1	1	no	inf		0	1	1	no		RP1-140A9.1.1
XLOC_000060	XLOC_000060	CALML6	CALML6	1:1846265-1848735	NOTEST	0.167117	0.582384	0	inf		0	1	1	no	inf		0	1	1	no	1.80111		0	1	1	no		CALML6
XLOC_000061	XLOC_000061	GABRD	GABRD	1:1950779-1962192	NOTEST	0.0735667	0	0	inf		0	1	1	no	0		0	1	1	no	#NAME?		0	1	1	no		GABRD
XLOC_000062	XLOC_000062	PRKCZ	PRKCZ	1:1981908-2152175	OK	6.49927	1.84096	0.168959	5.26554		0.299821	5e-05	0.000203074	yes	3.44571		0	1	1	no	-1.81982		-0.751491	5e-05	0.000203074	yes		PRKCZ
XLOC_000063	XLOC_000063	SKI	SKI	1:2160133-2241654	OK	7.20888	8.55335	11.4887	-0.672368		-0.992656	0.01845	0.0421993	yes	-0.425654		-0.715397	0.08135	0.146856	no	0.246714		0.322372	0.4292	0.536589	no		SKI
XLOC_000064	XLOC_000064	AL513477.1	AL513477.1	1:2252691-2323146	NOTEST	0.100054	0	0.129302	-0.369963		0	1	1	no	#NAME?		0	1	1	no	#NAME?		0	1	1	no		AL513477.1
XLOC_000065	XLOC_000065	RER1	RER1	1:2323266-2345236	OK	18.5384	62.9115	52.4758	-1.50113		-3.1855	5e-05	0.000203074	yes	0.261673		0.678211	0.19665	0.293688	no	1.76281		3.88526	5e-05	0.000203074	yes		RER1
XLOC_000066	XLOC_000066	RP4-740C4.4.1	RP4-740C4.4.1	1:2357418-2362089	NOTEST	0	0	0	0		0	1	1	no	0		0	1	1	no	0		0	1	1	no		RP4-740C4.4.1
XLOC_000067	XLOC_000067	PLCH2	PLCH2	1:2398897-2436969	NOTEST	0.0087153	0	0.0372926	-2.09727		0	1	1	no	#NAME?		0	1	1	no	#NAME?		0	1	1	no		PLCH2
XLOC_000068	XLOC_000068	TNFRSF14	TNFRSF14	1:2481358-2497061	OK	0	0	4.79636	#NAME?		#NAME?	5e-05	0.000203074	yes	#NAME?		#NAME?	5e-05	0.000203074	yes	0		0	1	1	no		TNFRSF14
XLOC_000069	XLOC_000069	RP3-395M20.7.1	RP3-395M20.7.1	1:2497848-2508811	NOTEST	0	0	0.0277097	#NAME?		0	1	1	no	#NAME?		0	1	1	no	0		0	1	1	no		RP3-395M20.7.1
XLOC_000070	XLOC_000070	RP3-395M20.9.1	RP3-395M20.9.1	1:2512998-2515972	NOTEST	0	0	0	0		0	1	1	no	0		0	1	1	no	0		0	1	1	no		RP3-395M20.9.1
XLOC_000071	XLOC_000071	FAM213B	FAM213B	1:2517929-2706280	OK	5.60527	3.77368	4.80372	0.222632		0.279294	0.4064	0.513541	no	-0.34818		-0.388558	0.21045	0.308641	no	-0.570811		-0.697944	0.0481	0.0951137	no		FAM213B
XLOC_000072	XLOC_000072	RP13-436F16.1.1	RP13-436F16.1.1	1:2517929-2706280	NOTEST	0	0	0	0		0	1	1	no	0		0	1	1	no	0		0	1	1	no		RP13-436F16.1.1
XLOC_000073	XLOC_000073	ACTRT2	ACTRT2	1:2938045-2939465	NOTEST	0	0	0	0		0	1	1	no	0		0	1	1	no	0		0	1	1	no		ACTRT2
XLOC_000074	XLOC_000074	PRDM16	PRDM16	1:2985731-3355185	NOTEST	0.0962843	0.20582	1.39496	-3.85678		0	1	1	no	-2.76078		0	1	1	no	1.09601		0	1	1	no		PRDM16
XLOC_000075	XLOC_000075	ARHGEF16	ARHGEF16	1:3370989-3397678	NOTEST	1.50404	0	0.0280974	5.74227		0	1	1	no	#NAME?		0	1	1	no	#NAME?		0	1	1	no		ARHGEF16
XLOC_000076	XLOC_000076	TPRG1L	TPRG1L	1:3541565-3546696	OK	6.63331	27.3847	30.8335	-2.2167		-5.3254	5e-05	0.000203074	yes	-0.171125		-0.498391	0.3493	0.455325	no	2.04557		4.88725	5e-05	0.000203074	yes		TPRG1L
XLOC_000077	XLOC_000077	TP73	TP73	1:3547330-3663900	NOTEST	0.677185	0.0222201	0.0499313	3.76153		0	1	1	no	-1.16808		0	1	1	no	-4.92962		0	1	1	no		TP73
XLOC_000078	XLOC_000078	CCDC27	CCDC27	1:3668961-3688208	NOTEST	0	0	0	0		0	1	1	no	0		0	1	1	no	0		0	1	1	no		CCDC27
XLOC_000079	XLOC_000079	RP1-286D6.2.1	RP1-286D6.2.1	1:3689351-3692546	NOTEST	0.253246	0	0	inf		0	1	1	no	0		0	1	1	no	#NAME?		0	1	1	no		RP1-286D6.2.1
XLOC_000080	XLOC_000080	DFFB	DFFB	1:3773844-3801993	OK	3.92292	1.58454	1.39196	1.49481		0.908688	0.0024	0.00702262	yes	0.186943		0	1	1	no	-1.30787		-0.81964	0.01275	0.0305737	yes		DFFB
XLOC_000081	XLOC_000081	RP13-15E13.1.1	RP13-15E13.1.1	1:3816935-3833789	NOTEST	0.0835565	0.103727	0.21198	-1.34311		0	1	1	no	-1.03114		0	1	1	no	0.311962		0	1	1	no		RP13-15E13.1.1
XLOC_000082	XLOC_000082	RP13-614K11.1.1	RP13-614K11.1.1	1:4000672-4015322	NOTEST	0	0	0	0		0	1	1	no	0		0	1	1	no	0		0	1	1	no		RP13-614K11.1.1
XLOC_000083	XLOC_000083	RP5-1166F10.1.1	RP5-1166F10.1.1	1:4472110-4484747	NOTEST	0	0	0	0		0	1	1	no	0		0	1	1	no	0		0	1	1	no		RP5-1166F10.1.1
XLOC_000084	XLOC_000084	RP1-37J18.1.1	RP1-37J18.1.1	1:4611794-4612205	NOTEST	0	0	0	0		0	1	1	no	0		0	1	1	no	0		0	1	1	no		RP1-37J18.1.1
XLOC_000085	XLOC_000085	RP1-37J18.2.1	RP1-37J18.2.1	1:4631607-4643481	NOTEST	0	0	0	0		0	1	1	no	0		0	1	1	no	0		0	1	1	no		RP1-37J18.2.1
XLOC_000086	XLOC_000086	AJAP1	AJAP1	1:4714791-4843850	NOTEST	1.96437	0	0.096572	4.34632		0	1	1	no	#NAME?		0	1	1	no	#NAME?		0	1	1	no		AJAP1
XLOC_000087	XLOC_000087	RP1-58B11.1.1	RP1-58B11.1.1	1:5553037-5554734	NOTEST	0	0	0	0		0	1	1	no	0		0	1	1	no	0		0	1	1	no		RP1-58B11.1.1
XLOC_000088	XLOC_000088	MIR548W	MIR548W	1:5875930-5876019	NOTEST	0	0	0	0		0	1	1	no	0		0	1	1	no	0		0	1	1	no		MIR548W
XLOC_000089	XLOC_000089	KCNAB2	KCNAB2	1:5922870-6161253	NOTEST	0.323903	2.11084	1.15882	-1.83903		0	1	1	no	0.865158		0	1	1	no	2.70418		0	1	1	no		KCNAB2
XLOC_000090	XLOC_000090	RNF207	RNF207	1:6241328-6296032	NOTEST	0.327148	3.48317	0.882359	-1.43142		0	1	1	no	1.98096		0.251066	0.07195	0.132751	no	3.41239		0.289557	0.01485	0.0349199	yes		RNF207
XLOC_000091	XLOC_000091	LINC00337	LINC00337	1:6296299-6299504	NOTEST	1.73842	0.160993	0.0434655	5.32176		0	1	1	no	1.88906		0	1	1	no	-3.4327		0	1	1	no		LINC00337
XLOC_000092	XLOC_000092	HES3	HES3	1:6304251-6305638	NOTEST	0	0	0	0		0	1	1	no	0		0	1	1	no	0		0	1	1	no		HES3
XLOC_000093	XLOC_000093	ESPN	ESPN	1:6484847-6580121	OK	3.20384	0.206352	0	inf		#NAME?	5e-05	0.000203074	yes	inf		0	1	1	no	-3.95663		-0.333716	5e-05	0.000203074	yes		ESPN
XLOC_000094	XLOC_000094	U6	U6	1:6581191-6614595	NOTEST	0	0	0	0		0	1	1	no	0		0	1	1	no	0		0	1	1	no		U6
XLOC_000095	XLOC_000095	RP11-58A11.2.1	RP11-58A11.2.1	1:6581191-6614595	NOTEST	0.170653	0	0	inf		0	1	1	no	0		0	1	1	no	#NAME?		0	1	1	no		RP11-58A11.2.1
XLOC_000096	XLOC_000096	TAS1R1	TAS1R1	1:6615240-6639817	NOTEST	0	0	0.167544	#NAME?		0	1	1	no	#NAME?		0	1	1	no	0		0	1	1	no		TAS1R1
XLOC_000097	XLOC_000097	ZBTB48	ZBTB48	1:6640060-6649439	OK	5.01547	3.29821	3.92061	0.355308		0.319692	0.47755	0.582227	no	-0.249394		-0.221926	0.61995	0.708939	no	-0.604703		-0.557493	0.2484	0.347991	no		ZBTB48
XLOC_000098	XLOC_000098	PHF13	PHF13	1:6650117-6684093	OK	12.8767	8.25954	7.11845	0.855124		1.20563	0.02765	0.0598289	no	0.2145		0.332141	0.50945	0.61134	no	-0.640624		-1.00829	0.09	0.159234	no		PHF13
XLOC_000099	XLOC_000099	THAP3	THAP3	1:6684925-6761984	OK	2.45066	5.54863	4.05781	-0.727532		-0.427503	0.2339	0.333662	no	0.45143		0.371859	0.3712	0.477899	no	1.17896		0.721308	0.07445	0.136587	no		THAP3
XLOC_000100	XLOC_000100	RP11-242F24.1.1	RP11-242F24.1.1	1:6784696-6790072	NOTEST	0	0	0	0		0	1	1	no	0		0	1	1	no	0		0	1	1	no		RP11-242F24.1.1
XLOC_000101	XLOC_000101	snoU13	snoU13	1:6812778-6812881	NOTEST	0	0	0	0		0	1	1	no	0		0	1	1	no	0		0	1	1	no		snoU13
XLOC_000102	XLOC_000102	CAMTA1	CAMTA1	1:6845383-7827916	OK	52.2798	40.6095	47.7679	0.130212		0.285557	0.56325	0.660202	no	-0.234225		-0.492706	0.3151	0.419591	no	-0.364437		-0.770286	0.1453	0.232522	no		CAMTA1
XLOC_000103	XLOC_000103	U1	U1	1:6845383-7827916	NOTEST	0	0	0	0		0	1	1	no	0		0	1	1	no	0		0	1	1	no		U1
XLOC_000104	XLOC_000104	CAMTA1-IT1	CAMTA1-IT1	1:6845383-7827916	NOTEST	0	0.431838	0	0		0	1	1	no	inf		0	1	1	no	inf		0	1	1	no		CAMTA1-IT1
XLOC_000105	XLOC_000105	VAMP3	VAMP3	1:7831328-7841494	OK	22.0115	116.69	93.4996	-2.0867		-4.98474	5e-05	0.000203074	yes	0.319653		0.654877	0.17855	0.272648	no	2.40636		4.62482	5e-05	0.000203074	yes		VAMP3
XLOC_000106	XLOC_000106	PER3	PER3	1:7844379-7913572	OK	6.11914	1.60191	5.3011	0.207037		0.269655	0.5321	0.631974	no	-1.7265		-1.92093	5e-05	0.000203074	yes	-1.93353		-1.84374	5e-05	0.000203074	yes		PER3
XLOC_000107	XLOC_000107	PARK7	PARK7	1:8014350-8045565	OK	162.816	181.592	211.228	-0.375563		-1.22555	0.03215	0.0681443	no	-0.218103		-0.718119	0.20605	0.304334	no	0.15746		0.506094	0.39625	0.503827	no		PARK7
XLOC_000108	XLOC_000108	RP11-431K24.1.1	RP11-431K24.1.1	1:8086797-8182762	NOTEST	0	0.0533673	0.10863	#NAME?		0	1	1	no	-1.0254		0	1	1	no	inf		0	1	1	no		RP11-431K24.1.1
XLOC_000109	XLOC_000109	RP11-431K24.2.1	RP11-431K24.2.1	1:8249883-8252830	NOTEST	0	0	0	0		0	1	1	no	0		0	1	1	no	0		0	1	1	no		RP11-431K24.2.1
XLOC_000110	XLOC_000110	RP11-431K24.3.1	RP11-431K24.3.1	1:8268731-8275270	NOTEST	0	0	0.129333	#NAME?		0	1	1	no	#NAME?		0	1	1	no	0		0	1	1	no		RP11-431K24.3.1
XLOC_000111	XLOC_000111	SLC45A1	SLC45A1	1:8377885-8404227	NOTEST	0.196349	0.368064	0.198149	-0.0131624		0	1	1	no	0.893371		0	1	1	no	0.906533		0	1	1	no		SLC45A1
XLOC_000112	XLOC_000112	Y_RNA	Y_RNA	1:8377885-8404227	NOTEST	0	0	0	0		0	1	1	no	0		0	1	1	no	0		0	1	1	no		Y_RNA
XLOC_000113	XLOC_000113	RP5-1115A15.1.1	RP5-1115A15.1.1	1:8412456-8877702	NOTEST	0.582577	0	0	inf		0	1	1	no	0		0	1	1	no	#NAME?		0	1	1	no		RP5-1115A15.1.1
XLOC_000114	XLOC_000114	RP4-633I8.1.1	RP4-633I8.1.1	1:8412456-8877702	OK	3.60348	1.63165	0.80291	2.16608		0.560973	0.2918	0.394409	no	1.02302		0	1	1	no	-1.14306		-0.43701	0.4588	0.564873	no		RP4-633I8.1.1
XLOC_000115	XLOC_000115	RP4-633I8.3.1	RP4-633I8.3.1	1:8412456-8877702	NOTEST	0.167762	0	0.172622	-0.0412032		0	1	1	no	#NAME?		0	1	1	no	#NAME?		0	1	1	no		RP4-633I8.3.1
XLOC_000116	XLOC_000116	RP4-633I8.4.1	RP4-633I8.4.1	1:8412456-8877702	NOTEST	0	0.460213	0	0		0	1	1	no	inf		0	1	1	no	inf		0	1	1	no		RP4-633I8.4.1
XLOC_000117	XLOC_000117	RP11-185B14.1.1	RP11-185B14.1.1	1:8891172-8891431	NOTEST	0	0	0	0		0	1	1	no	0		0	1	1	no	0		0	1	1	no		RP11-185B14.1.1
XLOC_000118	XLOC_000118	ENO1-AS1	ENO1-AS1	1:8921056-8939953	NOTEST	0.142815	0	0.188786	-0.402602		0	1	1	no	#NAME?		0	1	1	no	#NAME?		0	1	1	no		ENO1-AS1
XLOC_000119	XLOC_000119	HMGN2P17	HMGN2P17	1:8953467-8954210	NOTEST	0.711467	0.439188	0.626264	0.184025		0	1	1	no	-0.511932		0	1	1	no	-0.695957		0	1	1	no		HMGN2P17
XLOC_000120	XLOC_000120	RP3-477M7.6.1	RP3-477M7.6.1	1:8969818-8969965	NOTEST	0	0	0	0		0	1	1	no	0		0	1	1	no	0		0	1	1	no		RP3-477M7.6.1
XLOC_000121	XLOC_000121	CA6	CA6	1:9005921-9035151	NOTEST	0	0	0	0		0	1	1	no	0		0	1	1	no	0		0	1	1	no		CA6
XLOC_000122	XLOC_000122	SCARNA16	SCARNA16	1:9095165-9148537	NOTEST	0	0	0	0		0	1	1	no	0		0	1	1	no	0		0	1	1	no		SCARNA16
XLOC_000123	XLOC_000123	RP3-510D11.2.1	RP3-510D11.2.1	1:9228326-9262678	NOTEST	0.412406	1.65203	0.780118	-0.919628		0	1	1	no	1.08247		0	1	1	no	2.0021		0	1	1	no		RP3-510D11.2.1
XLOC_000124	XLOC_000124	H6PD	H6PD	1:9294862-9331399	OK	0.666635	6.81535	5.55661	-3.05924		-4.65884	5e-05	0.000203074	yes	0.294583		0.610648	0.24445	0.344367	no	3.35382		5.42414	5e-05	0.000203074	yes		H6PD
XLOC_000125	XLOC_000125	Z98044.1	Z98044.1	1:9338449-9338592	NOTEST	0	0	0	0		0	1	1	no	0		0	1	1	no	0		0	1	1	no		Z98044.1
XLOC_000126	XLOC_000126	SPSB1	SPSB1	1:9352938-9429594	OK	1.46879	4.46142	4.05354	-1.46455		-1.70052	0.0001	0.000389671	yes	0.13832		0.222628	0.62305	0.711382	no	1.60287		1.97649	0.0001	0.000389671	yes		SPSB1
XLOC_000127	XLOC_000127	SLC25A33	SLC25A33	1:9599540-9643226	OK	9.65683	4.38754	3.77875	1.35364		2.30338	5e-05	0.000203074	yes	0.2155		0.335507	0.52045	0.621411	no	-1.13814		-2.00775	0.0006	0.00200818	yes		SLC25A33
XLOC_000128	XLOC_000128	RP13-15M17.1.1	RP13-15M17.1.1	1:9599540-9643226	NOTEST	0	0	0	0		0	1	1	no	0		0	1	1	no	0		0	1	1	no		RP13-15M17.1.1
XLOC_000129	XLOC_000129	TMEM201	TMEM201	1:9648931-9674935	OK	4.12347	1.62112	1.65443	1.31753		1.75166	0.0001	0.000389671	yes	-0.0293404		0	1	1	no	-1.34687		-1.49177	0.00645	0.0168173	yes		TMEM201
XLOC_000130	XLOC_000130	PIK3CD	PIK3CD	1:9711789-9884584	OK	3.49184	2.54776	3.10808	0.167966		0.100616	0.7868	0.845116	no	-0.286793		-0.146313	0.69725	0.773171	no	-0.454759		-0.282059	0.48505	0.589158	no		PIK3CD
XLOC_000131	XLOC_000131	RP11-84A14.5.1	RP11-84A14.5.1	1:9908331-9970394	NOTEST	0.323185	0.3304	0	inf		0	1	1	no	inf		0	1	1	no	0.0318529		0	1	1	no		RP11-84A14.5.1
XLOC_000132	XLOC_000132	RP11-84A14.2.1	RP11-84A14.2.1	1:9908331-9970394	NOTEST	0	0	0	0		0	1	1	no	0		0	1	1	no	0		0	1	1	no		RP11-84A14.2.1
XLOC_000133	XLOC_000133	RP11-84A14.4.1	RP11-84A14.4.1	1:9982170-10045559	NOTEST	0	0.310441	0.218561	#NAME?		0	1	1	no	0.506281		0	1	1	no	inf		0	1	1	no		RP11-84A14.4.1
XLOC_000134	XLOC_000134	NMNAT1	NMNAT1	1:9982170-10045559	OK	1.30565	7.22966	6.82008	-2.38502		-1.50892	0.00335	0.00944705	yes	0.0841376		0.0828654	0.8748	0.911578	no	2.46915		1.55684	0.00405	0.0111562	yes		NMNAT1
XLOC_000135	XLOC_000135	7SK	7SK	1:9982170-10045559	NOTEST	1.19812	0	0	inf		0	1	1	no	0		0	1	1	no	#NAME?		0	1	1	no		7SK
XLOC_000136	XLOC_000136	RBP7	RBP7	1:10057263-10076078	OK	8.32616	0	0	inf		#NAME?	5e-05	0.000203074	yes	0		0	1	1	no	#NAME?		#NAME?	5e-05	0.000203074	yes		RBP7
XLOC_000137	XLOC_000137	UBE4B	UBE4B	1:10092889-10241301	OK	69.9347	38.7688	35.25	0.988383		2.28273	5e-05	0.000203074	yes	0.137271		0.310036	0.5616	0.65872	no	-0.851112		-2.00223	0.00075	0.00245415	yes		UBE4B
XLOC_000138	XLOC_000138	PGAM1P11	PGAM1P11	1:10092889-10241301	NOTEST	0	0	0	0		0	1	1	no	0		0	1	1	no	0		0	1	1	no		PGAM1P11
XLOC_000139	XLOC_000139	U6	U6	1:10092889-10241301	NOTEST	0	0	0	0		0	1	1	no	0		0	1	1	no	0		0	1	1	no		U6
XLOC_000140	XLOC_000140	KIF1B	KIF1B	1:10270763-10441696	OK	27.2864	15.9493	16.8371	0.696533		1.64181	0.00295	0.00843209	yes	-0.0781578		-0.190659	0.69275	0.769563	no	-0.774691		-2.04409	0.00105	0.0033327	yes		KIF1B
XLOC_000141	XLOC_000141	U6	U6	1:10270763-10441696	NOTEST	0	0	0	0		0	1	1	no	0		0	1	1	no	0		0	1	1	no		U6
XLOC_000142	XLOC_000142	PGD	PGD	1:10458648-10480365	OK	131.237	79.7952	52.0298	1.33477		3.99435	5e-05	0.000203074	yes	0.616962		1.73977	0.00085	0.0027477	yes	-0.717806		-2.06929	0.0002	0.000739032	yes		PGD
XLOC_000143	XLOC_000143	APITD1,CORT	APITD1	1:10490158-10512210	OK	9.18519	9.77554	12.7444	-0.472483		-0.79106	0.11735	0.196724	no	-0.382617		-0.640312	0.19275	0.289056	no	0.0898661		0.143774	0.78795	0.846038	no		APITD1
XLOC_000144	XLOC_000144	RP5-1113E3.3.1	RP5-1113E3.3.1	1:10516576-10690815	OK	14.0517	5.27644	4.25344	1.72404		1.5596	0.10935	0.185887	no	0.310935		0.245623	0.7868	0.845116	no	-1.4131		-1.274	0.21005	0.308223	no		RP5-1113E3.3.1
XLOC_000145	XLOC_000145	PEX14	PEX14	1:10516576-10690815	OK	2.56944	3.50199	3.71165	-0.530606		-0.343557	0.3362	0.441735	no	-0.0838853		-0.065641	0.8639	0.903495	no	0.446721		0.282727	0.48185	0.586463	no		PEX14
XLOC_000146	XLOC_000146	AL139423.1	AL139423.1	1:10516576-10690815	NOTEST	0	0.932936	0	0		0	1	1	no	inf		0	1	1	no	inf		0	1	1	no		AL139423.1
XLOC_000147	XLOC_000147	RP11-340B24.3.1	RP11-340B24.3.1	1:10955820-10956697	NOTEST	0	0	0	0		0	1	1	no	0		0	1	1	no	0		0	1	1	no		RP11-340B24.3.1
XLOC_000148	XLOC_000148	TARDBP	TARDBP	1:11072413-11085796	OK	125.849	73.6025	84.4204	0.576032		1.63048	0.0042	0.0115263	yes	-0.197837		-0.573118	0.29335	0.396049	no	-0.773869		-2.20578	0.0008	0.00260216	yes		TARDBP
XLOC_000149	XLOC_000149	RP4-635E18.7.1	RP4-635E18.7.1	1:11126672-11162157	NOTEST	0.0310059	0	0	inf		0	1	1	no	0		0	1	1	no	#NAME?		0	1	1	no		RP4-635E18.7.1
XLOC_000150	XLOC_000150	RP4-635E18.6.1	RP4-635E18.6.1	1:11126672-11162157	NOTEST	0.748353	1.1809	0.452064	0.727191		0	1	1	no	1.38528		0	1	1	no	0.658092		0	1	1	no		RP4-635E18.6.1
XLOC_000151	XLOC_000151	MTOR-AS1	MTOR-AS1	1:11166584-11322608	NOTEST	0.158939	0	0.221088	-0.47615		0	1	1	no	#NAME?		0	1	1	no	#NAME?		0	1	1	no		MTOR-AS1
XLOC_000152	XLOC_000152	U6	U6	1:11166584-11322608	NOTEST	0	0	0	0		0	1	1	no	0		0	1	1	no	0		0	1	1	no		U6
XLOC_000153	XLOC_000153	ANGPTL7	ANGPTL7	1:11166584-11322608	NOTEST	1.05633	0.238222	0.270095	1.96753		0	1	1	no	-0.181162		0	1	1	no	-2.14869		0	1	1	no		ANGPTL7
XLOC_000154	XLOC_000154	U6	U6	1:11166584-11322608	NOTEST	0	0	0	0		0	1	1	no	0		0	1	1	no	0		0	1	1	no		U6
XLOC_000155	XLOC_000155	RPL39P6	RPL39P6	1:11166584-11322608	NOTEST	0	0	0	0		0	1	1	no	0		0	1	1	no	0		0	1	1	no		RPL39P6
XLOC_000156	XLOC_000156	UBIAD1	UBIAD1	1:11333262-11357926	OK	7.44216	3.09127	3.95455	0.912206		1.37129	0.01955	0.0443997	yes	-0.355317		-0.462032	0.39045	0.498185	no	-1.26752		-1.86918	0.00145	0.00446163	yes		UBIAD1
XLOC_000157	XLOC_000157	PTCHD2	PTCHD2	1:11539222-11597641	NOTEST	0.366118	0	0	inf		0	1	1	no	0		0	1	1	no	#NAME?		0	1	1	no		PTCHD2
XLOC_000158	XLOC_000158	RP1-69M21.2.1	RP1-69M21.2.1	1:11669587-11673412	NOTEST	0	0	0	0		0	1	1	no	0		0	1	1	no	0		0	1	1	no		RP1-69M21.2.1
XLOC_000159	XLOC_000159	FBXO44	FBXO44	1:11708423-11723384	OK	4.59961	2.35661	2.86773	0.681601		0.771589	0.07805	0.141919	no	-0.283198		-0.278889	0.48115	0.585782	no	-0.964799		-0.944098	0.03945	0.0805473	no		FBXO44
XLOC_000160	XLOC_000160	FBXO6	FBXO6	1:11724180-11734411	NOTEST	2.30154	2.7562	2.37738	-0.0467781		0	1	1	no	0.213303		0.215915	0.6166	0.70631	no	0.260081		0.301653	0.5398	0.638862	no		FBXO6
XLOC_000161	XLOC_000161	C1orf187	C1orf187	1:11734533-11785914	NOTEST	2.03242	0	0.00584704	8.44128		0	1	1	no	#NAME?		0	1	1	no	#NAME?		0	1	1	no		C1orf187
XLOC_000162	XLOC_000162	AGTRAP	AGTRAP	1:11796140-11814859	OK	11.1744	9.46732	14.0498	-0.330348		-0.636616	0.17085	0.263411	no	-0.569519		-0.996692	0.0203	0.0458485	yes	-0.239172		-0.399955	0.3717	0.478461	no		AGTRAP
XLOC_000163	XLOC_000163	C1orf167	C1orf167	1:11821843-11908402	NOTEST	0.811542	0.323254	0.173089	2.22916		0	1	1	no	0.901158		0	1	1	no	-1.328		0	1	1	no		C1orf167
XLOC_000164	XLOC_000164	CLCN6	CLCN6	1:11821843-11908402	OK	10.8973	6.01367	5.24242	1.05567		1.21313	0.0143	0.0337933	yes	0.198014		0.277763	0.53135	0.631481	no	-0.857654		-0.928327	0.0604	0.115067	no		CLCN6
XLOC_000165	XLOC_000165	RP5-934G17.6.1	RP5-934G17.6.1	1:11937826-11940463	NOTEST	0	0	0	0		0	1	1	no	0		0	1	1	no	0		0	1	1	no		RP5-934G17.6.1
XLOC_000166	XLOC_000166	RNU5E-1	RNU5E-1	1:11968208-11968328	NOTEST	0	0	0	0		0	1	1	no	0		0	1	1	no	0		0	1	1	no		RNU5E-1
XLOC_000167	XLOC_000167	PLOD1	PLOD1	1:11994261-12035611	OK	13.1395	137.174	74.5227	-2.50377		-4.08689	5e-05	0.000203074	yes	0.880255		1.64993	0.004	0.0110314	yes	3.38402		6.46067	5e-05	0.000203074	yes		PLOD1
XLOC_000168	XLOC_000168	MFN2	MFN2	1:12040237-12074058	OK	18.0971	24.7601	31.0382	-0.778285		-1.15039	0.02665	0.0579314	no	-0.32603		-0.504172	0.33555	0.441082	no	0.452256		0.688457	0.20055	0.298282	no		MFN2
XLOC_000169	XLOC_000169	MIIP	MIIP	1:12079522-12092103	OK	14.4423	5.17435	5.30911	1.44376		1.62378	0.0009	0.00289269	yes	-0.037092		-0.0417624	0.92645	0.948493	no	-1.48085		-1.74388	0.00085	0.0027477	yes		MIIP
XLOC_000170	XLOC_000170	TNFRSF8	TNFRSF8	1:12123433-12204312	OK	5.0003	0.0855957	0	inf		#NAME?	5e-05	0.000203074	yes	inf		0	1	1	no	-5.86833		-1.29394	0.23895	0.338799	no		TNFRSF8
XLOC_000171	XLOC_000171	TNFRSF1B	TNFRSF1B	1:12227059-12269285	OK	0.511203	0.0292019	3.09338	-2.59722		-0.35148	0.0032	0.00906751	yes	-6.72698		-0.0514557	0.20325	0.30125	no	-4.12976		0	1	1	no		TNFRSF1B
XLOC_000172	XLOC_000172	VPS13D	VPS13D	1:12290123-12572101	OK	6.07764	5.68163	7.67393	-0.336455		-0.310829	0.3663	0.472852	no	-0.433661		-0.481448	0.1635	0.254919	no	-0.097206		-0.0941998	0.7894	0.847329	no		VPS13D
XLOC_000173	XLOC_000173	SNORA59A	SNORA59A	1:12290123-12572101	NOTEST	0	0	0	0		0	1	1	no	0		0	1	1	no	0		0	1	1	no		SNORA59A
XLOC_000174	XLOC_000174	RP5-888M10.2.1	RP5-888M10.2.1	1:12587765-12588462	NOTEST	0	0	0	0		0	1	1	no	0		0	1	1	no	0		0	1	1	no		RP5-888M10.2.1
XLOC_000175	XLOC_000175	AADACL4	AADACL4	1:12704565-12727097	NOTEST	0	0	0.0299184	#NAME?		0	1	1	no	#NAME?		0	1	1	no	0		0	1	1	no		AADACL4
XLOC_000176	XLOC_000176	RP11-474O21.2.1	RP11-474O21.2.1	1:12752922-12753027	NOTEST	0	0	0	0		0	1	1	no	0		0	1	1	no	0		0	1	1	no		RP11-474O21.2.1
XLOC_000177	XLOC_000177	AADACL3	AADACL3	1:12776117-12788726	NOTEST	0.578371	0	0	inf		0	1	1	no	0		0	1	1	no	#NAME?		0	1	1	no		AADACL3
XLOC_000178	XLOC_000178	snoU13	snoU13	1:12799692-12799796	NOTEST	0	0	0	0		0	1	1	no	0		0	1	1	no	0		0	1	1	no		snoU13
XLOC_000179	XLOC_000179	C1orf158	C1orf158	1:12806162-12823847	NOTEST	0.154688	0	0	inf		0	1	1	no	0		0	1	1	no	#NAME?		0	1	1	no		C1orf158
XLOC_000180	XLOC_000180	PRAMEF12	PRAMEF12	1:12834983-12838049	NOTEST	0	0	0	0		0	1	1	no	0		0	1	1	no	0		0	1	1	no		PRAMEF12
XLOC_000181	XLOC_000181	PRAMEF1	PRAMEF1	1:12851545-12856777	NOTEST	0	0	0	0		0	1	1	no	0		0	1	1	no	0		0	1	1	no		PRAMEF1
XLOC_000182	XLOC_000182	PRAMEF2	PRAMEF2	1:12916940-12921764	NOTEST	0	0	0	0		0	1	1	no	0		0	1	1	no	0		0	1	1	no		PRAMEF2
XLOC_000183	XLOC_000183	PRAMEF7	PRAMEF7	1:12976449-12980569	NOTEST	0	0	0	0		0	1	1	no	0		0	1	1	no	0		0	1	1	no		PRAMEF7
XLOC_000184	XLOC_000184	U6	U6	1:12982373-12982480	NOTEST	0	0	0	0		0	1	1	no	0		0	1	1	no	0		0	1	1	no		U6
XLOC_000185	XLOC_000185	RP11-450I1.2.1	RP11-450I1.2.1	1:12985989-12988081	NOTEST	0	0	0	0		0	1	1	no	0		0	1	1	no	0		0	1	1	no		RP11-450I1.2.1
XLOC_000186	XLOC_000186	PRAMEF22	PRAMEF22	1:12998180-13117751	NOTEST	0	0	0	0		0	1	1	no	0		0	1	1	no	0		0	1	1	no		PRAMEF22
XLOC_000187	XLOC_000187	RP13-221M14.1.1	RP13-221M14.1.1	1:13140455-13145000	NOTEST	0	0	0	0		0	1	1	no	0		0	1	1	no	0		0	1	1	no		RP13-221M14.1.1
XLOC_000188	XLOC_000188	RP13-221M14.2.1	RP13-221M14.2.1	1:13146776-13147256	NOTEST	0	0	0	0		0	1	1	no	0		0	1	1	no	0		0	1	1	no		RP13-221M14.2.1
XLOC_000189	XLOC_000189	WI2-2994D6.1.1	WI2-2994D6.1.1	1:13196269-13199067	NOTEST	0	0	0	0		0	1	1	no	0		0	1	1	no	0		0	1	1	no		WI2-2994D6.1.1
XLOC_000190	XLOC_000190	RP11-248D7.2.1	RP11-248D7.2.1	1:13351481-13354323	NOTEST	0	0	0	0		0	1	1	no	0		0	1	1	no	0		0	1	1	no		RP11-248D7.2.1
XLOC_000191	XLOC_000191	PRAMEF5	PRAMEF5	1:13359818-13369057	NOTEST	0	0	0	0		0	1	1	no	0		0	1	1	no	0		0	1	1	no		PRAMEF5
XLOC_000192	XLOC_000192	RP11-219C24.6.1	RP11-219C24.6.1	1:13411550-13414482	NOTEST	0	0	0	0		0	1	1	no	0		0	1	1	no	0		0	1	1	no		RP11-219C24.6.1
XLOC_000193	XLOC_000193	PRAMEF9	PRAMEF9	1:13421175-13428191	NOTEST	0	0	0	0		0	1	1	no	0		0	1	1	no	0		0	1	1	no		PRAMEF9
XLOC_000194	XLOC_000194	RP11-219C24.10.1	RP11-219C24.10.1	1:13429633-13430107	NOTEST	0	0	0	0		0	1	1	no	0		0	1	1	no	0		0	1	1	no		RP11-219C24.10.1
XLOC_000195	XLOC_000195	PRAMEF16	PRAMEF16	1:13495253-13498260	NOTEST	0	0	0	0		0	1	1	no	0		0	1	1	no	0		0	1	1	no		PRAMEF16
XLOC_000196	XLOC_000196	PRAMEF21	PRAMEF21	1:13516065-13526943	NOTEST	0	0	0	0		0	1	1	no	0		0	1	1	no	0		0	1	1	no		PRAMEF21
XLOC_000197	XLOC_000197	XX-FW84067D5.2.1	XX-FW84067D5.2.1	1:13632347-13635279	NOTEST	0	0	0	0		0	1	1	no	0		0	1	1	no	0		0	1	1	no		XX-FW84067D5.2.1
XLOC_000198	XLOC_000198	PRAMEF15	PRAMEF15	1:13641972-13648988	NOTEST	0	0	0	0		0	1	1	no	0		0	1	1	no	0		0	1	1	no		PRAMEF15
XLOC_000199	XLOC_000199	RP11-584P2.1.1	RP11-584P2.1.1	1:13650430-13650910	NOTEST	0	0	0	0		0	1	1	no	0		0	1	1	no	0		0	1	1	no		RP11-584P2.1.1
XLOC_000200	XLOC_000200	PRAMEF17	PRAMEF17	1:13716087-13719064	NOTEST	0	0	0	0		0	1	1	no	0		0	1	1	no	0		0	1	1	no		PRAMEF17
XLOC_000201	XLOC_000201	PRAMEF20	PRAMEF20	1:13736906-13747803	NOTEST	0	0	0	0		0	1	1	no	0		0	1	1	no	0		0	1	1	no		PRAMEF20
XLOC_000202	XLOC_000202	RP4-597A16.2.1	RP4-597A16.2.1	1:13801444-13842765	NOTEST	0	0	0	0		0	1	1	no	0		0	1	1	no	0		0	1	1	no		RP4-597A16.2.1
XLOC_000203	XLOC_000203	RP4-597A16.3.1	RP4-597A16.3.1	1:13881495-13882189	NOTEST	0	0	0	0		0	1	1	no	0		0	1	1	no	0		0	1	1	no		RP4-597A16.3.1
XLOC_000204	XLOC_000204	PDPN	PDPN	1:13909959-13944456	OK	42.6793	0.174598	0.929967	5.52021		2.87707	5e-05	0.000203074	yes	-2.41314		0	1	1	no	-7.93335		-0.674319	0.03595	0.0748254	no		PDPN
XLOC_000205	XLOC_000205	PRDM2	PRDM2	1:14026692-14151560	OK	13.3486	12.95	12.9406	0.0447856		0.0949044	0.82275	0.8728	no	0.00105681		0.00241471	0.9956	0.996712	no	-0.0437288		-0.0941322	0.8398	0.88582	no		PRDM2
XLOC_000206	XLOC_000206	C1orf196	C1orf196	1:14219051-14507087	NOTEST	0	0	0	0		0	1	1	no	0		0	1	1	no	0		0	1	1	no		C1orf196
XLOC_000207	XLOC_000207	KAZN	KAZN	1:14925199-15478960	OK	3.87989	6.55876	5.28287	-0.445307		-0.482727	0.2347	0.334461	no	0.312103		0.708665	0.15195	0.240719	no	0.757409		0.823004	0.09615	0.167952	no		KAZN
XLOC_000208	XLOC_000208	TMEM51	TMEM51	1:15479027-15546974	NOTEST	1.51508	1.37813	0.736036	1.04155		0	1	1	no	0.904861		0	1	1	no	-0.136687		0	1	1	no		TMEM51
XLOC_000209	XLOC_000209	FHAD1	FHAD1	1:15573767-15726858	NOTEST	0.118926	0	1.15077	-3.27446		0	1	1	no	#NAME?		0	1	1	no	#NAME?		0	1	1	no		FHAD1
XLOC_000210	XLOC_000210	EFHD2	EFHD2	1:15736390-15756839	OK	3.26794	7.62924	11.7033	-1.84047		-3.53074	5e-05	0.000203074	yes	-0.61731		-1.45571	0.0061	0.0160001	yes	1.22316		2.26923	5e-05	0.000203074	yes		EFHD2
XLOC_000211	XLOC_000211	CTRC	CTRC	1:15764934-15775737	NOTEST	0	0	0	0		0	1	1	no	0		0	1	1	no	0		0	1	1	no		CTRC
XLOC_000212	XLOC_000212	CELA2A,CELA2B	CELA2A	1:15783222-15853029	NOTEST	0.111743	0	0	inf		0	1	1	no	0		0	1	1	no	#NAME?		0	1	1	no		CELA2A
XLOC_000213	XLOC_000213	DNAJC16	DNAJC16	1:15853307-15930121	OK	8.61927	14.4876	9.11006	-0.0798937		-0.129757	0.81105	0.864089	no	0.669283		1.15877	0.0403	0.0819628	no	0.749177		1.2655	0.0336	0.0707873	no		DNAJC16
XLOC_000214	XLOC_000214	SCARNA21	SCARNA21	1:15853307-15930121	NOTEST	0	0	0	0		0	1	1	no	0		0	1	1	no	0		0	1	1	no		SCARNA21
XLOC_000215	XLOC_000215	CHCHD2P6	CHCHD2P6	1:15931076-15931538	NOTEST	1.225	0	0.485658	1.33477		0	1	1	no	#NAME?		0	1	1	no	#NAME?		0	1	1	no		CHCHD2P6
XLOC_000216	XLOC_000216	DDI2,RSC1A1	DDI2	1:15943994-15995540	OK	22.7183	8.49116	8.83004	1.36336		2.41049	5e-05	0.000203074	yes	-0.0564579		-0.097905	0.8434	0.888473	no	-1.41982		-2.57489	5e-05	0.000203074	yes		DDI2
XLOC_000217	XLOC_000217	PLEKHM2	PLEKHM2	1:16010826-16076391	OK	8.39615	8.3006	8.80904	-0.0692573		-0.100457	0.86315	0.903087	no	-0.0857682		-0.129792	0.82315	0.872978	no	-0.0165109		-0.0213946	0.97735	0.984489	no		PLEKHM2
XLOC_000218	XLOC_000218	SLC25A34	SLC25A34	1:16010826-16076391	NOTEST	0.0276387	0.362302	0.113163	-2.03363		0	1	1	no	1.6788		0	1	1	no	3.71243		0	1	1	no		SLC25A34
XLOC_000219	XLOC_000219	TMEM82	TMEM82	1:16010826-16076391	NOTEST	0.0700783	0	0	inf		0	1	1	no	0		0	1	1	no	#NAME?		0	1	1	no		TMEM82
XLOC_000220	XLOC_000220	FBLIM1	FBLIM1	1:16083101-16113089	OK	13.7734	22.5886	24.4181	-0.826072		-1.90797	5e-05	0.000203074	yes	-0.112359		-0.272893	0.53895	0.638336	no	0.713713		1.67915	0.0003	0.00106829	yes		FBLIM1
XLOC_000221	XLOC_000221	RP11-169K16.6.1	RP11-169K16.6.1	1:16119290-16119780	NOTEST	0	0	0.117689	#NAME?		0	1	1	no	#NAME?		0	1	1	no	0		0	1	1	no		RP11-169K16.6.1
XLOC_000222	XLOC_000222	RP11-169K16.8.1	RP11-169K16.8.1	1:16154723-16155167	NOTEST	0	0	0	0		0	1	1	no	0		0	1	1	no	0		0	1	1	no		RP11-169K16.8.1
XLOC_000223	XLOC_000223	SPEN	SPEN	1:16160559-16267325	OK	13.7779	8.39272	7.32782	0.910897		2.00012	0.0004	0.0013893	yes	0.195754		0.348351	0.41215	0.519308	no	-0.715143		-1.22115	0.02175	0.0487317	yes		SPEN
XLOC_000224	XLOC_000224	snoU13	snoU13	1:16160559-16267325	NOTEST	0	0	0	0		0	1	1	no	0		0	1	1	no	0		0	1	1	no		snoU13
XLOC_000225	XLOC_000225	RP11-5P18.1.1	RP11-5P18.1.1	1:16268363-16302627	NOTEST	0	0	0	0		0	1	1	no	0		0	1	1	no	0		0	1	1	no		RP11-5P18.1.1
XLOC_000226	XLOC_000226	RP11-5P18.3.1	RP11-5P18.3.1	1:16314676-16314936	NOTEST	0	0	0	0		0	1	1	no	0		0	1	1	no	0		0	1	1	no		RP11-5P18.3.1
XLOC_000227	XLOC_000227	TBC1D3P6	TBC1D3P6	1:16316365-16321246	NOTEST	0	0	0	0		0	1	1	no	0		0	1	1	no	0		0	1	1	no		TBC1D3P6
XLOC_000228	XLOC_000228	C1orf64	C1orf64	1:16330730-16335302	NOTEST	0	0	0	0		0	1	1	no	0		0	1	1	no	0		0	1	1	no		C1orf64
XLOC_000229	XLOC_000229	CLCNKA	CLCNKA	1:16340459-16360545	NOTEST	0.377233	0.202878	0.0541618	2.80011		0	1	1	no	1.90527		0	1	1	no	-0.89484		0	1	1	no		CLCNKA
XLOC_000230	XLOC_000230	CLCNKB	CLCNKB	1:16370246-16383803	NOTEST	0.253442	0.28458	0.157286	0.688268		0	1	1	no	0.855447		0	1	1	no	0.167179		0	1	1	no		CLCNKB
XLOC_000231	XLOC_000231	RP11-276H7.2.1	RP11-276H7.2.1	1:16450819-16483824	NOTEST	0	0	0.0573884	#NAME?		0	1	1	no	#NAME?		0	1	1	no	0		0	1	1	no		RP11-276H7.2.1
XLOC_000232	XLOC_000232	RP11-276H7.3.1	RP11-276H7.3.1	1:16485760-16488378	NOTEST	0.108018	0.274435	0	inf		0	1	1	no	inf		0	1	1	no	1.34519		0	1	1	no		RP11-276H7.3.1
XLOC_000233	XLOC_000233	ARHGEF19-AS1	ARHGEF19-AS1	1:16524348-16539140	NOTEST	0	0	0	0		0	1	1	no	0		0	1	1	no	0		0	1	1	no		ARHGEF19-AS1
XLOC_000234	XLOC_000234	C1orf144	C1orf144	1:16679069-16763919	OK	22.3714	29.5222	29.9804	-0.42236		-0.731549	0.1413	0.227845	no	-0.0222184		-0.0391583	0.9378	0.956834	no	0.400141		0.640302	0.2301	0.329665	no		C1orf144
XLOC_000235	XLOC_000235	NECAP2	NECAP2	1:16767166-16786974	OK	8.18161	23.3388	22.5264	-1.46116		-2.58989	5e-05	0.000203074	yes	0.0511157		0.133892	0.7884	0.846376	no	1.51227		2.69233	5e-05	0.000203074	yes		NECAP2
XLOC_000236	XLOC_000236	RP4-798A10.2.1	RP4-798A10.2.1	1:16787442-16819196	NOTEST	0.48375	0.0528856	0.301963	0.67989		0	1	1	no	-2.51342		0	1	1	no	-3.19331		0	1	1	no		RP4-798A10.2.1
XLOC_000237	XLOC_000237	RP4-798A10.7.1	RP4-798A10.7.1	1:16841139-16842249	NOTEST	1.02844	0.678623	0.378058	1.44378		0	1	1	no	0.844004		0	1	1	no	-0.599781		0	1	1	no		RP4-798A10.7.1
XLOC_000238	XLOC_000238	RP4-798A10.4.1	RP4-798A10.4.1	1:16847188-16848303	NOTEST	0	0	0.244446	#NAME?		0	1	1	no	#NAME?		0	1	1	no	0		0	1	1	no		RP4-798A10.4.1
XLOC_000239	XLOC_000239	AL355149.1	AL355149.1	1:16862254-16864669	NOTEST	0.10666	0.0637859	0	inf		0	1	1	no	inf		0	1	1	no	-0.741714		0	1	1	no		AL355149.1
XLOC_000240	XLOC_000240	AL355149.2	AL355149.2	1:16879956-16880028	NOTEST	0	0	0	0		0	1	1	no	0		0	1	1	no	0		0	1	1	no		AL355149.2
XLOC_000241	XLOC_000241	RP5-1182A14.3.1	RP5-1182A14.3.1	1:16972068-16976914	NOTEST	0.322947	0.238782	0.106888	1.5952		0	1	1	no	1.1596		0	1	1	no	-0.435604		0	1	1	no		RP5-1182A14.3.1
XLOC_000242	XLOC_000242	AL137798.1	AL137798.1	1:16999497-17000007	NOTEST	0	0	0	0		0	1	1	no	0		0	1	1	no	0		0	1	1	no		AL137798.1
XLOC_000243	XLOC_000243	TRNAV36P	TRNAV36P	1:17052060-17052133	NOTEST	0	0	0	0		0	1	1	no	0		0	1	1	no	0		0	1	1	no		TRNAV36P
XLOC_000244	XLOC_000244	RNU1-4	RNU1-4	1:17067010-17067174	NOTEST	0	0	0	0		0	1	1	no	0		0	1	1	no	0		0	1	1	no		RNU1-4
XLOC_000245	XLOC_000245	RP1-163M9.5.1	RP1-163M9.5.1	1:17076727-17077459	NOTEST	0.283166	0	0	inf		0	1	1	no	0		0	1	1	no	#NAME?		0	1	1	no		RP1-163M9.5.1
XLOC_000246	XLOC_000246	RP11-108M9.2.1	RP11-108M9.2.1	1:17181901-17185779	NOTEST	0.127028	0	0	inf		0	1	1	no	0		0	1	1	no	#NAME?		0	1	1	no		RP11-108M9.2.1
XLOC_000247	XLOC_000247	TRNAV34P	TRNAV34P	1:17186692-17186765	NOTEST	0	0	0	0		0	1	1	no	0		0	1	1	no	0		0	1	1	no		TRNAV34P
XLOC_000248	XLOC_000248	RP11-108M9.3.1,U1	RP11-108M9.3.1	1:17196253-17200587	NOTEST	0.226035	0.121583	0	inf		0	1	1	no	inf		0	1	1	no	-0.894602		0	1	1	no		RP11-108M9.3.1
XLOC_000249	XLOC_000249	RP11-108M9.5.1	RP11-108M9.5.1	1:17215032-17216144	OK	3.05155	2.85332	1.04112	1.55141		0.832139	0.28745	0.389607	no	1.4545		0.770967	0.30395	0.407685	no	-0.096904		-0.0655816	0.9281	0.949666	no		RP11-108M9.5.1
XLOC_000250	XLOC_000250	CROCC	CROCC	1:17222231-17299619	NOTEST	2.01481	0.67299	1.08503	0.892907		0	1	1	no	-0.689076		0	1	1	no	-1.58198		0	1	1	no		CROCC
XLOC_000251	XLOC_000251	RNU1-2	RNU1-2	1:17222231-17299619	NOTEST	0	0	0	0		0	1	1	no	0		0	1	1	no	0		0	1	1	no		RNU1-2
XLOC_000252	XLOC_000252	RP1-37C10.3.1	RP1-37C10.3.1	1:17300938-17338423	NOTEST	0	0	0	0		0	1	1	no	0		0	1	1	no	0		0	1	1	no		RP1-37C10.3.1
XLOC_000253	XLOC_000253	Y_RNA	Y_RNA	1:17484691-17484779	NOTEST	0	0	0	0		0	1	1	no	0		0	1	1	no	0		0	1	1	no		Y_RNA
XLOC_000254	XLOC_000254	RP11-380J14.1.1	RP11-380J14.1.1	1:17516277-17524112	NOTEST	0	0.252169	0.18906	#NAME?		0	1	1	no	0.415547		0	1	1	no	inf		0	1	1	no		RP11-380J14.1.1
XLOC_000255	XLOC_000255	PADI1	PADI1	1:17531620-17572500	NOTEST	0	0.215597	0.279038	#NAME?		0	1	1	no	-0.372123		0	1	1	no	inf		0	1	1	no		PADI1
XLOC_000256	XLOC_000256	PADI3	PADI3	1:17575592-17610728	NOTEST	0	0	0	0		0	1	1	no	0		0	1	1	no	0		0	1	1	no		PADI3
XLOC_000257	XLOC_000257	PADI4	PADI4	1:17634689-17690499	NOTEST	0	0	0	0		0	1	1	no	0		0	1	1	no	0		0	1	1	no		PADI4
XLOC_000258	XLOC_000258	PADI6	PADI6	1:17698690-17728195	NOTEST	0	0	0	0		0	1	1	no	0		0	1	1	no	0		0	1	1	no		PADI6
XLOC_000259	XLOC_000259	RP1-20B21.4.1	RP1-20B21.4.1	1:17733252-17766220	NOTEST	2.44406	0	0.653317	1.90342		0	1	1	no	#NAME?		0	1	1	no	#NAME?		0	1	1	no		RP1-20B21.4.1
XLOC_000260	XLOC_000260	snoU13	snoU13	1:17776258-17776359	NOTEST	0	0	0	0		0	1	1	no	0		0	1	1	no	0		0	1	1	no		snoU13
XLOC_000261	XLOC_000261	ARHGEF10L	ARHGEF10L	1:17866329-18024372	OK	2.85346	2.0188	4.94766	-0.794034		-1.05006	0.0095	0.0236839	yes	-1.29325		-1.18898	0.00165	0.00501311	yes	-0.499218		-0.42665	0.22265	0.321808	no		ARHGEF10L
XLOC_000262	XLOC_000262	RP11-473A10.2.1	RP11-473A10.2.1	1:18044181-18076473	NOTEST	0	0	0	0		0	1	1	no	0		0	1	1	no	0		0	1	1	no		RP11-473A10.2.1
XLOC_000263	XLOC_000263	ACTL8	ACTL8	1:18081807-18153558	NOTEST	0.0527495	0	0	inf		0	1	1	no	0		0	1	1	no	#NAME?		0	1	1	no		ACTL8
XLOC_000264	XLOC_000264	RP11-174G17.2.1	RP11-174G17.2.1	1:18392150-18400906	NOTEST	0	0	0	0		0	1	1	no	0		0	1	1	no	0		0	1	1	no		RP11-174G17.2.1
XLOC_000265	XLOC_000265	IGSF21	IGSF21	1:18434239-18704977	OK	3.21009	0	0	inf		#NAME?	5e-05	0.000203074	yes	0		0	1	1	no	#NAME?		#NAME?	5e-05	0.000203074	yes		IGSF21
XLOC_000266	XLOC_000266	RP11-422P22.1.1	RP11-422P22.1.1	1:18712322-18715008	NOTEST	0	0	0	0		0	1	1	no	0		0	1	1	no	0		0	1	1	no		RP11-422P22.1.1
XLOC_000267	XLOC_000267	KLHDC7A	KLHDC7A	1:18807423-18812534	NOTEST	0.268027	0	0	inf		0	1	1	no	0		0	1	1	no	#NAME?		0	1	1	no		KLHDC7A
XLOC_000268	XLOC_000268	RP1-8B22.1.1	RP1-8B22.1.1	1:18839611-18839881	NOTEST	0	0	0	0		0	1	1	no	0		0	1	1	no	0		0	1	1	no		RP1-8B22.1.1
XLOC_000269	XLOC_000269	RP1-8B22.2.1	RP1-8B22.2.1	1:18921905-18922112	NOTEST	0	0	0	0		0	1	1	no	0		0	1	1	no	0		0	1	1	no		RP1-8B22.2.1
XLOC_000270	XLOC_000270	PAX7	PAX7	1:18957499-19075360	NOTEST	0	0	0	0		0	1	1	no	0		0	1	1	no	0		0	1	1	no		PAX7
XLOC_000271	XLOC_000271	RP1-43E13.2.1	RP1-43E13.2.1	1:19536994-19586623	NOTEST	0	0.305439	0.125483	#NAME?		0	1	1	no	1.2834		0	1	1	no	inf		0	1	1	no		RP1-43E13.2.1
XLOC_000272	XLOC_000272	MRTO4	MRTO4	1:19536994-19586623	OK	10.441	7.20812	7.65143	0.448466		0.572705	0.2324	0.332202	no	-0.0861072		-0.0896932	0.85175	0.894815	no	-0.534573		-0.622019	0.2171	0.315896	no		MRTO4
XLOC_000273	XLOC_000273	PQLC2	PQLC2	1:19638819-19655794	OK	3.10499	5.03206	8.97501	-1.53132		-2.1902	0.00015	0.000568216	yes	-0.834764		-1.51057	0.0038	0.0105439	yes	0.69656		0.946309	0.0605	0.11524	no		PQLC2
XLOC_000274	XLOC_000274	AL445163.1	AL445163.1	1:19665249-19812066	NOTEST	0	0	0	0		0	1	1	no	0		0	1	1	no	0		0	1	1	no		AL445163.1
XLOC_000275	XLOC_000275	U4	U4	1:19837086-19837227	NOTEST	0	0	0	0		0	1	1	no	0		0	1	1	no	0		0	1	1	no		U4
XLOC_000276	XLOC_000276	MINOS1	MINOS1	1:19923476-19956314	OK	200.961	255.921	309.159	-0.621436		-1.75201	0.0011	0.00347762	yes	-0.272654		-0.767221	0.15645	0.246262	no	0.348783		0.962801	0.09595	0.167673	no		MINOS1
XLOC_000277	XLOC_000277	RP5-1056L3.3.1	RP5-1056L3.3.1	1:19923476-19956314	NOTEST	1.8448	0.362776	0.265022	2.79928		0	1	1	no	0.452967		0	1	1	no	-2.34631		0	1	1	no		RP5-1056L3.3.1
XLOC_000278	XLOC_000278	NBL1	NBL1	1:19967047-19984948	OK	2.71861	29.7141	23.9572	-3.13952		-3.68388	5e-05	0.000203074	yes	0.310685		0.816782	0.0871	0.154823	no	3.4502		4.07887	5e-05	0.000203074	yes		NBL1
XLOC_000279	XLOC_000279	HTR6	HTR6	1:19991779-20006055	NOTEST	0.0215213	0	0	inf		0	1	1	no	0		0	1	1	no	#NAME?		0	1	1	no		HTR6
XLOC_000280	XLOC_000280	RP11-91K11.2.1	RP11-91K11.2.1	1:20140522-20145995	NOTEST	0	0	0	0		0	1	1	no	0		0	1	1	no	0		0	1	1	no		RP11-91K11.2.1
XLOC_000281	XLOC_000281	OTUD3	OTUD3	1:20209005-20239438	OK	3.28639	4.89077	1.85888	0.822071		0.354022	0.21235	0.310762	no	1.39563		0.596376	0.0786	0.142726	no	0.573557		0.659025	0.1333	0.217318	no		OTUD3
XLOC_000282	XLOC_000282	AL358253.1	AL358253.1	1:20297462-20297762	NOTEST	0	0	0	0		0	1	1	no	0		0	1	1	no	0		0	1	1	no		AL358253.1
XLOC_000283	XLOC_000283	PLA2G5	PLA2G5	1:20354671-20417683	NOTEST	0	0	0.483342	#NAME?		0	1	1	no	#NAME?		0	1	1	no	0		0	1	1	no		PLA2G5
XLOC_000284	XLOC_000284	PLA2G2F	PLA2G2F	1:20465818-20476879	NOTEST	0	0	0	0		0	1	1	no	0		0	1	1	no	0		0	1	1	no		PLA2G2F
XLOC_000285	XLOC_000285	RP3-340N1.2.1	RP3-340N1.2.1	1:20480830-20487061	NOTEST	0	0	0	0		0	1	1	no	0		0	1	1	no	0		0	1	1	no		RP3-340N1.2.1
XLOC_000286	XLOC_000286	UBXN10	UBXN10	1:20510734-20522541	NOTEST	0.158157	0	0	inf		0	1	1	no	0		0	1	1	no	#NAME?		0	1	1	no		UBXN10
XLOC_000287	XLOC_000287	RP3-340N1.6.1	RP3-340N1.6.1	1:20569587-20571148	NOTEST	0	0	0	0		0	1	1	no	0		0	1	1	no	0		0	1	1	no		RP3-340N1.6.1
XLOC_000288	XLOC_000288	VWA5B1	VWA5B1	1:20617411-20681387	NOTEST	0.248286	0	0	inf		0	1	1	no	0		0	1	1	no	#NAME?		0	1	1	no		VWA5B1
XLOC_000289	XLOC_000289	RP11-401M16.3.1	RP11-401M16.3.1	1:20852481-20853244	NOTEST	0	0	0	0		0	1	1	no	0		0	1	1	no	0		0	1	1	no		RP11-401M16.3.1
XLOC_000290	XLOC_000290	FAM43B	FAM43B	1:20878931-20881512	NOTEST	0.265215	0.10893	0	inf		0	1	1	no	inf		0	1	1	no	-1.28376		0	1	1	no		FAM43B
XLOC_000291	XLOC_000291	CDA	CDA	1:20915440-20945401	OK	9.81242	1.83827	15.4966	-0.659267		-1.22637	0.0223	0.0498158	yes	-3.07553		-3.05476	5e-05	0.000203074	yes	-2.41626		-2.35493	0.0007	0.00230901	yes		CDA
XLOC_000292	XLOC_000292	PINK1	PINK1	1:20959947-20988000	OK	19.2162	26.408	48.6894	-1.34129		-2.24602	0.00015	0.000568216	yes	-0.882629		-1.46564	0.0177	0.0407139	yes	0.458656		0.695882	0.2808	0.382217	no		PINK1
XLOC_000293	XLOC_000293	RP5-930J4.2.1	RP5-930J4.2.1	1:21059372-21060445	NOTEST	0	0	0	0		0	1	1	no	0		0	1	1	no	0		0	1	1	no		RP5-930J4.2.1
XLOC_000294	XLOC_000294	RP5-930J4.4.1	RP5-930J4.4.1	1:21069145-21113816	OK	23.2565	68.8409	62.0528	-1.41586		-1.42271	0.01725	0.0398053	yes	0.149769		0.180679	0.7381	0.806614	no	1.56563		1.57764	0.0159	0.0370833	yes		RP5-930J4.4.1
XLOC_000295	XLOC_000295	U7	U7	1:21132948-21503390	NOTEST	0	0	0	0		0	1	1	no	0		0	1	1	no	0		0	1	1	no		U7
XLOC_000296	XLOC_000296	RP11-628K18.1.1	RP11-628K18.1.1	1:21132948-21503390	NOTEST	0	0	0	0		0	1	1	no	0		0	1	1	no	0		0	1	1	no		RP11-628K18.1.1
XLOC_000297	XLOC_000297	RP3-329E20.2.1	RP3-329E20.2.1	1:21543739-21671997	NOTEST	0	0	0.200688	#NAME?		0	1	1	no	#NAME?		0	1	1	no	0		0	1	1	no		RP3-329E20.2.1
XLOC_000298	XLOC_000298	RP5-1071N3.1.1	RP5-1071N3.1.1	1:21543739-21671997	NOTEST	0.0722831	0.144462	0.0725961	-0.00623411		0	1	1	no	0.992722		0	1	1	no	0.998956		0	1	1	no		RP5-1071N3.1.1
XLOC_000299	XLOC_000299	PPP1R11P1	PPP1R11P1	1:21724479-21724855	NOTEST	0	0	0	0		0	1	1	no	0		0	1	1	no	0		0	1	1	no		PPP1R11P1
XLOC_000300	XLOC_000300	AL592309.1	AL592309.1	1:21740713-21740785	NOTEST	0	0	0	0		0	1	1	no	0		0	1	1	no	0		0	1	1	no		AL592309.1
XLOC_000301	XLOC_000301	RP11-293F5.1.1	RP11-293F5.1.1	1:21742390-21743985	NOTEST	0	0	0	0		0	1	1	no	0		0	1	1	no	0		0	1	1	no		RP11-293F5.1.1
XLOC_000302	XLOC_000302	NBPF3	NBPF3	1:21750013-21811498	OK	4.9553	10.6363	9.09872	-0.876692		-1.06748	0.0122	0.0294235	yes	0.225259		0.292351	0.5128	0.614361	no	1.10195		1.32552	0.0043	0.0117716	yes		NBPF3
XLOC_000303	XLOC_000303	HS6ST1P1	HS6ST1P1	1:21750013-21811498	NOTEST	0	0	0	0		0	1	1	no	0		0	1	1	no	0		0	1	1	no		HS6ST1P1
XLOC_000304	XLOC_000304	RP11-293F5.4.1	RP11-293F5.4.1	1:21750013-21811498	NOTEST	0	0	0	0		0	1	1	no	0		0	1	1	no	0		0	1	1	no		RP11-293F5.4.1
XLOC_000305	XLOC_000305	ALPL	ALPL	1:21835857-21904908	OK	36.3466	14.0867	3.72359	3.28705		5.17694	5e-05	0.000203074	yes	1.91956		2.88178	5e-05	0.000203074	yes	-1.36749		-3.25688	5e-05	0.000203074	yes		ALPL
XLOC_000306	XLOC_000306	RP11-63N8.3.1	RP11-63N8.3.1	1:21912964-21917680	NOTEST	0	0	0	0		0	1	1	no	0		0	1	1	no	0		0	1	1	no		RP11-63N8.3.1
XLOC_000307	XLOC_000307	RP11-132G19.3.1	RP11-132G19.3.1	1:22004790-22110099	NOTEST	0	0	0	0		0	1	1	no	0		0	1	1	no	0		0	1	1	no		RP11-132G19.3.1
XLOC_000308	XLOC_000308	LDLRAD2	LDLRAD2	1:22138757-22263790	NOTEST	0.051326	0.1622	0.391767	-2.93223		0	1	1	no	-1.27223		0	1	1	no	1.66001		0	1	1	no		LDLRAD2
XLOC_000309	XLOC_000309	RP11-26H16.1.1	RP11-26H16.1.1	1:22138757-22263790	NOTEST	0	0.658977	0.883316	#NAME?		0	1	1	no	-0.422702		0	1	1	no	inf		0	1	1	no		RP11-26H16.1.1
XLOC_000310	XLOC_000310	CELA3B	CELA3B	1:22303513-22325135	NOTEST	0	0	0	0		0	1	1	no	0		0	1	1	no	0		0	1	1	no		CELA3B
XLOC_000311	XLOC_000311	AL590556.1	AL590556.1	1:22303513-22325135	NOTEST	0	0	0	0		0	1	1	no	0		0	1	1	no	0		0	1	1	no		AL590556.1
XLOC_000312	XLOC_000312	U6	U6	1:22303513-22325135	NOTEST	0	0	0	0		0	1	1	no	0		0	1	1	no	0		0	1	1	no		U6
XLOC_000313	XLOC_000313	CELA3A	CELA3A	1:22328148-22339032	NOTEST	0	0	0	0		0	1	1	no	0		0	1	1	no	0		0	1	1	no		CELA3A
XLOC_000314	XLOC_000314	AL590556.2	AL590556.2	1:22328148-22339032	NOTEST	0	0	0	0		0	1	1	no	0		0	1	1	no	0		0	1	1	no		AL590556.2
XLOC_000315	XLOC_000315	U6	U6	1:22328148-22339032	NOTEST	0	0	0	0		0	1	1	no	0		0	1	1	no	0		0	1	1	no		U6
XLOC_000316	XLOC_000316	LINC00339	LINC00339	1:22351680-22357718	OK	7.17216	4.66861	3.98625	0.847375		0.712306	0.06085	0.115824	no	0.227961		0.241389	0.5571	0.654645	no	-0.619414		-0.571723	0.17965	0.273917	no		LINC00339
XLOC_000317	XLOC_000317	CDC42	CDC42	1:22379119-22419442	OK	86.9068	160.516	149.625	-0.783814		-2.4602	0.0006	0.00200818	yes	0.101358		0.335155	0.6244	0.71257	no	0.885172		2.82227	0.00035	0.00123039	yes		CDC42
XLOC_000318	XLOC_000318	CDC42-IT1	CDC42-IT1	1:22379119-22419442	NOTEST	0.71009	0.876611	0.173981	2.02907		0	1	1	no	2.33301		0	1	1	no	0.303934		0	1	1	no		CDC42-IT1
XLOC_000319	XLOC_000319	ZBTB40	ZBTB40	1:22778343-22857650	OK	2.84268	2.73734	2.59086	0.133823		0.233691	0.64605	0.730861	no	0.0793438		0.115547	0.8136	0.865654	no	-0.0544797		-0.0810738	0.87295	0.910179	no		ZBTB40
XLOC_000320	XLOC_000320	ZBTB40-IT1	ZBTB40-IT1	1:22778343-22857650	NOTEST	0	0	0	0		0	1	1	no	0		0	1	1	no	0		0	1	1	no		ZBTB40-IT1
XLOC_000321	XLOC_000321	EPHA8	EPHA8	1:22890056-22930087	NOTEST	0.883894	0	0	inf		0	1	1	no	0		0	1	1	no	#NAME?		0	1	1	no		EPHA8
XLOC_000322	XLOC_000322	C1QA	C1QA	1:22962998-22966175	NOTEST	0	0	0	0		0	1	1	no	0		0	1	1	no	0		0	1	1	no		C1QA
XLOC_000323	XLOC_000323	C1QC	C1QC	1:22970122-22974603	NOTEST	0	0	0	0		0	1	1	no	0		0	1	1	no	0		0	1	1	no		C1QC
XLOC_000324	XLOC_000324	C1QB	C1QB	1:22979254-22988031	NOTEST	0	0	0	0		0	1	1	no	0		0	1	1	no	0		0	1	1	no		C1QB
XLOC_000325	XLOC_000325	EPHB2	EPHB2	1:23037331-23241823	OK	2.61488	0.630886	4.03241	-0.624897		-0.939045	0.0245	0.0539935	no	-2.67619		-1.63685	5e-05	0.000203074	yes	-2.05129		-1.23674	5e-05	0.000203074	yes		EPHB2
XLOC_000326	XLOC_000326	AL611946.1	AL611946.1	1:23037331-23241823	NOTEST	0	0	0	0		0	1	1	no	0		0	1	1	no	0		0	1	1	no		AL611946.1
XLOC_000327	XLOC_000327	KDM1A	KDM1A	1:23345940-23504301	OK	83.4894	28.5871	25.1516	1.73094		3.97374	5e-05	0.000203074	yes	0.184713		0.378652	0.4581	0.564196	no	-1.54623		-3.37585	5e-05	0.000203074	yes		KDM1A
XLOC_000328	XLOC_000328	RP5-979D14.1.1	RP5-979D14.1.1	1:23345940-23504301	NOTEST	0.139906	0.156373	0.081793	0.774412		0	1	1	no	0.934943		0	1	1	no	0.160531		0	1	1	no		RP5-979D14.1.1
XLOC_000329	XLOC_000329	U6	U6	1:23345940-23504301	NOTEST	0	0	0	0		0	1	1	no	0		0	1	1	no	0		0	1	1	no		U6
XLOC_000330	XLOC_000330	U6	U6	1:23345940-23504301	NOTEST	0	0	0	0		0	1	1	no	0		0	1	1	no	0		0	1	1	no		U6
XLOC_000331	XLOC_000331	RP5-1057J7.1.1	RP5-1057J7.1.1	1:23571257-23571717	NOTEST	0	0	0	0		0	1	1	no	0		0	1	1	no	0		0	1	1	no		RP5-1057J7.1.1
XLOC_000332	XLOC_000332	C1orf213	C1orf213	1:23685777-23698332	NOTEST	0.85222	2.11201	1.53883	-0.85254		0	1	1	no	0.456778		0	1	1	no	1.30932		0	1	1	no		C1orf213
XLOC_000333	XLOC_000333	RP4-654C18.1.1	RP4-654C18.1.1	1:23707427-23810750	NOTEST	0	0	0.218561	#NAME?		0	1	1	no	#NAME?		0	1	1	no	0		0	1	1	no		RP4-654C18.1.1
XLOC_000334	XLOC_000334	MDS2	MDS2	1:23907984-23967058	NOTEST	0	0	0	0		0	1	1	no	0		0	1	1	no	0		0	1	1	no		MDS2
XLOC_000335	XLOC_000335	RP11-223J15.2.1	RP11-223J15.2.1	1:23996783-24006749	NOTEST	0	0	0	0		0	1	1	no	0		0	1	1	no	0		0	1	1	no		RP11-223J15.2.1
XLOC_000336	XLOC_000336	RPL11	RPL11	1:24018268-24022917	OK	2192.94	1415.34	1491.27	0.556325		1.58425	0.0034	0.00956512	yes	-0.0753957		-0.221975	0.67695	0.756565	no	-0.631721		-1.81035	0.00155	0.00474066	yes		RPL11
XLOC_000337	XLOC_000337	TCEB3	TCEB3	1:24069644-24104777	OK	6.60123	8.00389	6.69384	-0.0200998		-0.0482617	0.92515	0.9476	no	0.257867		0.634663	0.23075	0.330458	no	0.277967		0.681854	0.22905	0.328548	no		TCEB3
XLOC_000338	XLOC_000338	PITHD1	PITHD1	1:24104894-24114724	OK	35.123	20.0629	23.0925	0.604994		1.59082	0.0033	0.00931931	yes	-0.202892		-0.499837	0.3508	0.456916	no	-0.807886		-2.05495	0.0003	0.00106829	yes		PITHD1
XLOC_000339	XLOC_000339	LYPLA2	LYPLA2	1:24117459-24122031	OK	20.9285	10.489	11.8807	0.816855		1.81073	0.0003	0.00106829	yes	-0.17974		-0.356859	0.4227	0.529923	no	-0.996594		-2.14404	5e-05	0.000203074	yes		LYPLA2
XLOC_000340	XLOC_000340	snoU13	snoU13	1:24197015-24285549	NOTEST	0	0	0	0		0	1	1	no	0		0	1	1	no	0		0	1	1	no		snoU13
XLOC_000341	XLOC_000341	PNRC2	PNRC2	1:24285598-24290331	OK	24.2116	14.0823	13.3576	0.858044		2.12945	0.0001	0.000389671	yes	0.0762279		0.176604	0.7109	0.784564	no	-0.781816		-1.9887	0.0003	0.00106829	yes		PNRC2
XLOC_000342	XLOC_000342	RP11-293P20.2.1	RP11-293P20.2.1	1:24367342-24438665	NOTEST	0	0	0	0		0	1	1	no	0		0	1	1	no	0		0	1	1	no		RP11-293P20.2.1
XLOC_000343	XLOC_000343	RP11-293P20.4.1	RP11-293P20.4.1	1:24367342-24438665	NOTEST	0	0	0	0		0	1	1	no	0		0	1	1	no	0		0	1	1	no		RP11-293P20.4.1
XLOC_000344	XLOC_000344	RP11-10N16.2.1	RP11-10N16.2.1	1:24526729-24538183	NOTEST	0	0	0	0		0	1	1	no	0		0	1	1	no	0		0	1	1	no		RP11-10N16.2.1
XLOC_000345	XLOC_000345	GRHL3	GRHL3	1:24620476-24799766	NOTEST	2.04229	0.262201	0	inf		0	1	1	no	inf		0	1	1	no	-2.96145		0	1	1	no		GRHL3
XLOC_000346	XLOC_000346	NIPAL3	NIPAL3	1:24620476-24799766	OK	2.16267	14.5336	9.41477	-2.12211		-2.58794	5e-05	0.000203074	yes	0.626397		1.27078	0.01135	0.0276266	yes	2.74851		3.43258	5e-05	0.000203074	yes		NIPAL3
XLOC_000347	XLOC_000347	RCAN3	RCAN3	1:24829386-24865371	OK	5.62514	5.29116	3.05703	0.879761		0.920655	0.01685	0.0389802	yes	0.791454		0.923841	0.02305	0.05126	no	-0.0883066		-0.107594	0.8032	0.858251	no		RCAN3
XLOC_000348	XLOC_000348	C1orf130	C1orf130	1:24882601-24935819	NOTEST	0.0410869	0	0	inf		0	1	1	no	0		0	1	1	no	#NAME?		0	1	1	no		C1orf130
XLOC_000349	XLOC_000349	RP11-496D1.2.1	RP11-496D1.2.1	1:24882601-24935819	NOTEST	0.210167	0	0	inf		0	1	1	no	0		0	1	1	no	#NAME?		0	1	1	no		RP11-496D1.2.1
XLOC_000350	XLOC_000350	SRRM1	SRRM1	1:24958206-24999761	OK	116.253	56.6033	52.1887	1.15546		2.17332	5e-05	0.000203074	yes	0.117149		0.216696	0.66385	0.745643	no	-1.03832		-2.01694	0.0002	0.000739032	yes		SRRM1
XLOC_000351	XLOC_000351	CLIC4	CLIC4	1:25071838-25173210	OK	40.6786	230.047	133.53	-1.71482		-4.7846	5e-05	0.000203074	yes	0.784764		2.15354	5e-05	0.000203074	yes	2.49958		6.95383	5e-05	0.000203074	yes		CLIC4
XLOC_000352	XLOC_000352	AL023096.1	AL023096.1	1:25226001-25291612	NOTEST	0	0	0	0		0	1	1	no	0		0	1	1	no	0		0	1	1	no		AL023096.1
XLOC_000353	XLOC_000353	RP11-84D1.1.1	RP11-84D1.1.1	1:25226001-25291612	NOTEST	0	0	0	0		0	1	1	no	0		0	1	1	no	0		0	1	1	no		RP11-84D1.1.1
XLOC_000354	XLOC_000354	RP4-706G24.1.1	RP4-706G24.1.1	1:25534629-25535360	NOTEST	0.164277	0	0	inf		0	1	1	no	0		0	1	1	no	#NAME?		0	1	1	no		RP4-706G24.1.1
XLOC_000355	XLOC_000355	RHD	RHD	1:25568727-25756683	NOTEST	0.129139	0.15312	0.152001	-0.235161		0	1	1	no	0.0105787		0	1	1	no	0.24574		0	1	1	no		RHD
XLOC_000356	XLOC_000356	TMEM50A	TMEM50A	1:25568727-25756683	OK	62.6499	138.063	133.23	-1.08853		-2.47814	5e-05	0.000203074	yes	0.0514106		0.12102	0.8158	0.867358	no	1.13994		2.65073	5e-05	0.000203074	yes		TMEM50A
XLOC_000357	XLOC_000357	U6	U6	1:25568727-25756683	NOTEST	0	0	0	0		0	1	1	no	0		0	1	1	no	0		0	1	1	no		U6
XLOC_000358	XLOC_000358	SDHDP1	SDHDP1	1:25568727-25756683	NOTEST	0	0.426731	0	0		0	1	1	no	inf		0	1	1	no	inf		0	1	1	no		SDHDP1
XLOC_000359	XLOC_000359	TMEM57	TMEM57	1:25757387-25827060	OK	3.95706	8.09843	6.41325	-0.696627		-1.27489	0.01515	0.0355388	yes	0.336586		0.677115	0.17025	0.262809	no	1.03321		1.77574	0.00165	0.00501311	yes		TMEM57
XLOC_000360	XLOC_000360	LDLRAP1	LDLRAP1	1:25870070-25895505	OK	3.08192	7.48477	7.17694	-1.21954		-1.53418	0.0003	0.00106829	yes	0.0605887		0.110216	0.7962	0.852707	no	1.28013		1.62553	0.00025	0.000904179	yes		LDLRAP1
XLOC_000361	XLOC_000361	RP11-70P17.1.1	RP11-70P17.1.1	1:25907968-25916847	NOTEST	0	0	0	0		0	1	1	no	0		0	1	1	no	0		0	1	1	no		RP11-70P17.1.1
XLOC_000362	XLOC_000362	MAN1C1	MAN1C1	1:25943958-26112698	OK	4.38294	1.91093	4.06026	0.110328		0.136278	0.76465	0.827534	no	-1.0873		-1.23736	0.0058	0.0153113	yes	-1.19763		-1.24942	0.0074	0.0190087	yes		MAN1C1
XLOC_000363	XLOC_000363	FAM54B,RP1-317E23.6.1,SEPN1	FAM54B	1:26126666-26185903	OK	20.4527	32.7237	35.6786	-0.802768		-1.59862	0.0005	0.00170501	yes	-0.12472		-0.309817	0.4955	0.598472	no	0.678048		1.35083	0.0052	0.0139009	yes		FAM54B
XLOC_000364	XLOC_000364	RP1-125I3.2.1	RP1-125I3.2.1	1:26186103-26202015	NOTEST	0	0	0	0		0	1	1	no	0		0	1	1	no	0		0	1	1	no		RP1-125I3.2.1
XLOC_000365	XLOC_000365	Y_RNA	Y_RNA	1:26203986-26204096	NOTEST	0	0	0	0		0	1	1	no	0		0	1	1	no	0		0	1	1	no		Y_RNA
XLOC_000366	XLOC_000366	SNRPFP2	SNRPFP2	1:26210671-26233482	NOTEST	0	0	0	0		0	1	1	no	0		0	1	1	no	0		0	1	1	no		SNRPFP2
XLOC_000367	XLOC_000367	RP1-125I3.4.1	RP1-125I3.4.1	1:26210671-26233482	NOTEST	0	0	0	0		0	1	1	no	0		0	1	1	no	0		0	1	1	no		RP1-125I3.4.1
XLOC_000368	XLOC_000368	U6	U6	1:26286254-26324648	NOTEST	0	0	0	0		0	1	1	no	0		0	1	1	no	0		0	1	1	no		U6
XLOC_000369	XLOC_000369	SCARNA17	SCARNA17	1:26332496-26332621	NOTEST	0	0	0	0		0	1	1	no	0		0	1	1	no	0		0	1	1	no		SCARNA17
XLOC_000370	XLOC_000370	SCARNA18	SCARNA18	1:26332706-26332790	NOTEST	0	0	0	0		0	1	1	no	0		0	1	1	no	0		0	1	1	no		SCARNA18
XLOC_000371	XLOC_000371	EXTL1	EXTL1	1:26346374-26362955	NOTEST	0.0653184	1.57984	1.90969	-4.8697		0	1	1	no	-0.273556		0	1	1	no	4.59615		0	1	1	no		EXTL1
XLOC_000372	XLOC_000372	PDIK1L	PDIK1L	1:26437663-26452034	NOTEST	0.738708	0.675477	0.743081	-0.00851587		0	1	1	no	-0.137613		0	1	1	no	-0.129097		0	1	1	no		PDIK1L
XLOC_000373	XLOC_000373	FAM110D	FAM110D	1:26485510-26489119	NOTEST	0.0660429	0.0740587	0	inf		0	1	1	no	inf		0	1	1	no	0.165266		0	1	1	no		FAM110D
XLOC_000374	XLOC_000374	ZNF593	ZNF593	1:26496361-26498551	NOTEST	1.30208	1.63055	2.30941	-0.826703		0	1	1	no	-0.502169		0	1	1	no	0.324533		0	1	1	no		ZNF593
XLOC_000375	XLOC_000375	CNKSR1	CNKSR1	1:26503893-26516377	OK	6.55894	0.213367	0	inf		#NAME?	5e-05	0.000203074	yes	inf		0	1	1	no	-4.94205		-0.347319	0.03595	0.0748254	no		CNKSR1
XLOC_000376	XLOC_000376	CATSPER4	CATSPER4	1:26517051-26529459	NOTEST	0.0672576	0	0	inf		0	1	1	no	0		0	1	1	no	#NAME?		0	1	1	no		CATSPER4
XLOC_000377	XLOC_000377	RP11-231P20.2.1	RP11-231P20.2.1	1:26536231-26556331	NOTEST	1.172	0.476488	0	inf		0	1	1	no	inf		0	1	1	no	-1.29846		0	1	1	no		RP11-231P20.2.1
XLOC_000378	XLOC_000378	CEP85	CEP85	1:26560690-26605352	OK	5.07836	1.75191	1.93063	1.39529		1.53569	5e-05	0.000203074	yes	-0.140145		0	1	1	no	-1.53544		-1.59793	0.00045	0.00154811	yes		CEP85
XLOC_000379	XLOC_000379	AL355877.1	AL355877.1	1:26560690-26605352	NOTEST	0	0	0	0		0	1	1	no	0		0	1	1	no	0		0	1	1	no		AL355877.1
XLOC_000380	XLOC_000380	RP11-231P20.3.1	RP11-231P20.3.1	1:26560690-26605352	NOTEST	0.224447	0	0.130516	0.782151		0	1	1	no	#NAME?		0	1	1	no	#NAME?		0	1	1	no		RP11-231P20.3.1
XLOC_000381	XLOC_000381	SH3BGRL3	SH3BGRL3	1:26605666-26647014	OK	26.375	339.548	413.892	-3.97201		-9.17725	5e-05	0.000203074	yes	-0.285638		-0.742572	0.1634	0.254837	no	3.68637		8.65778	5e-05	0.000203074	yes		SH3BGRL3
XLOC_000382	XLOC_000382	CD52	CD52	1:26605666-26647014	NOTEST	2.44463	0	0	inf		0	1	1	no	0		0	1	1	no	#NAME?		0	1	1	no		CD52
XLOC_000383	XLOC_000383	RP11-569G9.7.1	RP11-569G9.7.1	1:26648349-26680621	NOTEST	0	0	0	0		0	1	1	no	0		0	1	1	no	0		0	1	1	no		RP11-569G9.7.1
XLOC_000384	XLOC_000384	LIN28A	LIN28A	1:26737268-26757104	OK	264.578	0.207006	0.128811	11.0042		5.2366	0.0304	0.0649469	no	0.684422		0	1	1	no	-10.3198		-7.59041	5e-05	0.000203074	yes		LIN28A
XLOC_000385	XLOC_000385	DHDDS	DHDDS	1:26758772-26797914	OK	11.4278	23.5076	19.6447	-0.781596		-1.41479	0.0002	0.000739032	yes	0.258988		0.514918	0.1883	0.283921	no	1.04058		1.94557	5e-05	0.000203074	yes		DHDDS
XLOC_000386	XLOC_000386	HMGN2	HMGN2	1:26798940-26802463	OK	236.368	162.993	245.362	-0.0538776		-0.165823	0.75615	0.820576	no	-0.590104		-1.81738	0.0004	0.0013893	yes	-0.536227		-1.67571	0.00315	0.00894063	yes		HMGN2
XLOC_000387	XLOC_000387	RPS6KA1	RPS6KA1	1:26856251-26901521	OK	8.11234	1.21873	0.469127	4.11207		0.535463	0.01095	0.026788	yes	1.37733		0	1	1	no	-2.73474		-1.09668	5e-05	0.000203074	yes		RPS6KA1
XLOC_000388	XLOC_000388	MIR1976	MIR1976	1:26856251-26901521	NOTEST	0	0	0	0		0	1	1	no	0		0	1	1	no	0		0	1	1	no		MIR1976
XLOC_000389	XLOC_000389	RP4-785J1.1.1	RP4-785J1.1.1	1:26974006-26974173	NOTEST	0	0	0	0		0	1	1	no	0		0	1	1	no	0		0	1	1	no		RP4-785J1.1.1
XLOC_000390	XLOC_000390	ARID1A	ARID1A	1:27022523-27108798	OK	29.6175	13.0673	14.866	0.994438		2.04016	0.0004	0.0013893	yes	-0.186046		-0.370278	0.49405	0.597066	no	-1.18048		-2.34402	5e-05	0.000203074	yes		ARID1A
XLOC_000391	XLOC_000391	PIGV	PIGV	1:27113962-27124889	OK	2.05821	2.34192	3.39994	-0.724123		-0.6884	0.04895	0.0964652	no	-0.537821		-0.55281	0.1368	0.221957	no	0.186302		0	1	1	no		PIGV
XLOC_000392	XLOC_000392	AL034380.1	AL034380.1	1:27141315-27141598	NOTEST	0	0	0	0		0	1	1	no	0		0	1	1	no	0		0	1	1	no		AL034380.1
XLOC_000393	XLOC_000393	ZDHHC18	ZDHHC18	1:27153200-27183391	OK	3.98586	3.62913	3.0628	0.380039		0.4001	0.27955	0.380791	no	0.24477		0.236132	0.52255	0.623246	no	-0.135269		-0.149841	0.7246	0.796043	no		ZDHHC18
XLOC_000394	XLOC_000394	SFN	SFN	1:27189632-27190947	NOTEST	0.362208	0	0.0321562	3.49365		0	1	1	no	#NAME?		0	1	1	no	#NAME?		0	1	1	no		SFN
XLOC_000395	XLOC_000395	RP1-50O24.6.1	RP1-50O24.6.1	1:27202623-27204736	NOTEST	1.00663	1.52697	1.69823	-0.754504		0	1	1	no	-0.153364		0	1	1	no	0.601139		0	1	1	no		RP1-50O24.6.1
XLOC_000396	XLOC_000396	NUDC	NUDC	1:27216943-27273358	OK	64.9926	31.9062	36.9512	0.814652		2.34428	5e-05	0.000203074	yes	-0.211784		-0.586571	0.2645	0.363778	no	-1.02644		-2.89634	5e-05	0.000203074	yes		NUDC
XLOC_000397	XLOC_000397	RP11-344H11.4.1	RP11-344H11.4.1	1:27306655-27307466	NOTEST	0	0	0	0		0	1	1	no	0		0	1	1	no	0		0	1	1	no		RP11-344H11.4.1
XLOC_000398	XLOC_000398	RP11-344H11.5.1	RP11-344H11.5.1	1:27310118-27310515	NOTEST	0	0	0	0		0	1	1	no	0		0	1	1	no	0		0	1	1	no		RP11-344H11.5.1
XLOC_000399	XLOC_000399	TRNP1	TRNP1	1:27320197-27328015	OK	4.33415	8.67212	3.26131	0.410299		0.568078	0.24465	0.344558	no	1.41093		2.15605	0.0002	0.000739032	yes	1.00063		1.70448	0.0018	0.0054151	yes		TRNP1
XLOC_000400	XLOC_000400	RP11-40H20.5.1	RP11-40H20.5.1	1:27503241-27503768	NOTEST	0	0	0	0		0	1	1	no	0		0	1	1	no	0		0	1	1	no		RP11-40H20.5.1
XLOC_000401	XLOC_000401	RP11-40H20.2.1	RP11-40H20.2.1	1:27533420-27534287	NOTEST	0.129829	0	0.142959	-0.138991		0	1	1	no	#NAME?		0	1	1	no	#NAME?		0	1	1	no		RP11-40H20.2.1
XLOC_000402	XLOC_000402	SNRPEP7	SNRPEP7	1:27537754-27537975	NOTEST	0	0	0	0		0	1	1	no	0		0	1	1	no	0		0	1	1	no		SNRPEP7
XLOC_000403	XLOC_000403	WDTC1	WDTC1	1:27561006-27635110	OK	1.57901	2.53884	3.68424	-1.22234		-1.7489	0.00085	0.0027477	yes	-0.537197		-0.86284	0.07215	0.133061	no	0.685147		0	1	1	no		WDTC1
XLOC_000404	XLOC_000404	RP11-4K3__A.3.1	RP11-4K3__A.3.1	1:27637730-27638329	NOTEST	0	0	0	0		0	1	1	no	0		0	1	1	no	0		0	1	1	no		RP11-4K3__A.3.1
XLOC_000405	XLOC_000405	TMEM222	TMEM222	1:27648650-27662964	OK	2.82043	4.6489	7.21343	-1.35477		-1.58607	0.0001	0.000389671	yes	-0.633796		-0.934386	0.0248	0.0545302	no	0.720974		0.782058	0.0407	0.0826825	no		TMEM222
XLOC_000406	XLOC_000406	U6	U6	1:27648650-27662964	NOTEST	0	0	0	0		0	1	1	no	0		0	1	1	no	0		0	1	1	no		U6
XLOC_000407	XLOC_000407	RP11-4K3__A.5.1	RP11-4K3__A.5.1	1:27648650-27662964	NOTEST	0	0.574275	0.126603	#NAME?		0	1	1	no	2.18143		0	1	1	no	inf		0	1	1	no		RP11-4K3__A.5.1
XLOC_000408	XLOC_000408	SYTL1	SYTL1	1:27668512-27680421	NOTEST	1.44145	0.0788815	0.0790114	4.18931		0	1	1	no	-0.002375		0	1	1	no	-4.19169		0	1	1	no		SYTL1
XLOC_000409	XLOC_000409	RP1-144C9.2.1	RP1-144C9.2.1	1:27715971-27716649	NOTEST	0.224141	0	0	inf		0	1	1	no	0		0	1	1	no	#NAME?		0	1	1	no		RP1-144C9.2.1
XLOC_000410	XLOC_000410	GPR3	GPR3	1:27719147-27722318	OK	3.43353	0.876098	1.02724	1.74092		2.38713	0.0011	0.00347762	yes	-0.229609		0	1	1	no	-1.97053		-2.64703	0.00125	0.00390269	yes		GPR3
XLOC_000411	XLOC_000411	RP4-752I6.1.1	RP4-752I6.1.1	1:27730468-27816669	NOTEST	0	0	0	0		0	1	1	no	0		0	1	1	no	0		0	1	1	no		RP4-752I6.1.1
XLOC_000412	XLOC_000412	RP1-159A19.4.1	RP1-159A19.4.1	1:27852315-27857072	NOTEST	0.364811	0	0	inf		0	1	1	no	0		0	1	1	no	#NAME?		0	1	1	no		RP1-159A19.4.1
XLOC_000413	XLOC_000413	RP1-159A19.3.1	RP1-159A19.3.1	1:27975929-27976121	NOTEST	0	7.69575	2.42903	#NAME?		0	1	1	no	1.66368		0	1	1	no	inf		0	1	1	no		RP1-159A19.3.1
XLOC_000414	XLOC_000414	RP11-288L9.4.1	RP11-288L9.4.1	1:27992571-27998729	NOTEST	0	0	0.265175	#NAME?		0	1	1	no	#NAME?		0	1	1	no	0		0	1	1	no		RP11-288L9.4.1
XLOC_000415	XLOC_000415	U6	U6	1:28020241-28020346	NOTEST	0	0	0	0		0	1	1	no	0		0	1	1	no	0		0	1	1	no		U6
XLOC_000416	XLOC_000416	FAM76A	FAM76A	1:28052489-28089626	NOTEST	1.83933	2.25335	2.68042	-0.543282		0	1	1	no	-0.250387		0	1	1	no	0.292894		0	1	1	no		FAM76A
XLOC_000417	XLOC_000417	RP3-426I6.2.1	RP3-426I6.2.1	1:28052489-28089626	NOTEST	0.531541	0	0.304086	0.805701		0	1	1	no	#NAME?		0	1	1	no	#NAME?		0	1	1	no		RP3-426I6.2.1
XLOC_000418	XLOC_000418	RP3-426I6.3.1	RP3-426I6.3.1	1:28052489-28089626	NOTEST	0	0	0	0		0	1	1	no	0		0	1	1	no	0		0	1	1	no		RP3-426I6.3.1
XLOC_000419	XLOC_000419	STX12	STX12	1:28099693-28150963	OK	3.06813	34.8309	33.1009	-3.43144		-5.10765	5e-05	0.000203074	yes	0.073497		0.19644	0.7024	0.777119	no	3.50494		5.20928	5e-05	0.000203074	yes		STX12
XLOC_000420	XLOC_000420	U6	U6	1:28151048-28151154	NOTEST	0	0	0	0		0	1	1	no	0		0	1	1	no	0		0	1	1	no		U6
XLOC_000421	XLOC_000421	PPP1R8	PPP1R8	1:28157288-28178196	OK	18.5519	13.847	16.1935	0.196149		0.502973	0.3133	0.417667	no	-0.225846		-0.520862	0.28805	0.390265	no	-0.421995		-0.98948	0.0631	0.119161	no		PPP1R8
XLOC_000422	XLOC_000422	SCARNA1	SCARNA1	1:28157288-28178196	NOTEST	0	3.89247	0	0		0	1	1	no	inf		0	1	1	no	inf		0	1	1	no		SCARNA1
XLOC_000423	XLOC_000423	C1orf38	C1orf38	1:28199054-28213356	OK	3.07196	1.1814	1.72145	0.835535		0.626749	0.05155	0.100756	no	-0.543121		0	1	1	no	-1.37866		-0.656619	0.1484	0.236448	no		C1orf38
XLOC_000424	XLOC_000424	SMPDL3B,XKR8	SMPDL3B	1:28261503-28294609	OK	13.5251	2.8768	3.80292	1.83046		3.05663	5e-05	0.000203074	yes	-0.402645		-0.4907	0.17275	0.265818	no	-2.2331		-3.19422	5e-05	0.000203074	yes		SMPDL3B
XLOC_000425	XLOC_000425	RP5-1053E7.2.1	RP5-1053E7.2.1	1:28436249-28436809	NOTEST	0	0	0	0		0	1	1	no	0		0	1	1	no	0		0	1	1	no		RP5-1053E7.2.1
XLOC_000426	XLOC_000426	ATPIF1	ATPIF1	1:28526807-28826881	OK	74.3514	103.79	76.9013	-0.0486489		-0.0502807	0.9226	0.945709	no	0.432586		0.543137	0.29305	0.395772	no	0.481235		0.562685	0.3037	0.407437	no		ATPIF1
XLOC_000427	XLOC_000427	SESN2	SESN2	1:28526807-28826881	OK	3.49168	3.07441	4.49623	-0.364794		-0.288921	0.59345	0.686686	no	-0.548406		-0.418348	0.44575	0.552655	no	-0.183612		-0.137665	0.8167	0.868143	no		SESN2
XLOC_000428	XLOC_000428	MED18	MED18	1:28526807-28826881	NOTEST	0.840697	0.195463	1.40491	-0.740824		0	1	1	no	-2.84552		0	1	1	no	-2.10469		0	1	1	no		MED18
XLOC_000429	XLOC_000429	PHACTR4	PHACTR4	1:28526807-28826881	OK	23.465	10.6184	10.3116	1.18625		1.63266	0.00285	0.00818291	yes	0.0423075		0.0541802	0.918	0.942328	no	-1.14394		-1.64737	0.00445	0.0121232	yes		PHACTR4
XLOC_000430	XLOC_000430	RP1-308E4.1.1	RP1-308E4.1.1	1:28526807-28826881	NOTEST	0.168648	0	0	inf		0	1	1	no	0		0	1	1	no	#NAME?		0	1	1	no		RP1-308E4.1.1
XLOC_000431	XLOC_000431	U6atac	U6atac	1:28526807-28826881	NOTEST	0	0	0	0		0	1	1	no	0		0	1	1	no	0		0	1	1	no		U6atac
XLOC_000432	XLOC_000432	RCC1	RCC1	1:28832454-28865803	OK	140.474	68.8567	63.5431	1.1445		3.12779	5e-05	0.000203074	yes	0.115861		0.245208	0.5571	0.654645	no	-1.02864		-2.12985	0.00145	0.00446163	yes		RCC1
XLOC_000433	XLOC_000433	snoU13	snoU13	1:28832454-28865803	NOTEST	97257.1	0	0	inf		0	1	1	no	0		0	1	1	no	#NAME?		0	1	1	no		snoU13
XLOC_000434	XLOC_000434	TRNAU1AP	TRNAU1AP	1:28879556-28909495	OK	10.0813	7.60151	11.2614	-0.159705		-0.211071	0.63705	0.723157	no	-0.567023		-0.809009	0.08275	0.148962	no	-0.407318		-0.498087	0.28945	0.391852	no		TRNAU1AP
XLOC_000435	XLOC_000435	RAB42	RAB42	1:28915834-28969597	NOTEST	1.61346	1.01663	0.338431	2.25322		0	1	1	no	1.58687		0	1	1	no	-0.666355		0	1	1	no		RAB42
XLOC_000436	XLOC_000436	RNU11,RP11-442N24__B.1.1	RNU11	1:28969739-28975520	OK	40.1999	25.5069	14.4695	1.47417		0.290768	0.5319	0.631816	no	0.817867		0.186121	0.54765	0.645959	no	-0.656306		-0.258553	0.69655	0.772554	no		RNU11
XLOC_000437	XLOC_000437	GMEB1	GMEB1	1:28995243-29045927	OK	10.0206	5.04965	4.89587	1.03333		1.74538	0.00115	0.00362231	yes	0.0446202		0.0710025	0.89065	0.923112	no	-0.988706		-1.90138	0.0006	0.00200818	yes		GMEB1
XLOC_000438	XLOC_000438	SCARNA24	SCARNA24	1:28995243-29045927	NOTEST	0	0	0	0		0	1	1	no	0		0	1	1	no	0		0	1	1	no		SCARNA24
XLOC_000439	XLOC_000439	YTHDF2	YTHDF2	1:29063132-29096423	OK	34.1666	18.7316	16.2356	1.07343		2.68299	5e-05	0.000203074	yes	0.206314		0.478791	0.3092	0.413548	no	-0.867118		-2.18082	5e-05	0.000203074	yes		YTHDF2
XLOC_000440	XLOC_000440	OPRD1	OPRD1	1:29138653-29190208	NOTEST	0.0490479	0	0	inf		0	1	1	no	0		0	1	1	no	#NAME?		0	1	1	no		OPRD1
XLOC_000441	XLOC_000441	RP1-212P9.2.1	RP1-212P9.2.1	1:29194086-29203848	NOTEST	0.131055	0	0	inf		0	1	1	no	0		0	1	1	no	#NAME?		0	1	1	no		RP1-212P9.2.1
XLOC_000442	XLOC_000442	EPB41	EPB41	1:29213602-29450447	OK	31.7097	4.66035	8.98751	1.81893		1.6721	0.0006	0.00200818	yes	-0.947482		-0.601876	0.08155	0.147175	no	-2.76641		-2.11982	5e-05	0.000203074	yes		EPB41
XLOC_000443	XLOC_000443	Y_RNA	Y_RNA	1:29213602-29450447	NOTEST	0	0	0	0		0	1	1	no	0		0	1	1	no	0		0	1	1	no		Y_RNA
XLOC_000444	XLOC_000444	RP11-242O24.5.1	RP11-242O24.5.1	1:29474253-29508499	NOTEST	0	0	0	0		0	1	1	no	0		0	1	1	no	0		0	1	1	no		RP11-242O24.5.1
XLOC_000445	XLOC_000445	RP11-467D18.2.1	RP11-467D18.2.1	1:29519384-29557454	NOTEST	0	0	0	0		0	1	1	no	0		0	1	1	no	0		0	1	1	no		RP11-467D18.2.1
XLOC_000446	XLOC_000446	PTPRU	PTPRU	1:29563027-29653325	OK	3.39076	0.823326	1.77166	0.936506		0.609287	0.0468	0.0928797	no	-1.10557		0	1	1	no	-2.04207		-1.00799	0.0003	0.00106829	yes		PTPRU
XLOC_000447	XLOC_000447	AL645944.1	AL645944.1	1:30357748-30357852	NOTEST	0	0	0	0		0	1	1	no	0		0	1	1	no	0		0	1	1	no		AL645944.1
XLOC_000448	XLOC_000448	RP5-893G23.1.1	RP5-893G23.1.1	1:30613109-30614454	NOTEST	0	0	0	0		0	1	1	no	0		0	1	1	no	0		0	1	1	no		RP5-893G23.1.1
XLOC_000449	XLOC_000449	RP3-357I16.1.1	RP3-357I16.1.1	1:30699369-30699462	NOTEST	0	0	0	0		0	1	1	no	0		0	1	1	no	0		0	1	1	no		RP3-357I16.1.1
XLOC_000450	XLOC_000450	RP4-591L5.2.1	RP4-591L5.2.1	1:30888671-30893955	NOTEST	0	0	0	0		0	1	1	no	0		0	1	1	no	0		0	1	1	no		RP4-591L5.2.1
XLOC_000451	XLOC_000451	RP5-1166H10.2.1	RP5-1166H10.2.1	1:31184123-31199674	NOTEST	0.19907	0.126659	0.267281	-0.425082		0	1	1	no	-1.07741		0	1	1	no	-0.652325		0	1	1	no		RP5-1166H10.2.1
XLOC_000452	XLOC_000452	RP1-65J11.1.1	RP1-65J11.1.1	1:31297074-31306693	NOTEST	0	0	0.115893	#NAME?		0	1	1	no	#NAME?		0	1	1	no	0		0	1	1	no		RP1-65J11.1.1
XLOC_000453	XLOC_000453	7SK	7SK	1:31316669-31316957	NOTEST	0	0	0	0		0	1	1	no	0		0	1	1	no	0		0	1	1	no		7SK
XLOC_000454	XLOC_000454	RP1-65J11.5.1	RP1-65J11.5.1	1:31331004-31333101	NOTEST	0	0	0	0		0	1	1	no	0		0	1	1	no	0		0	1	1	no		RP1-65J11.5.1
XLOC_000455	XLOC_000455	RP11-201O14.1.1	RP11-201O14.1.1	1:31404350-31538838	NOTEST	0.572618	0	0.385516	0.570783		0	1	1	no	#NAME?		0	1	1	no	#NAME?		0	1	1	no		RP11-201O14.1.1
XLOC_000456	XLOC_000456	RP11-201O14.2.1	RP11-201O14.2.1	1:31404350-31538838	NOTEST	0	0	0	0		0	1	1	no	0		0	1	1	no	0		0	1	1	no		RP11-201O14.2.1
XLOC_000457	XLOC_000457	ZCCHC17	ZCCHC17	1:31769841-31849697	OK	25.4334	20.1789	18.7369	0.440841		1.12038	0.0485	0.0957739	no	0.106963		0.235407	0.67495	0.75498	no	-0.333877		-0.789248	0.197	0.294071	no		ZCCHC17
XLOC_000458	XLOC_000458	SERINC2	SERINC2	1:31882411-31907525	OK	5.11692	10.5684	30.7276	-2.58619		-5.06888	5e-05	0.000203074	yes	-1.53977		-3.62971	5e-05	0.000203074	yes	1.04641		1.95202	0.0005	0.00170501	yes		SERINC2
XLOC_000459	XLOC_000459	RP11-439L8.3.1	RP11-439L8.3.1	1:31971840-31974167	NOTEST	0	0	0	0		0	1	1	no	0		0	1	1	no	0		0	1	1	no		RP11-439L8.3.1
XLOC_000460	XLOC_000460	RP11-439L8.4.1	RP11-439L8.4.1	1:31984035-31989846	NOTEST	0	0	0	0		0	1	1	no	0		0	1	1	no	0		0	1	1	no		RP11-439L8.4.1
XLOC_000461	XLOC_000461	TINAGL1	TINAGL1	1:32042115-32053416	OK	1.67301	2.37412	2.94886	-0.81771		-0.347667	0.11015	0.186935	no	-0.312768		-0.270432	0.32945	0.434763	no	0.504942		0	1	1	no		TINAGL1
XLOC_000462	XLOC_000462	HCRTR1	HCRTR1	1:32083286-32111438	NOTEST	0	0	0	0		0	1	1	no	0		0	1	1	no	0		0	1	1	no		HCRTR1
XLOC_000463	XLOC_000463	RP11-73M7.6.1	RP11-73M7.6.1	1:32117847-32169920	NOTEST	0	0.542829	0	0		0	1	1	no	inf		0	1	1	no	inf		0	1	1	no		RP11-73M7.6.1
XLOC_000464	XLOC_000464	RP11-84A19.3.1	RP11-84A19.3.1	1:32254730-32281652	NOTEST	0	0	0	0		0	1	1	no	0		0	1	1	no	0		0	1	1	no		RP11-84A19.3.1
XLOC_000465	XLOC_000465	AL136115.1	AL136115.1	1:32372019-32410457	NOTEST	1.3608	3.71582	2.19529	-0.689963		0	1	1	no	0.759267		0.241877	0.7161	0.788776	no	1.44923		0.515286	0.47215	0.577326	no		AL136115.1
XLOC_000466	XLOC_000466	RP4-534N18.2.1	RP4-534N18.2.1	1:32372019-32410457	NOTEST	0.116803	0.592832	0.642767	-2.46022		0	1	1	no	-0.116672		0	1	1	no	2.34355		0	1	1	no		RP4-534N18.2.1
XLOC_000467	XLOC_000467	KHDRBS1	KHDRBS1	1:32479429-32568468	OK	78.4211	32.5422	34.6428	1.17869		3.47931	5e-05	0.000203074	yes	-0.0902439		-0.257189	0.6331	0.719801	no	-1.26893		-3.73456	5e-05	0.000203074	yes		KHDRBS1
XLOC_000468	XLOC_000468	TMEM39B	TMEM39B	1:32479429-32568468	OK	5.7119	3.3734	4.49943	0.34423		0.221719	0.5942	0.687364	no	-0.41554		-0.284167	0.4649	0.57035	no	-0.75977		-0.476883	0.2693	0.369449	no		TMEM39B
XLOC_000469	XLOC_000469	KPNA6	KPNA6	1:32573638-32642301	OK	20.3914	20.0178	15.7739	0.370423		1.09081	0.03295	0.0695971	no	0.343744		0.985832	0.0526	0.102494	no	-0.0266798		-0.078605	0.8844	0.919114	no		KPNA6
XLOC_000470	XLOC_000470	TXLNA	TXLNA	1:32645286-32663886	OK	8.83019	18.3529	14.6067	-0.726113		-1.3609	0.00225	0.00662127	yes	0.329382		0.433477	0.24275	0.342728	no	1.05549		1.52017	0.0089	0.0223703	yes		TXLNA
XLOC_000471	XLOC_000471	CCDC28B	CCDC28B	1:32665986-32674288	OK	4.12797	6.52177	4.64419	-0.169994		-0.230007	0.6916	0.768649	no	0.489838		0.734011	0.23395	0.333708	no	0.659832		0.902639	0.1629	0.254331	no		CCDC28B
XLOC_000472	XLOC_000472	IQCC	IQCC	1:32665986-32674288	NOTEST	1.44777	0.434839	0.779794	0.892668		0	1	1	no	-0.842611		0	1	1	no	-1.73528		0	1	1	no		IQCC
XLOC_000473	XLOC_000473	DCDC2B	DCDC2B	1:32674694-32697208	NOTEST	0.069223	0.201223	0.32309	-2.22261		0	1	1	no	-0.683141		0	1	1	no	1.53947		0	1	1	no		DCDC2B
XLOC_000474	XLOC_000474	EIF3I	EIF3I	1:32674694-32697208	OK	117.811	106.661	114.958	0.0353674		0.108113	0.83725	0.8837	no	-0.108075		-0.326348	0.54375	0.642406	no	-0.143443		-0.436997	0.4413	0.548366	no		EIF3I
XLOC_000475	XLOC_000475	FAM167B	FAM167B	1:32712833-32714457	NOTEST	0.154799	0.370981	0.712579	-2.20265		0	1	1	no	-0.941703		0	1	1	no	1.26095		0	1	1	no		FAM167B
XLOC_000476	XLOC_000476	LCK	LCK	1:32716839-32751766	OK	11.3824	0.193738	0	inf		#NAME?	5e-05	0.000203074	yes	inf		0	1	1	no	-5.87655		-0.499066	0.20975	0.307951	no		LCK
XLOC_000477	XLOC_000477	HDAC1	HDAC1	1:32757686-32799357	OK	53.2749	24.1244	24.4108	1.12594		3.19637	5e-05	0.000203074	yes	-0.0170264		-0.0463077	0.9241	0.946731	no	-1.14296		-3.26061	5e-05	0.000203074	yes		HDAC1
XLOC_000478	XLOC_000478	RP4-811H24.10.1	RP4-811H24.10.1	1:32816854-32819143	NOTEST	0	0	0.0861456	#NAME?		0	1	1	no	#NAME?		0	1	1	no	0		0	1	1	no		RP4-811H24.10.1
XLOC_000479	XLOC_000479	RP4-811H24.8.1	RP4-811H24.8.1	1:32816854-32819143	NOTEST	0.969339	1.70209	0.794176	0.287542		0	1	1	no	1.09977		0	1	1	no	0.81223		0	1	1	no		RP4-811H24.8.1
XLOC_000480	XLOC_000480	TSSK3	TSSK3	1:32826870-32829913	NOTEST	0.387987	0.558843	0.0914879	2.08436		0	1	1	no	2.61079		0	1	1	no	0.526435		0	1	1	no		TSSK3
XLOC_000481	XLOC_000481	RP1-27O5.3.1,ZBTB8A,ZBTB8B	RP1-27O5.3.1	1:32930657-33116556	OK	3.89508	1.85336	3.13139	0.314848		0.388161	0.4587	0.564805	no	-0.756664		-0.842144	0.09205	0.16216	no	-1.07151		-1.22476	0.02795	0.0603809	no		RP1-27O5.3.1
XLOC_000482	XLOC_000482	Y_RNA	Y_RNA	1:32930657-33116556	NOTEST	0	0	0	0		0	1	1	no	0		0	1	1	no	0		0	1	1	no		Y_RNA
XLOC_000483	XLOC_000483	RBBP4	RBBP4	1:33116742-33169197	OK	65.7407	23.8149	21.4651	1.61479		2.15078	0.0001	0.000389671	yes	0.149866		0.166736	0.716	0.788735	no	-1.46492		-2.02494	0.0003	0.00106829	yes		RBBP4
XLOC_000484	XLOC_000484	KIAA1522	KIAA1522	1:33207485-33240571	OK	7.14087	2.52512	2.6556	1.42706		2.57066	5e-05	0.000203074	yes	-0.0726838		-0.0991821	0.8141	0.866088	no	-1.49975		-2.21705	0.0001	0.000389671	yes		KIAA1522
XLOC_000485	XLOC_000485	S100PBP	S100PBP	1:33240761-33324480	OK	19.3222	15.017	11.3391	0.768953		0.676774	0.11485	0.193273	no	0.405284		0.331748	0.4223	0.529528	no	-0.363668		-0.320646	0.49795	0.600545	no		S100PBP
XLOC_000486	XLOC_000486	HPCA	HPCA	1:33351594-33367039	NOTEST	0.104449	0	0	inf		0	1	1	no	0		0	1	1	no	#NAME?		0	1	1	no		HPCA
XLOC_000487	XLOC_000487	AL031602.1	AL031602.1	1:33391894-33392000	NOTEST	0	0	0	0		0	1	1	no	0		0	1	1	no	0		0	1	1	no		AL031602.1
XLOC_000488	XLOC_000488	RP4-803A2.1.1	RP4-803A2.1.1	1:33445542-33446073	NOTEST	0	0	0	0		0	1	1	no	0		0	1	1	no	0		0	1	1	no		RP4-803A2.1.1
XLOC_000489	XLOC_000489	RP1-117O3.2.1,RP4-803A2.2.1	RP1-117O3.2.1	1:33452552-33546597	NOTEST	0.63977	0.546174	0.327952	0.964069		0	1	1	no	0.735874		0	1	1	no	-0.228195		0	1	1	no		RP1-117O3.2.1
XLOC_000490	XLOC_000490	AK2	AK2	1:33452552-33546597	OK	4.77386	0.48107	1.0704	2.15701		0.835001	0.2974	0.400469	no	-1.15383		0	1	1	no	-3.31084		-0.785136	0.2946	0.397395	no		AK2
XLOC_000491	XLOC_000491	ADC	ADC	1:33546704-33586131	NOTEST	0.431402	2.34623	1.61346	-1.90305		0	1	1	no	0.540192		0	1	1	no	2.44324		0	1	1	no		ADC
XLOC_000492	XLOC_000492	ZNF362	ZNF362	1:33722069-33766322	OK	7.18147	6.85357	8.11532	-0.176369		-0.116599	0.70205	0.776914	no	-0.243793		-0.378486	0.4378	0.544934	no	-0.0674247		-0.0446256	0.88815	0.921383	no		ZNF362
XLOC_000493	XLOC_000493	RP11-415J8.3.1	RP11-415J8.3.1	1:33780295-33896653	NOTEST	0	0.93243	0.110655	#NAME?		0	1	1	no	3.07493		0	1	1	no	inf		0	1	1	no		RP11-415J8.3.1
XLOC_000494	XLOC_000494	RP11-415J8.5.1	RP11-415J8.5.1	1:33780295-33896653	NOTEST	0	0.644199	0	0		0	1	1	no	inf		0	1	1	no	inf		0	1	1	no		RP11-415J8.5.1
XLOC_000495	XLOC_000495	TLR12P	TLR12P	1:33931849-33934555	NOTEST	0	0	0	0		0	1	1	no	0		0	1	1	no	0		0	1	1	no		TLR12P
XLOC_000496	XLOC_000496	ZSCAN20	ZSCAN20	1:33938231-33961995	NOTEST	0.484053	1.16183	1.00533	-1.05444		0	1	1	no	0.208722		0	1	1	no	1.26316		0	1	1	no		ZSCAN20
XLOC_000497	XLOC_000497	RP4-580O19.2.1	RP4-580O19.2.1	1:33977607-33978343	NOTEST	0.371894	0	0	inf		0	1	1	no	0		0	1	1	no	#NAME?		0	1	1	no		RP4-580O19.2.1
XLOC_000498	XLOC_000498	HSPD1P14	HSPD1P14	1:33979608-34631443	NOTEST	0.142575	0	0.0615274	1.21242		0	1	1	no	#NAME?		0	1	1	no	#NAME?		0	1	1	no		HSPD1P14
XLOC_000499	XLOC_000499	HMGB4	HMGB4	1:33979608-34631443	NOTEST	0.2383	0	0.0337356	2.82044		0	1	1	no	#NAME?		0	1	1	no	#NAME?		0	1	1	no		HMGB4
XLOC_000500	XLOC_000500	AL121980.1.1	AL121980.1.1	1:33979608-34631443	NOTEST	0	0.214328	0	0		0	1	1	no	inf		0	1	1	no	inf		0	1	1	no		AL121980.1.1
XLOC_000501	XLOC_000501	RN5S42	RN5S42	1:33979608-34631443	NOTEST	0	0	0	0		0	1	1	no	0		0	1	1	no	0		0	1	1	no		RN5S42
XLOC_000502	XLOC_000502	C1orf94	C1orf94	1:34632483-34684732	NOTEST	1.01893	0	0	inf		0	1	1	no	0		0	1	1	no	#NAME?		0	1	1	no		C1orf94
XLOC_000503	XLOC_000503	GJB5	GJB5	1:35178337-35325417	NOTEST	0	0	0	0		0	1	1	no	0		0	1	1	no	0		0	1	1	no		GJB5
XLOC_000504	XLOC_000504	GJB4	GJB4	1:35178337-35325417	NOTEST	0	0	0.0137152	#NAME?		0	1	1	no	#NAME?		0	1	1	no	0		0	1	1	no		GJB4
XLOC_000505	XLOC_000505	GJB3	GJB3	1:35178337-35325417	NOTEST	0.176619	0	0.0969785	0.864903		0	1	1	no	#NAME?		0	1	1	no	#NAME?		0	1	1	no		GJB3
XLOC_000506	XLOC_000506	GJA4	GJA4	1:35178337-35325417	NOTEST	0.433373	0	0	inf		0	1	1	no	0		0	1	1	no	#NAME?		0	1	1	no		GJA4
XLOC_000507	XLOC_000507	RP5-997D16.2.1	RP5-997D16.2.1	1:35178337-35325417	NOTEST	0.217434	0.519911	1.03772	-2.25476		0	1	1	no	-0.997075		0	1	1	no	1.25769		0	1	1	no		RP5-997D16.2.1
XLOC_000508	XLOC_000508	SNORD112	SNORD112	1:35409356-35409425	NOTEST	0	0	0	0		0	1	1	no	0		0	1	1	no	0		0	1	1	no		SNORD112
XLOC_000509	XLOC_000509	RP11-248I9.2.1	RP11-248I9.2.1	1:35519068-35524872	NOTEST	0	0	0	0		0	1	1	no	0		0	1	1	no	0		0	1	1	no		RP11-248I9.2.1
XLOC_000510	XLOC_000510	ZMYM1	ZMYM1	1:35525386-35581962	OK	8.15728	7.92762	4.73342	0.785207		1.1092	0.02835	0.0611222	no	0.744007		0.943526	0.07805	0.141919	no	-0.0411998		-0.0617589	0.9084	0.935202	no		ZMYM1
XLOC_000511	XLOC_000511	RP11-181E22.1.1	RP11-181E22.1.1	1:35587622-35588085	NOTEST	0	0	0.200883	#NAME?		0	1	1	no	#NAME?		0	1	1	no	0		0	1	1	no		RP11-181E22.1.1
XLOC_000512	XLOC_000512	Y_RNA	Y_RNA	1:35661569-35661663	NOTEST	0	0	0	0		0	1	1	no	0		0	1	1	no	0		0	1	1	no		Y_RNA
XLOC_000513	XLOC_000513	ZMYM4	ZMYM4	1:35734567-35887659	OK	18.7912	13.0704	12.9366	0.538593		0.984404	0.0434	0.0872449	no	0.0148441		0.0283285	0.9491	0.964939	no	-0.523748		-0.92732	0.071	0.131275	no		ZMYM4
XLOC_000514	XLOC_000514	SNORA62	SNORA62	1:35734567-35887659	NOTEST	0	0	0	0		0	1	1	no	0		0	1	1	no	0		0	1	1	no		SNORA62
XLOC_000515	XLOC_000515	RP4-765A10.1.1	RP4-765A10.1.1	1:35734567-35887659	NOTEST	3.21913	2.7811	2.69392	0.256967		0	1	1	no	0.0459486		0	1	1	no	-0.211018		0	1	1	no		RP4-765A10.1.1
XLOC_000516	XLOC_000516	RP4-728D4.3.1	RP4-728D4.3.1	1:35899089-36032875	NOTEST	0.59193	0	0.0633657	3.22365		0	1	1	no	#NAME?		0	1	1	no	#NAME?		0	1	1	no		RP4-728D4.3.1
XLOC_000517	XLOC_000517	NCDN	NCDN	1:35899089-36032875	OK	3.44237	6.75009	6.16675	-0.841108		-0.758553	0.09155	0.16146	no	0.130396		0.175861	0.71925	0.791574	no	0.971504		0.867542	0.08045	0.145489	no		NCDN
XLOC_000518	XLOC_000518	TFAP2E	TFAP2E	1:36035413-36060929	NOTEST	0.367577	0.0403438	0.173004	1.08724		0	1	1	no	-2.10039		0	1	1	no	-3.18763		0	1	1	no		TFAP2E
XLOC_000519	XLOC_000519	RP5-983H21.3.1	RP5-983H21.3.1	1:36035413-36060929	NOTEST	0	0	0	0		0	1	1	no	0		0	1	1	no	0		0	1	1	no		RP5-983H21.3.1
XLOC_000520	XLOC_000520	RP11-435D7.3.1	RP11-435D7.3.1	1:36185754-36235581	NOTEST	0.10954	0	0.158367	-0.531819		0	1	1	no	#NAME?		0	1	1	no	#NAME?		0	1	1	no		RP11-435D7.3.1
XLOC_000521	XLOC_000521	EIF2C4	EIF2C4	1:36273772-36323548	OK	2.67774	1.68639	2.3822	0.168719		0.110578	0.70355	0.778071	no	-0.498358		0	1	1	no	-0.667077		-0.526113	0.1451	0.232271	no		EIF2C4
XLOC_000522	XLOC_000522	EIF2C1	EIF2C1	1:36335408-36396126	OK	10.1866	3.32338	2.76464	1.88151		5.27939	5e-05	0.000203074	yes	0.265562		0.689845	0.1955	0.29233	no	-1.61595		-4.54844	5e-05	0.000203074	yes		EIF2C1
XLOC_000523	XLOC_000523	EIF2C3	EIF2C3	1:36396318-36522147	OK	10.4518	9.12291	8.4914	0.299681		0.467842	0.27885	0.38003	no	0.103492		0.155967	0.72205	0.794006	no	-0.196189		-0.335448	0.4822	0.586775	no		EIF2C3
XLOC_000524	XLOC_000524	TEKT2	TEKT2	1:36549675-36553876	NOTEST	0	0	0	0		0	1	1	no	0		0	1	1	no	0		0	1	1	no		TEKT2
XLOC_000525	XLOC_000525	ADPRHL2	ADPRHL2	1:36554475-36559536	OK	4.39528	8.16396	10.6389	-1.27532		-2.27193	5e-05	0.000203074	yes	-0.382003		-0.807134	0.1254	0.20722	no	0.893315		1.49796	0.00425	0.0116491	yes		ADPRHL2
XLOC_000526	XLOC_000526	MAP7D1	MAP7D1	1:36621179-36646452	OK	11.6996	59.7637	73.4071	-2.64947		-5.92028	5e-05	0.000203074	yes	-0.296651		-0.851956	0.10725	0.182978	no	2.35282		5.21777	5e-05	0.000203074	yes		MAP7D1
XLOC_000527	XLOC_000527	THRAP3	THRAP3	1:36690016-36770966	OK	47.2083	34.1705	30.0055	0.653815		1.86016	0.00145	0.00446163	yes	0.187524		0.393513	0.4022	0.509534	no	-0.466291		-1.01947	0.0657	0.123372	no		THRAP3
XLOC_000528	XLOC_000528	AL591845.1,SH3D21	AL591845.1	1:36771987-36794818	NOTEST	2.57674	7.21119	1.08051	1.25383		0	1	1	no	2.73852		1.92009	5e-05	0.000203074	yes	1.48469		1.78425	0.0003	0.00106829	yes		AL591845.1
XLOC_000529	XLOC_000529	FTLP18	FTLP18	1:37095935-37096458	NOTEST	0	0	0	0		0	1	1	no	0		0	1	1	no	0		0	1	1	no		FTLP18
XLOC_000530	XLOC_000530	RP4-614N24.1.1	RP4-614N24.1.1	1:37238740-37241369	NOTEST	0	0	0	0		0	1	1	no	0		0	1	1	no	0		0	1	1	no		RP4-614N24.1.1
XLOC_000531	XLOC_000531	U6	U6	1:37669210-37669317	NOTEST	0	0	0	0		0	1	1	no	0		0	1	1	no	0		0	1	1	no		U6
XLOC_000532	XLOC_000532	RP5-1090E8.1.1	RP5-1090E8.1.1	1:37796452-37796568	NOTEST	0	0	0	0		0	1	1	no	0		0	1	1	no	0		0	1	1	no		RP5-1090E8.1.1
XLOC_000533	XLOC_000533	ZC3H12A	ZC3H12A	1:37940152-37949979	NOTEST	0.654346	0.914573	1.29452	-0.984288		0	1	1	no	-0.501244		0	1	1	no	0.483044		0	1	1	no		ZC3H12A
XLOC_000534	XLOC_000534	FTH1P1	FTH1P1	1:38001840-38019905	NOTEST	0.111749	0	0	inf		0	1	1	no	0		0	1	1	no	#NAME?		0	1	1	no		FTH1P1
XLOC_000535	XLOC_000535	RP3-423B22.5.1	RP3-423B22.5.1	1:38021842-38022108	OK	7.91816	8.56453	4.80851	0.719575		0.453466	0.3841	0.491332	no	0.832784		0.521962	0.50315	0.605362	no	0.113209		0.194088	0.9016	0.930925	no		RP3-423B22.5.1
XLOC_000536	XLOC_000536	DNALI1	DNALI1	1:38022519-38061540	OK	7.50461	3.04799	7.80149	-0.0559725		-0.0518211	0.93665	0.955869	no	-1.35589		-1.14354	0.0565	0.10886	no	-1.29992		-1.04738	0.11885	0.198708	no		DNALI1
XLOC_000537	XLOC_000537	CDCA8	CDCA8	1:38158089-38175391	OK	12.5686	2.0702	5.12993	1.29282		2.85452	5e-05	0.000203074	yes	-1.30916		-2.14593	0.0001	0.000389671	yes	-2.60198		-4.61584	5e-05	0.000203074	yes		CDCA8
XLOC_000538	XLOC_000538	snoU13	snoU13	1:38179551-38230805	NOTEST	0	0	0	0		0	1	1	no	0		0	1	1	no	0		0	1	1	no		snoU13
XLOC_000539	XLOC_000539	RP11-109P14.1.1	RP11-109P14.1.1	1:38242341-38245090	NOTEST	0	0	0	0		0	1	1	no	0		0	1	1	no	0		0	1	1	no		RP11-109P14.1.1
XLOC_000540	XLOC_000540	MANEAL	MANEAL	1:38259473-38266912	NOTEST	2.15762	0.605627	0.265519	3.02256		0	1	1	no	1.18962		0	1	1	no	-1.83294		0	1	1	no		MANEAL
XLOC_000541	XLOC_000541	C1orf122	C1orf122	1:38268615-38278238	OK	14.8211	63.7074	43.5707	-1.5557		-1.59888	0.00165	0.00501311	yes	0.548103		0.61137	0.25075	0.349204	no	2.10381		2.07262	5e-05	0.000203074	yes		C1orf122
XLOC_000542	XLOC_000542	RP11-109P14.8.1	RP11-109P14.8.1	1:38278833-38325356	NOTEST	0	0	0.10216	#NAME?		0	1	1	no	#NAME?		0	1	1	no	0		0	1	1	no		RP11-109P14.8.1
XLOC_000543	XLOC_000543	RP11-109P14.10.1	RP11-109P14.10.1	1:38326368-38412729	NOTEST	0	0	0	0		0	1	1	no	0		0	1	1	no	0		0	1	1	no		RP11-109P14.10.1
XLOC_000544	XLOC_000544	SNORA63	SNORA63	1:38326368-38412729	NOTEST	0	0	0	0		0	1	1	no	0		0	1	1	no	0		0	1	1	no		SNORA63
XLOC_000545	XLOC_000545	U6	U6	1:38326368-38412729	NOTEST	0	0	0	0		0	1	1	no	0		0	1	1	no	0		0	1	1	no		U6
XLOC_000546	XLOC_000546	U6	U6	1:38457133-38457241	NOTEST	0	0	0	0		0	1	1	no	0		0	1	1	no	0		0	1	1	no		U6
XLOC_000547	XLOC_000547	UTP11L	UTP11L	1:38474929-38490566	OK	23.4053	20.3919	27.4838	-0.231751		-0.443121	0.41125	0.5184	no	-0.43059		-0.806777	0.1323	0.215987	no	-0.198839		-0.385253	0.5014	0.603778	no		UTP11L
XLOC_000548	XLOC_000548	RP5-884C9.2.1	RP5-884C9.2.1	1:38512985-38584697	NOTEST	1.52836	0	0.104807	3.86618		0	1	1	no	#NAME?		0	1	1	no	#NAME?		0	1	1	no		RP5-884C9.2.1
XLOC_000549	XLOC_000549	U6	U6	1:38862330-38862437	NOTEST	0	0	0	0		0	1	1	no	0		0	1	1	no	0		0	1	1	no		U6
XLOC_000550	XLOC_000550	RP11-329N22.1.1	RP11-329N22.1.1	1:38940867-38942156	NOTEST	0	0	0	0		0	1	1	no	0		0	1	1	no	0		0	1	1	no		RP11-329N22.1.1
XLOC_000551	XLOC_000551	RP11-334L9.1.1	RP11-334L9.1.1	1:39174625-39176564	NOTEST	0	0	0.0207436	#NAME?		0	1	1	no	#NAME?		0	1	1	no	0		0	1	1	no		RP11-334L9.1.1
XLOC_000552	XLOC_000552	RP5-864K19.4.1	RP5-864K19.4.1	1:39325671-39407471	OK	0	3.40707	4.25163	#NAME?		#NAME?	0.00585	0.0154249	yes	-0.319486		-0.2281	0.7084	0.782401	no	inf		0	1	1	no		RP5-864K19.4.1
XLOC_000553	XLOC_000553	U6	U6	1:39325671-39407471	NOTEST	0	0	0	0		0	1	1	no	0		0	1	1	no	0		0	1	1	no		U6
XLOC_000554	XLOC_000554	AKIRIN1	AKIRIN1	1:39456894-39471818	OK	101.327	45.9004	21.876	2.2116		6.57473	5e-05	0.000203074	yes	1.06916		3.18494	5e-05	0.000203074	yes	-1.14244		-3.51456	5e-05	0.000203074	yes		AKIRIN1
XLOC_000555	XLOC_000555	NDUFS5	NDUFS5	1:39491989-39500308	OK	268.936	153.284	183.953	0.547923		1.64831	0.0026	0.00753522	yes	-0.263129		-0.772502	0.15175	0.240513	no	-0.811052		-2.42174	5e-05	0.000203074	yes		NDUFS5
XLOC_000556	XLOC_000556	KIAA0754,MACF1	KIAA0754	1:39546987-39952849	OK	63.0728	84.6865	66.8038	-0.0829121		-0.0920184	0.83885	0.884942	no	0.342202		0.376516	0.39355	0.50124	no	0.425114		0.442674	0.34115	0.446805	no		KIAA0754
XLOC_000557	XLOC_000557	BMP8A	BMP8A	1:39957317-40024379	NOTEST	0	0	0.0344611	#NAME?		0	1	1	no	#NAME?		0	1	1	no	0		0	1	1	no		BMP8A
XLOC_000558	XLOC_000558	TRNAK36P	TRNAK36P	1:39957317-40024379	NOTEST	0	0	0	0		0	1	1	no	0		0	1	1	no	0		0	1	1	no		TRNAK36P
XLOC_000559	XLOC_000559	OXCT2P1	OXCT2P1	1:39957317-40024379	NOTEST	0.0286852	0	0.0538643	-0.909021		0	1	1	no	#NAME?		0	1	1	no	#NAME?		0	1	1	no		OXCT2P1
XLOC_000560	XLOC_000560	RP11-15J6.1.1	RP11-15J6.1.1	1:40026481-40042462	NOTEST	0.211914	0	0.140718	0.590671		0	1	1	no	#NAME?		0	1	1	no	#NAME?		0	1	1	no		RP11-15J6.1.1
XLOC_000561	XLOC_000561	RP1-144F13.3.1	RP1-144F13.3.1	1:40089518-40105617	NOTEST	0	0	0	0		0	1	1	no	0		0	1	1	no	0		0	1	1	no		RP1-144F13.3.1
XLOC_000562	XLOC_000562	PPIE	PPIE	1:40157853-40254533	OK	9.17322	8.60859	10.5331	-0.199424		-0.339913	0.436	0.543268	no	-0.291075		-0.49009	0.2612	0.360055	no	-0.0916513		-0.152817	0.72975	0.79988	no		PPIE
XLOC_000563	XLOC_000563	RP1-144F13.4.1	RP1-144F13.4.1	1:40157853-40254533	NOTEST	0	0	0	0		0	1	1	no	0		0	1	1	no	0		0	1	1	no		RP1-144F13.4.1
XLOC_000564	XLOC_000564	RP1-118J21.25.1	RP1-118J21.25.1	1:40254647-40255843	NOTEST	0	0	0	0		0	1	1	no	0		0	1	1	no	0		0	1	1	no		RP1-118J21.25.1
XLOC_000565	XLOC_000565	RP1-118J21.5.1	RP1-118J21.5.1	1:40360700-40367928	NOTEST	0.147625	0.268014	0.36998	-1.32551		0	1	1	no	-0.46514		0	1	1	no	0.860368		0	1	1	no		RP1-118J21.5.1
XLOC_000566	XLOC_000566	MFSD2A	MFSD2A	1:40420801-40435638	OK	4.50727	1.59836	1.81726	1.31049		1.19537	0.0018	0.0054151	yes	-0.185172		0	1	1	no	-1.49566		-1.3059	0.001	0.00318933	yes		MFSD2A
XLOC_000567	XLOC_000567	RP3-342P20.2.1	RP3-342P20.2.1	1:40420801-40435638	NOTEST	0.235884	0	0	inf		0	1	1	no	0		0	1	1	no	#NAME?		0	1	1	no		RP3-342P20.2.1
XLOC_000568	XLOC_000568	CAP1	CAP1	1:40505904-40563375	OK	95.3117	227.489	210.926	-1.14601		-2.45201	5e-05	0.000203074	yes	0.109056		0.25923	0.62025	0.709132	no	1.25507		2.69032	5e-05	0.000203074	yes		CAP1
XLOC_000569	XLOC_000569	RP11-115D7.3.1	RP11-115D7.3.1	1:40598433-40599121	NOTEST	0	0	0	0		0	1	1	no	0		0	1	1	no	0		0	1	1	no		RP11-115D7.3.1
XLOC_000570	XLOC_000570	RLF	RLF	1:40627044-40706593	OK	5.39314	6.10393	4.83537	0.157501		0.323986	0.5009	0.603311	no	0.336113		0.67283	0.17755	0.27155	no	0.178613		0.360853	0.49845	0.601013	no		RLF
XLOC_000571	XLOC_000571	U6	U6	1:40627044-40706593	NOTEST	0	0	0	0		0	1	1	no	0		0	1	1	no	0		0	1	1	no		U6
XLOC_000572	XLOC_000572	TMCO2	TMCO2	1:40711618-40717363	NOTEST	0	0	0	0		0	1	1	no	0		0	1	1	no	0		0	1	1	no		TMCO2
XLOC_000573	XLOC_000573	ZMPSTE24	ZMPSTE24	1:40723778-40759862	OK	8.54758	23.8182	13.866	-0.697965		-1.62496	0.00105	0.0033327	yes	0.78051		2.07551	5e-05	0.000203074	yes	1.47848		3.53222	5e-05	0.000203074	yes		ZMPSTE24
XLOC_000574	XLOC_000574	RP1-39G22.5.1	RP1-39G22.5.1	1:40723778-40759862	NOTEST	0	0.368171	0.134542	#NAME?		0	1	1	no	1.45232		0	1	1	no	inf		0	1	1	no		RP1-39G22.5.1
XLOC_000575	XLOC_000575	SMAP2	SMAP2	1:40810521-40888998	OK	1.84639	18.6003	9.32541	-2.33646		-2.58564	5e-05	0.000203074	yes	0.996084		2.14965	5e-05	0.000203074	yes	3.33254		3.85033	5e-05	0.000203074	yes		SMAP2
XLOC_000576	XLOC_000576	RP1-228H13.2.1	RP1-228H13.2.1	1:40810521-40888998	NOTEST	0	0	0	0		0	1	1	no	0		0	1	1	no	0		0	1	1	no		RP1-228H13.2.1
XLOC_000577	XLOC_000577	ZNF643	ZNF643	1:40915773-40932436	OK	4.7074	6.93041	3.16827	0.571236		1.0441	0.05625	0.108444	no	1.12925		2.165	0.00025	0.000904179	yes	0.558011		1.12686	0.0548	0.106122	no		ZNF643
XLOC_000578	XLOC_000578	ZNF642	ZNF642	1:40942886-40974333	NOTEST	1.92448	1.12651	1.65581	0.216932		0	1	1	no	-0.555672		0	1	1	no	-0.772604		0	1	1	no		ZNF642
XLOC_000579	XLOC_000579	DEM1	DEM1	1:40974412-40982846	NOTEST	1.70072	2.04683	2.81462	-0.726789		0	1	1	no	-0.459547		0	1	1	no	0.267242		0	1	1	no		DEM1
XLOC_000580	XLOC_000580	ZNF684	ZNF684	1:40997232-41013841	OK	3.9716	2.0584	2.13617	0.89469		0.782452	0.07505	0.1375	no	-0.0535083		0	1	1	no	-0.948198		-0.871597	0.06285	0.118772	no		ZNF684
XLOC_000581	XLOC_000581	RP1-63P18.2.1	RP1-63P18.2.1	1:41029205-41029331	NOTEST	0	0	0	0		0	1	1	no	0		0	1	1	no	0		0	1	1	no		RP1-63P18.2.1
XLOC_000582	XLOC_000582	NFYC	NFYC	1:41154358-41237277	OK	25.6688	11.2351	11.9417	1.10401		1.88636	5e-05	0.000203074	yes	-0.0880012		-0.132101	0.69335	0.770025	no	-1.19201		-1.78493	5e-05	0.000203074	yes		NFYC
XLOC_000583	XLOC_000583	MIR30E	MIR30E	1:41154358-41237277	NOTEST	0	0	0	0		0	1	1	no	0		0	1	1	no	0		0	1	1	no		MIR30E
XLOC_000584	XLOC_000584	MIR30C1	MIR30C1	1:41154358-41237277	NOTEST	0	0	0	0		0	1	1	no	0		0	1	1	no	0		0	1	1	no		MIR30C1
XLOC_000585	XLOC_000585	KCNQ4	KCNQ4	1:41249683-41306124	NOTEST	0.581433	0.0513758	0.0230978	4.65379		0	1	1	no	1.15334		0	1	1	no	-3.50045		0	1	1	no		KCNQ4
XLOC_000586	XLOC_000586	RP5-1066H13.4.1	RP5-1066H13.4.1	1:41329585-41342342	NOTEST	0	0	0	0		0	1	1	no	0		0	1	1	no	0		0	1	1	no		RP5-1066H13.4.1
XLOC_000587	XLOC_000587	CTPS	CTPS	1:41445006-41478240	OK	41.6186	38.9935	29.5037	0.49633		1.19898	0.0278	0.0601016	no	0.402335		0.998123	0.0602	0.114749	no	-0.0939952		-0.249021	0.67555	0.755427	no		CTPS
XLOC_000588	XLOC_000588	RP4-635E8.1.1	RP4-635E8.1.1	1:41492871-41707826	NOTEST	0	0	0	0		0	1	1	no	0		0	1	1	no	0		0	1	1	no		RP4-635E8.1.1
XLOC_000589	XLOC_000589	RP11-399E6.1.1	RP11-399E6.1.1	1:41708044-41750533	NOTEST	0	0.242374	0	0		0	1	1	no	inf		0	1	1	no	inf		0	1	1	no		RP11-399E6.1.1
XLOC_000590	XLOC_000590	FOXO6	FOXO6	1:41827593-41849262	NOTEST	0.0973717	0	0.0254709	1.93465		0	1	1	no	#NAME?		0	1	1	no	#NAME?		0	1	1	no		FOXO6
XLOC_000591	XLOC_000591	RP11-486B10.3.1	RP11-486B10.3.1	1:41972035-42501596	NOTEST	0	0	0	0		0	1	1	no	0		0	1	1	no	0		0	1	1	no		RP11-486B10.3.1
XLOC_000592	XLOC_000592	RP11-486B10.4.1	RP11-486B10.4.1	1:41972035-42501596	NOTEST	0	0.0569799	0.0323697	#NAME?		0	1	1	no	0.815809		0	1	1	no	inf		0	1	1	no		RP11-486B10.4.1
XLOC_000593	XLOC_000593	RP1-21K4.1.1	RP1-21K4.1.1	1:42506267-42507400	NOTEST	0	0	0	0		0	1	1	no	0		0	1	1	no	0		0	1	1	no		RP1-21K4.1.1
XLOC_000594	XLOC_000594	RP11-319C21.1.1	RP11-319C21.1.1	1:42606306-42607050	NOTEST	0	0	0	0		0	1	1	no	0		0	1	1	no	0		0	1	1	no		RP11-319C21.1.1
XLOC_000595	XLOC_000595	GUCA2B	GUCA2B	1:42619091-42621495	NOTEST	0	0	0	0		0	1	1	no	0		0	1	1	no	0		0	1	1	no		GUCA2B
XLOC_000596	XLOC_000596	AC096540.1	AC096540.1	1:42642206-42804047	NOTEST	0	0	0	0		0	1	1	no	0		0	1	1	no	0		0	1	1	no		AC096540.1
XLOC_000597	XLOC_000597	RIMKLA	RIMKLA	1:42846465-42882626	OK	4.64547	0	0	inf		#NAME?	5e-05	0.000203074	yes	0		0	1	1	no	#NAME?		#NAME?	5e-05	0.000203074	yes		RIMKLA
XLOC_000598	XLOC_000598	CCDC30,PPCS	CCDC30	1:42895999-43120335	OK	14.3406	25.1689	25.9399	-0.855069		-1.67676	0.00025	0.000904179	yes	-0.0435337		-0.0955945	0.83285	0.880389	no	0.811535		1.5924	0.0008	0.00260216	yes		CCDC30
XLOC_000599	XLOC_000599	RP11-163G10.2.1	RP11-163G10.2.1	1:42895999-43120335	NOTEST	0	0	0	0		0	1	1	no	0		0	1	1	no	0		0	1	1	no		RP11-163G10.2.1
XLOC_000600	XLOC_000600	U6	U6	1:42895999-43120335	NOTEST	0	0	0	0		0	1	1	no	0		0	1	1	no	0		0	1	1	no		U6
XLOC_000601	XLOC_000601	RP11-163G10.4.1	RP11-163G10.4.1	1:42895999-43120335	NOTEST	0	0	0	0		0	1	1	no	0		0	1	1	no	0		0	1	1	no		RP11-163G10.4.1
XLOC_000602	XLOC_000602	PPIH	PPIH	1:43124095-43142430	OK	25.9257	12.3831	13.3122	0.961637		1.76389	0.00075	0.00245415	yes	-0.10438		-0.166801	0.71625	0.788919	no	-1.06602		-1.87421	0.0004	0.0013893	yes		PPIH
XLOC_000603	XLOC_000603	RP5-994D16.3.1	RP5-994D16.3.1	1:43144405-43147325	NOTEST	0.310067	0.194816	0.361014	-0.219474		0	1	1	no	-0.889945		0	1	1	no	-0.67047		0	1	1	no		RP5-994D16.3.1
XLOC_000604	XLOC_000604	YBX1	YBX1	1:43148097-43168035	OK	700.829	448.983	532.328	0.396747		1.12101	0.0357	0.0744657	no	-0.245655		-0.724571	0.18405	0.279358	no	-0.642402		-1.86705	0.00105	0.0033327	yes		YBX1
XLOC_000605	XLOC_000605	RP5-994D16.7.1	RP5-994D16.7.1	1:43212005-43232755	NOTEST	0	0	0.454235	#NAME?		0	1	1	no	#NAME?		0	1	1	no	0		0	1	1	no		RP5-994D16.7.1
XLOC_000606	XLOC_000606	C1orf50	C1orf50	1:43232939-43264127	OK	4.1861	4.24922	5.07048	-0.276515		-0.249567	0.5247	0.625374	no	-0.254923		-0.292735	0.50675	0.608624	no	0.0215925		0.0193569	0.965	0.97552	no		C1orf50
XLOC_000607	XLOC_000607	ERMAP	ERMAP	1:43272600-43312093	OK	0.422768	3.54698	3.30046	-2.96473		-1.33809	0.0004	0.0013893	yes	0.103923		0.164397	0.74085	0.808821	no	3.06865		1.38589	0.0005	0.00170501	yes		ERMAP
XLOC_000608	XLOC_000608	ZNF691	ZNF691	1:43312279-43318272	OK	4.19206	2.88436	2.52535	0.731177		0.934398	0.0294	0.0631221	no	0.191767		0.226717	0.5764	0.671685	no	-0.539409		-0.7232	0.12165	0.202159	no		ZNF691
XLOC_000609	XLOC_000609	ATP6V1E1P1	ATP6V1E1P1	1:43368902-43369583	NOTEST	0	0	0	0		0	1	1	no	0		0	1	1	no	0		0	1	1	no		ATP6V1E1P1
XLOC_000610	XLOC_000610	RP5-848E13.3.1	RP5-848E13.3.1	1:43424719-43449029	NOTEST	0.893581	1.15037	0.66465	0.427004		0	1	1	no	0.791433		0	1	1	no	0.364429		0	1	1	no		RP5-848E13.3.1
XLOC_000611	XLOC_000611	U6	U6	1:43457108-43457215	NOTEST	0	0	0	0		0	1	1	no	0		0	1	1	no	0		0	1	1	no		U6
XLOC_000612	XLOC_000612	FAM183A	FAM183A	1:43610028-43622067	NOTEST	1.39967	0.431833	0.128125	3.44946		0	1	1	no	1.75292		0	1	1	no	-1.69654		0	1	1	no		FAM183A
XLOC_000613	XLOC_000613	WDR65	WDR65	1:43629845-43727589	NOTEST	0.615552	0.468605	0.284665	1.11262		0	1	1	no	0.719108		0	1	1	no	-0.393509		0	1	1	no		WDR65
XLOC_000614	XLOC_000614	RN5S46	RN5S46	1:43629845-43727589	NOTEST	0	0	0	0		0	1	1	no	0		0	1	1	no	0		0	1	1	no		RN5S46
XLOC_000615	XLOC_000615	TMEM125	TMEM125	1:43735664-43739676	OK	2.82927	0	0	inf		#NAME?	5e-05	0.000203074	yes	0		0	1	1	no	#NAME?		#NAME?	5e-05	0.000203074	yes		TMEM125
XLOC_000616	XLOC_000616	TIE1	TIE1	1:43766663-43788779	NOTEST	0.141372	0.0342012	0.017915	2.98026		0	1	1	no	0.93288		0	1	1	no	-2.04738		0	1	1	no		TIE1
XLOC_000617	XLOC_000617	MPL	MPL	1:43803474-43818443	NOTEST	0	0	0.0319299	#NAME?		0	1	1	no	#NAME?		0	1	1	no	0		0	1	1	no		MPL
XLOC_000618	XLOC_000618	CDC20	CDC20	1:43824598-43828874	OK	45.8259	4.82324	17.8103	1.36345		1.98591	0.00025	0.000904179	yes	-1.88464		-1.98431	0.0004	0.0013893	yes	-3.24809		-3.87366	5e-05	0.000203074	yes		CDC20
XLOC_000619	XLOC_000619	RP1-92O14.6.1	RP1-92O14.6.1	1:43849213-43855479	NOTEST	0	0.147143	0	0		0	1	1	no	inf		0	1	1	no	inf		0	1	1	no		RP1-92O14.6.1
XLOC_000620	XLOC_000620	SZT2	SZT2	1:43855552-43922666	OK	1.62552	3.04093	3.97441	-1.28984		-1.05209	0.0042	0.0115263	yes	-0.386227		-0.356684	0.35615	0.462461	no	0.903616		0.673889	0.0669	0.125201	no		SZT2
XLOC_000621	XLOC_000621	HYI-AS1	HYI-AS1	1:43855552-43922666	NOTEST	0	0.547368	0.10004	#NAME?		0	1	1	no	2.45193		0	1	1	no	inf		0	1	1	no		HYI-AS1
XLOC_000622	XLOC_000622	PTPRF	PTPRF	1:43990857-44089343	OK	12.5871	13.014	5.40292	1.22013		1.22264	0.00625	0.0163491	yes	1.26825		1.16209	0.0056	0.0148416	yes	0.0481154		0.0776077	0.84955	0.892878	no		PTPRF
XLOC_000623	XLOC_000623	KDM4A,ST3GAL3	KDM4A	1:44115828-44396833	OK	8.34502	7.51386	5.82365	0.518991		0.5235	0.01835	0.0420012	yes	0.367631		0.333362	0.14415	0.231193	no	-0.15136		-0.166483	0.53555	0.63527	no		KDM4A
XLOC_000624	XLOC_000624	U6	U6	1:44115828-44396833	NOTEST	0	0	0	0		0	1	1	no	0		0	1	1	no	0		0	1	1	no		U6
XLOC_000625	XLOC_000625	RP11-184I16.3.1	RP11-184I16.3.1	1:44115828-44396833	NOTEST	0	0	0	0		0	1	1	no	0		0	1	1	no	0		0	1	1	no		RP11-184I16.3.1
XLOC_000626	XLOC_000626	ARTN	ARTN	1:44398991-44402962	NOTEST	2.05641	0.0721707	0.082868	4.63317		0	1	1	no	-0.199401		0	1	1	no	-4.83257		0	1	1	no		ARTN
XLOC_000627	XLOC_000627	IPO13	IPO13	1:44412610-44433696	OK	5.60449	7.60019	9.33199	-0.735602		-0.609029	0.1498	0.238114	no	-0.296149		-0.34252	0.43715	0.544269	no	0.439453		0.363859	0.39455	0.502208	no		IPO13
XLOC_000628	XLOC_000628	DPH2	DPH2	1:44435671-44439289	OK	10.1801	3.42888	4.49182	1.18038		1.53472	5e-05	0.000203074	yes	-0.389563		-0.357914	0.1863	0.281819	no	-1.56994		-1.65264	5e-05	0.000203074	yes		DPH2
XLOC_000629	XLOC_000629	ATP6V0B	ATP6V0B	1:44440158-44443969	OK	41.923	68.6585	78.0552	-0.896753		-1.33	0.0155	0.0362717	yes	-0.185057		-0.34598	0.5072	0.609087	no	0.711696		1.0321	0.06635	0.124363	no		ATP6V0B
XLOC_000630	XLOC_000630	B4GALT2	B4GALT2	1:44444614-44456960	OK	13.139	34.2931	27.9822	-1.09065		-2.15774	5e-05	0.000203074	yes	0.293407		0.67036	0.20175	0.299629	no	1.38406		2.73794	5e-05	0.000203074	yes		B4GALT2
XLOC_000631	XLOC_000631	CCDC24	CCDC24	1:44457030-44497139	NOTEST	2.53283	1.43639	1.28062	0.983905		0	1	1	no	0.165607		0	1	1	no	-0.818299		0	1	1	no		CCDC24
XLOC_000632	XLOC_000632	RP5-1198O20.4.1	RP5-1198O20.4.1	1:44509599-44570647	NOTEST	0	0.0732504	0.770292	#NAME?		0	1	1	no	-3.3945		0	1	1	no	inf		0	1	1	no		RP5-1198O20.4.1
XLOC_000633	XLOC_000633	KLF17	KLF17	1:44584521-44600812	NOTEST	0	0	0.0382741	#NAME?		0	1	1	no	#NAME?		0	1	1	no	0		0	1	1	no		KLF17
XLOC_000634	XLOC_000634	DMAP1	DMAP1	1:44679126-44686516	OK	7.22451	6.07389	7.05985	0.0332614		0.0461927	0.9077	0.934788	no	-0.217019		-0.293367	0.4617	0.567534	no	-0.25028		-0.340986	0.4321	0.539283	no		DMAP1
XLOC_000635	XLOC_000635	U6	U6	1:44856393-44856495	NOTEST	0	0	0	0		0	1	1	no	0		0	1	1	no	0		0	1	1	no		U6
XLOC_000636	XLOC_000636	RNF220	RNF220	1:44870865-45140227	OK	37.0695	12.7811	17.1172	1.11479		2.31304	5e-05	0.000203074	yes	-0.421433		-0.76619	0.07845	0.142502	no	-1.53622		-3.01327	5e-05	0.000203074	yes		RNF220
XLOC_000637	XLOC_000637	C1orf228	C1orf228	1:45140363-45191263	NOTEST	0.0716333	0.477175	0.507087	-2.82353		0	1	1	no	-0.0877155		0	1	1	no	2.73582		0	1	1	no		C1orf228
XLOC_000638	XLOC_000638	KIF2C	KIF2C	1:45205489-45244451	OK	11.7545	1.12845	3.60724	1.70425		0.523814	0.1855	0.281004	no	-1.67655		-0.302722	0.25415	0.352375	no	-3.3808		-0.678014	0.02345	0.0520113	no		KIF2C
XLOC_000639	XLOC_000639	AL592166.1	AL592166.1	1:45205489-45244451	NOTEST	0	0	0	0		0	1	1	no	0		0	1	1	no	0		0	1	1	no		AL592166.1
XLOC_000640	XLOC_000640	RPS8	RPS8	1:45205489-45244451	OK	1410.94	1318.3	1274.79	0.146389		0.396099	0.4504	0.556935	no	0.0484162		0.133751	0.7993	0.854982	no	-0.0979727		-0.267023	0.6415	0.726871	no		RPS8
XLOC_000641	XLOC_000641	SNORD46	SNORD46	1:45205489-45244451	NOTEST	0	0	0	0		0	1	1	no	0		0	1	1	no	0		0	1	1	no		SNORD46
XLOC_000642	XLOC_000642	PLK3	PLK3	1:45265896-45272957	OK	1.70605	3.53669	5.44391	-1.67398		-1.41233	0.0011	0.00347762	yes	-0.622245		-0.879717	0.06505	0.122316	no	1.05174		0.872833	0.02615	0.0570289	no		PLK3
XLOC_000643	XLOC_000643	BTBD19	BTBD19	1:45274153-45281257	OK	0.43167	5.25713	4.97806	-3.52758		-0.900104	5e-05	0.000203074	yes	0.078691		0.107908	0.77825	0.838516	no	3.60627		0.919756	5e-05	0.000203074	yes		BTBD19
XLOC_000644	XLOC_000644	RN5S47	RN5S47	1:45316269-45452282	NOTEST	0	0	0	0		0	1	1	no	0		0	1	1	no	0		0	1	1	no		RN5S47
XLOC_000645	XLOC_000645	CCNB1IP1P1	CCNB1IP1P1	1:45316269-45452282	NOTEST	0	0	0	0		0	1	1	no	0		0	1	1	no	0		0	1	1	no		CCNB1IP1P1
XLOC_000646	XLOC_000646	UROD	UROD	1:45477818-45481250	OK	36.7585	59.1509	72.3104	-0.976125		-2.66167	5e-05	0.000203074	yes	-0.289804		-0.822989	0.1017	0.175586	no	0.686321		1.85209	0.00035	0.00123039	yes		UROD
XLOC_000647	XLOC_000647	HPDL	HPDL	1:45792544-45794347	NOTEST	2.89641	0.0499402	0.194939	3.89317		0	1	1	no	-1.96474		0	1	1	no	-5.85792		0	1	1	no		HPDL
XLOC_000648	XLOC_000648	TOE1	TOE1	1:45794679-45956872	OK	3.34226	1.13749	1.84523	0.857022		0.726503	0.0631	0.119161	no	-0.697953		0	1	1	no	-1.55497		-1.21565	0.0028	0.00805532	yes		TOE1
XLOC_000649	XLOC_000649	RP11-291L19.1.1	RP11-291L19.1.1	1:45794679-45956872	NOTEST	0.615419	0	0	inf		0	1	1	no	0		0	1	1	no	#NAME?		0	1	1	no		RP11-291L19.1.1
XLOC_000650	XLOC_000650	MMACHC	MMACHC	1:45959537-45988719	NOTEST	0.887761	1.22794	0.928773	-0.0651553		0	1	1	no	0.402841		0	1	1	no	0.467997		0	1	1	no		MMACHC
XLOC_000651	XLOC_000651	HMGB1P48	HMGB1P48	1:45996598-45997811	NOTEST	0	0	0	0		0	1	1	no	0		0	1	1	no	0		0	1	1	no		HMGB1P48
XLOC_000652	XLOC_000652	AKR1A1	AKR1A1	1:46016214-46035724	OK	85.2326	41.7141	58.801	0.535565		1.23555	0.01895	0.0431907	yes	-0.495304		-1.05964	0.03565	0.074382	no	-1.03087		-2.54856	5e-05	0.000203074	yes		AKR1A1
XLOC_000653	XLOC_000653	NASP	NASP	1:46049517-46084568	OK	387.532	18.2435	34.743	3.47952		7.65077	5e-05	0.000203074	yes	-0.929337		-1.82534	5e-05	0.000203074	yes	-4.40886		-8.8919	5e-05	0.000203074	yes		NASP
XLOC_000654	XLOC_000654	TMEM69	TMEM69	1:46092975-46216322	OK	22.0691	10.7629	13.7569	0.681868		0.953642	0.07175	0.13246	no	-0.354096		-0.392422	0.43975	0.546891	no	-1.03596		-1.17117	0.04395	0.0881717	no		TMEM69
XLOC_000655	XLOC_000655	RP11-630I5.1.1	RP11-630I5.1.1	1:46246948-46247629	NOTEST	0	0	0	0		0	1	1	no	0		0	1	1	no	0		0	1	1	no		RP11-630I5.1.1
XLOC_000656	XLOC_000656	MAST2	MAST2	1:46252658-46501896	OK	5.86664	8.57964	8.07547	-0.461012		-0.695523	0.08425	0.15107	no	0.0873697		0.138309	0.7358	0.804684	no	0.548381		0.799111	0.06905	0.128255	no		MAST2
XLOC_000657	XLOC_000657	RP4-533D7.4.1	RP4-533D7.4.1	1:46505811-46651630	NOTEST	0	0	0.0778879	#NAME?		0	1	1	no	#NAME?		0	1	1	no	0		0	1	1	no		RP4-533D7.4.1
XLOC_000658	XLOC_000658	RP4-533D7.3.1	RP4-533D7.3.1	1:46505811-46651630	NOTEST	0	0	0	0		0	1	1	no	0		0	1	1	no	0		0	1	1	no		RP4-533D7.3.1
XLOC_000659	XLOC_000659	RP4-533D7.5.1	RP4-533D7.5.1	1:46505811-46651630	NOTEST	0.219305	0	0	inf		0	1	1	no	0		0	1	1	no	#NAME?		0	1	1	no		RP4-533D7.5.1
XLOC_000660	XLOC_000660	TSPAN1	TSPAN1	1:46505811-46651630	NOTEST	0	1.44396	0.739059	#NAME?		0	1	1	no	0.96627		0	1	1	no	inf		0	1	1	no		TSPAN1
XLOC_000661	XLOC_000661	C1orf190	C1orf190	1:46654350-46686933	NOTEST	0.0761759	0.572766	1.10658	-3.86063		0	1	1	no	-0.950095		0	1	1	no	2.91054		0	1	1	no		C1orf190
XLOC_000662	XLOC_000662	RAD54L	RAD54L	1:46713359-46769280	OK	13.5364	1.36786	1.92583	2.81329		1.57004	5e-05	0.000203074	yes	-0.493555		0	1	1	no	-3.30685		-1.2414	5e-05	0.000203074	yes		RAD54L
XLOC_000663	XLOC_000663	UQCRH	UQCRH	1:46769302-46782456	OK	587.103	213.388	239.274	1.29495		4.02399	5e-05	0.000203074	yes	-0.165185		-0.507473	0.3327	0.438146	no	-1.46014		-4.50947	5e-05	0.000203074	yes		UQCRH
XLOC_000664	XLOC_000664	NSUN4	NSUN4	1:46805848-46830824	OK	4.22308	3.95599	5.63382	-0.415819		-0.627638	0.12955	0.212604	no	-0.510075		-0.736344	0.06835	0.1273	no	-0.0942566		-0.132145	0.7522	0.817656	no		NSUN4
XLOC_000665	XLOC_000665	AL122001.1	AL122001.1	1:46805848-46830824	NOTEST	0	0	0	0		0	1	1	no	0		0	1	1	no	0		0	1	1	no		AL122001.1
XLOC_000666	XLOC_000666	RP4-603I14.3.1	RP4-603I14.3.1	1:46836257-46836627	NOTEST	0	0	0.271941	#NAME?		0	1	1	no	#NAME?		0	1	1	no	0		0	1	1	no		RP4-603I14.3.1
XLOC_000667	XLOC_000667	FAAH	FAAH	1:46859936-46879520	NOTEST	1.14307	0.0936011	0.214546	2.41356		0	1	1	no	-1.19669		0	1	1	no	-3.61025		0	1	1	no		FAAH
XLOC_000668	XLOC_000668	RP5-1109J22.1.1	RP5-1109J22.1.1	1:46897800-46911374	NOTEST	0.528569	0.168669	0.176923	1.57897		0	1	1	no	-0.0689326		0	1	1	no	-1.6479		0	1	1	no		RP5-1109J22.1.1
XLOC_000669	XLOC_000669	LINC00505	LINC00505	1:46921494-46948147	NOTEST	0.967483	0.457713	1.12237	-0.214244		0	1	1	no	-1.29404		0	1	1	no	-1.07979		0	1	1	no		LINC00505
XLOC_000670	XLOC_000670	DMBX1	DMBX1	1:46972667-46979898	NOTEST	0.0471372	0	0	inf		0	1	1	no	0		0	1	1	no	#NAME?		0	1	1	no		DMBX1
XLOC_000671	XLOC_000671	ATPAF1-AS1	ATPAF1-AS1	1:47098329-47184824	NOTEST	0.155586	0.49524	0.481259	-1.6291		0	1	1	no	0.0413137		0	1	1	no	1.67042		0	1	1	no		ATPAF1-AS1
XLOC_000672	XLOC_000672	RP11-8J9.4.1	RP11-8J9.4.1	1:47098329-47184824	NOTEST	0.289647	0	0	inf		0	1	1	no	0		0	1	1	no	#NAME?		0	1	1	no		RP11-8J9.4.1
XLOC_000673	XLOC_000673	RP11-8J9.5.1	RP11-8J9.5.1	1:47207865-47208814	NOTEST	0	0	0	0		0	1	1	no	0		0	1	1	no	0		0	1	1	no		RP11-8J9.5.1
XLOC_000674	XLOC_000674	CYP4B1	CYP4B1	1:47223509-47285085	NOTEST	0	0	0	0		0	1	1	no	0		0	1	1	no	0		0	1	1	no		CYP4B1
XLOC_000675	XLOC_000675	RP11-346M5.1.1	RP11-346M5.1.1	1:47308766-47366109	NOTEST	0	0	0	0		0	1	1	no	0		0	1	1	no	0		0	1	1	no		RP11-346M5.1.1
XLOC_000676	XLOC_000676	CYP4X1	CYP4X1	1:47427035-47516423	NOTEST	0.357573	0.0378142	0.0390151	3.19613		0	1	1	no	-0.0451051		0	1	1	no	-3.24124		0	1	1	no		CYP4X1
XLOC_000677	XLOC_000677	CYP4Z1	CYP4Z1	1:47533159-47646011	NOTEST	0.0513688	0	0	inf		0	1	1	no	0		0	1	1	no	#NAME?		0	1	1	no		CYP4Z1
XLOC_000678	XLOC_000678	RP11-184J23.2.1	RP11-184J23.2.1	1:47533159-47646011	NOTEST	0	0	0	0		0	1	1	no	0		0	1	1	no	0		0	1	1	no		RP11-184J23.2.1
XLOC_000679	XLOC_000679	CYP4A22	CYP4A22	1:47533159-47646011	NOTEST	0.110862	0	0	inf		0	1	1	no	0		0	1	1	no	#NAME?		0	1	1	no		CYP4A22
XLOC_000680	XLOC_000680	RP1-18D14.4.1	RP1-18D14.4.1	1:47533159-47646011	NOTEST	0.0814731	0.207637	0.07594	0.101463		0	1	1	no	1.45113		0	1	1	no	1.34967		0	1	1	no		RP1-18D14.4.1
XLOC_000681	XLOC_000681	RP1-18D14.7.1	RP1-18D14.7.1	1:47681962-47697892	NOTEST	0	0	0	0		0	1	1	no	0		0	1	1	no	0		0	1	1	no		RP1-18D14.7.1
XLOC_000682	XLOC_000682	CMPK1	CMPK1	1:47799468-47844555	OK	5.26886	24.5572	22.8258	-2.1151		-4.61	5e-05	0.000203074	yes	0.105477		0.298706	0.56815	0.664085	no	2.22058		4.85449	5e-05	0.000203074	yes		CMPK1
XLOC_000683	XLOC_000683	FOXE3	FOXE3	1:47881743-47883723	NOTEST	0.0431386	0	0	inf		0	1	1	no	0		0	1	1	no	#NAME?		0	1	1	no		FOXE3
XLOC_000684	XLOC_000684	FOXD2	FOXD2	1:47901688-47906363	NOTEST	0.00861961	0	0.120547	-3.80583		0	1	1	no	#NAME?		0	1	1	no	#NAME?		0	1	1	no		FOXD2
XLOC_000685	XLOC_000685	AL356458.1	AL356458.1	1:47968175-47968311	NOTEST	0	0	0	0		0	1	1	no	0		0	1	1	no	0		0	1	1	no		AL356458.1
XLOC_000686	XLOC_000686	ATP6V0E1P4	ATP6V0E1P4	1:48015867-48016425	NOTEST	0	0	0	0		0	1	1	no	0		0	1	1	no	0		0	1	1	no		ATP6V0E1P4
XLOC_000687	XLOC_000687	RP11-543D5.1.1	RP11-543D5.1.1	1:48154134-48169055	NOTEST	0	0	0	0		0	1	1	no	0		0	1	1	no	0		0	1	1	no		RP11-543D5.1.1
XLOC_000688	XLOC_000688	RP11-330M19.1.1	RP11-330M19.1.1	1:48231307-48462567	NOTEST	0.0783798	0	0	inf		0	1	1	no	0		0	1	1	no	#NAME?		0	1	1	no		RP11-330M19.1.1
XLOC_000689	XLOC_000689	RP4-683M8.2.1	RP4-683M8.2.1	1:48519216-48532873	NOTEST	0	0	0	0		0	1	1	no	0		0	1	1	no	0		0	1	1	no		RP4-683M8.2.1
XLOC_000690	XLOC_000690	CYP46A4P	CYP46A4P	1:48555039-48555306	NOTEST	0	0	0	0		0	1	1	no	0		0	1	1	no	0		0	1	1	no		CYP46A4P
XLOC_000691	XLOC_000691	RP5-1024N4.2.1	RP5-1024N4.2.1	1:48671636-48672515	NOTEST	0	0	0	0		0	1	1	no	0		0	1	1	no	0		0	1	1	no		RP5-1024N4.2.1
XLOC_000692	XLOC_000692	SLC5A9	SLC5A9	1:48688356-48714316	NOTEST	0.0704636	0	0.0206123	1.77337		0	1	1	no	#NAME?		0	1	1	no	#NAME?		0	1	1	no		SLC5A9
XLOC_000693	XLOC_000693	U6	U6	1:48761043-48937845	NOTEST	0	0	0	0		0	1	1	no	0		0	1	1	no	0		0	1	1	no		U6
XLOC_000694	XLOC_000694	RP11-329A14.1.1	RP11-329A14.1.1	1:48761043-48937845	NOTEST	0.0825189	0.321958	0.0871	-0.0779473		0	1	1	no	1.88613		0	1	1	no	1.96408		0	1	1	no		RP11-329A14.1.1
XLOC_000695	XLOC_000695	U4	U4	1:48761043-48937845	NOTEST	0	0	0	0		0	1	1	no	0		0	1	1	no	0		0	1	1	no		U4
XLOC_000696	XLOC_000696	RP11-141A19.1.1	RP11-141A19.1.1	1:48998526-50489585	NOTEST	0	0	0	0		0	1	1	no	0		0	1	1	no	0		0	1	1	no		RP11-141A19.1.1
XLOC_000697	XLOC_000697	snoU13	snoU13	1:48998526-50489585	NOTEST	0	0	0	0		0	1	1	no	0		0	1	1	no	0		0	1	1	no		snoU13
XLOC_000698	XLOC_000698	RP11-141A19.2.1	RP11-141A19.2.1	1:48998526-50489585	NOTEST	0	0	0	0		0	1	1	no	0		0	1	1	no	0		0	1	1	no		RP11-141A19.2.1
XLOC_000699	XLOC_000699	ZNF859P	ZNF859P	1:48998526-50489585	NOTEST	0	0	0	0		0	1	1	no	0		0	1	1	no	0		0	1	1	no		ZNF859P
XLOC_000700	XLOC_000700	AL645730.1	AL645730.1	1:48998526-50489585	NOTEST	0	0	0	0		0	1	1	no	0		0	1	1	no	0		0	1	1	no		AL645730.1
XLOC_000701	XLOC_000701	AL645730.2	AL645730.2	1:48998526-50489585	NOTEST	0.052004	0	0	inf		0	1	1	no	0		0	1	1	no	#NAME?		0	1	1	no		AL645730.2
XLOC_000702	XLOC_000702	MTND2P29	MTND2P29	1:48998526-50489585	NOTEST	0	0	0	0		0	1	1	no	0		0	1	1	no	0		0	1	1	no		MTND2P29
XLOC_000703	XLOC_000703	ELAVL4	ELAVL4	1:50513685-50669458	NOTEST	0.904961	0	0	inf		0	1	1	no	0		0	1	1	no	#NAME?		0	1	1	no		ELAVL4
XLOC_000704	XLOC_000704	RP11-492I2.1.1	RP11-492I2.1.1	1:50513685-50669458	NOTEST	0.540815	0	0	inf		0	1	1	no	0		0	1	1	no	#NAME?		0	1	1	no		RP11-492I2.1.1
XLOC_000705	XLOC_000705	RP11-183G22.1.1	RP11-183G22.1.1	1:50791802-50792682	NOTEST	0.069726	0	0	inf		0	1	1	no	0		0	1	1	no	#NAME?		0	1	1	no		RP11-183G22.1.1
XLOC_000706	XLOC_000706	RP5-850O15.3.1	RP5-850O15.3.1	1:50905149-51425935	NOTEST	0	0	0	0		0	1	1	no	0		0	1	1	no	0		0	1	1	no		RP5-850O15.3.1
XLOC_000707	XLOC_000707	FAF1	FAF1	1:50905149-51425935	NOTEST	1.80379	1.04379	0.922502	0.967411		0	1	1	no	0.178207		0	1	1	no	-0.789204		0	1	1	no		FAF1
XLOC_000708	XLOC_000708	U6	U6	1:50905149-51425935	NOTEST	0	0	0	0		0	1	1	no	0		0	1	1	no	0		0	1	1	no		U6
XLOC_000709	XLOC_000709	U6	U6	1:50905149-51425935	NOTEST	0	0	0	0		0	1	1	no	0		0	1	1	no	0		0	1	1	no		U6
XLOC_000710	XLOC_000710	PHBP12	PHBP12	1:50905149-51425935	NOTEST	0.408758	0.658319	0.182367	1.1644		0	1	1	no	1.85194		0	1	1	no	0.687538		0	1	1	no		PHBP12
XLOC_000711	XLOC_000711	MRPS6P2	MRPS6P2	1:50905149-51425935	NOTEST	0	0	0	0		0	1	1	no	0		0	1	1	no	0		0	1	1	no		MRPS6P2
XLOC_000712	XLOC_000712	CDKN2C	CDKN2C	1:51426416-51440310	OK	0	1.99114	5.61857	#NAME?		#NAME?	5e-05	0.000203074	yes	-1.49661		-2.0339	0.00045	0.00154811	yes	inf		0	1	1	no		CDKN2C
XLOC_000713	XLOC_000713	C1orf185	C1orf185	1:51567905-51613752	NOTEST	0	0	0	0		0	1	1	no	0		0	1	1	no	0		0	1	1	no		C1orf185
XLOC_000714	XLOC_000714	Y_RNA	Y_RNA	1:51567905-51613752	NOTEST	0	0	0	0		0	1	1	no	0		0	1	1	no	0		0	1	1	no		Y_RNA
XLOC_000715	XLOC_000715	AL162430.2	AL162430.2	1:51654134-51654223	NOTEST	0	0	0	0		0	1	1	no	0		0	1	1	no	0		0	1	1	no		AL162430.2
XLOC_000716	XLOC_000716	AL162430.1	AL162430.1	1:51656554-51656630	NOTEST	0	0	0	0		0	1	1	no	0		0	1	1	no	0		0	1	1	no		AL162430.1
XLOC_000717	XLOC_000717	RNF11	RNF11	1:51701942-51739127	OK	8.18258	29.2253	29.0313	-1.82698		-3.87009	5e-05	0.000203074	yes	0.00961017		0.0286941	0.9581	0.97076	no	1.83659		3.88762	5e-05	0.000203074	yes		RNF11
XLOC_000718	XLOC_000718	RP11-296A18.6.1	RP11-296A18.6.1	1:51701942-51739127	NOTEST	0	0.769946	0.170192	#NAME?		0	1	1	no	2.17759		0	1	1	no	inf		0	1	1	no		RP11-296A18.6.1
XLOC_000719	XLOC_000719	RP11-296A18.7.1	RP11-296A18.7.1	1:51701942-51739127	NOTEST	0	0.453461	0	0		0	1	1	no	inf		0	1	1	no	inf		0	1	1	no		RP11-296A18.7.1
XLOC_000720	XLOC_000720	RP11-275F13.1.1	RP11-275F13.1.1	1:51752929-51810788	NOTEST	0	0	0	0		0	1	1	no	0		0	1	1	no	0		0	1	1	no		RP11-275F13.1.1
XLOC_000721	XLOC_000721	RP11-275F13.3.1	RP11-275F13.3.1	1:51819932-52027301	NOTEST	1.10853	0.237742	0.417322	1.40942		0	1	1	no	-0.811761		0	1	1	no	-2.22118		0	1	1	no		RP11-275F13.3.1
XLOC_000722	XLOC_000722	U6	U6	1:51819932-52027301	NOTEST	0	0	0	0		0	1	1	no	0		0	1	1	no	0		0	1	1	no		U6
XLOC_000723	XLOC_000723	RP11-253A20.1.1	RP11-253A20.1.1	1:51819932-52027301	NOTEST	0.0786968	0	0.270446	-1.78096		0	1	1	no	#NAME?		0	1	1	no	#NAME?		0	1	1	no		RP11-253A20.1.1
XLOC_000724	XLOC_000724	RP11-191G24.1.1	RP11-191G24.1.1	1:51819932-52027301	NOTEST	0	0	0.28339	#NAME?		0	1	1	no	#NAME?		0	1	1	no	0		0	1	1	no		RP11-191G24.1.1
XLOC_000725	XLOC_000725	OSBPL9	OSBPL9	1:52027537-52344477	OK	22.7317	21.5356	18.5841	0.290635		0.347267	0.3748	0.481546	no	0.212656		0.205437	0.5842	0.678276	no	-0.0779796		-0.0849528	0.83535	0.882214	no		OSBPL9
XLOC_000726	XLOC_000726	RP4-657D16.5.1	RP4-657D16.5.1	1:52027537-52344477	NOTEST	0	0	0	0		0	1	1	no	0		0	1	1	no	0		0	1	1	no		RP4-657D16.5.1
XLOC_000727	XLOC_000727	RP4-657D16.3.1	RP4-657D16.3.1	1:52027537-52344477	NOTEST	1.21395	0.508437	1.33003	-0.131755		0	1	1	no	-1.38732		0	1	1	no	-1.25557		0	1	1	no		RP4-657D16.3.1
XLOC_000728	XLOC_000728	RP11-470H9.1.1	RP11-470H9.1.1	1:52027537-52344477	NOTEST	0.445918	0.905655	0.701431	-0.653524		0	1	1	no	0.36866		0	1	1	no	1.02218		0	1	1	no		RP11-470H9.1.1
XLOC_000729	XLOC_000729	Y_RNA	Y_RNA	1:52027537-52344477	NOTEST	0	0	0	0		0	1	1	no	0		0	1	1	no	0		0	1	1	no		Y_RNA
XLOC_000730	XLOC_000730	RN5S48	RN5S48	1:52373570-52456436	NOTEST	0	0	0	0		0	1	1	no	0		0	1	1	no	0		0	1	1	no		RN5S48
XLOC_000731	XLOC_000731	RP11-91A18.1.1	RP11-91A18.1.1	1:52373570-52456436	NOTEST	0	0	0	0		0	1	1	no	0		0	1	1	no	0		0	1	1	no		RP11-91A18.1.1
XLOC_000732	XLOC_000732	RP11-91A18.4.1	RP11-91A18.4.1	1:52485800-52556388	NOTEST	0.268779	0.310852	0.392429	-0.546012		0	1	1	no	-0.336203		0	1	1	no	0.209809		0	1	1	no		RP11-91A18.4.1
XLOC_000733	XLOC_000733	RP11-91A18.5.1	RP11-91A18.5.1	1:52485800-52556388	NOTEST	0.186723	0	0.19126	-0.0346342		0	1	1	no	#NAME?		0	1	1	no	#NAME?		0	1	1	no		RP11-91A18.5.1
XLOC_000734	XLOC_000734	BTF3L4	BTF3L4	1:52485800-52556388	OK	96.2985	42.4048	49.4461	0.961655		2.09261	0.00025	0.000904179	yes	-0.221632		-0.485262	0.37525	0.482042	no	-1.18329		-2.73228	5e-05	0.000203074	yes		BTF3L4
XLOC_000735	XLOC_000735	ZFYVE9	ZFYVE9	1:52607932-52831865	OK	7.43126	6.32597	4.91801	0.595532		1.08304	0.03805	0.0782875	no	0.363213		0.65347	0.1978	0.295019	no	-0.232319		-0.468398	0.39345	0.501147	no		ZFYVE9
XLOC_000736	XLOC_000736	AL139156.1	AL139156.1	1:52607932-52831865	NOTEST	0	0	0	0		0	1	1	no	0		0	1	1	no	0		0	1	1	no		AL139156.1
XLOC_000737	XLOC_000737	RP4-800M22.3.1	RP4-800M22.3.1	1:52607932-52831865	NOTEST	0.170745	0	0.108336	0.656334		0	1	1	no	#NAME?		0	1	1	no	#NAME?		0	1	1	no		RP4-800M22.3.1
XLOC_000738	XLOC_000738	ANAPC10P1	ANAPC10P1	1:52607932-52831865	NOTEST	0.209063	0	0	inf		0	1	1	no	0		0	1	1	no	#NAME?		0	1	1	no		ANAPC10P1
XLOC_000739	XLOC_000739	PLA2G12AP1	PLA2G12AP1	1:52834346-52834911	NOTEST	0	0	0.135593	#NAME?		0	1	1	no	#NAME?		0	1	1	no	0		0	1	1	no		PLA2G12AP1
XLOC_000740	XLOC_000740	PRPF38A	PRPF38A	1:52870235-53019159	OK	21.8335	7.01035	11.0235	0.985956		1.43063	0.00795	0.0202365	yes	-0.653029		-0.853657	0.10385	0.17852	no	-1.63899		-2.28615	0.0001	0.000389671	yes		PRPF38A
XLOC_000741	XLOC_000741	snoU13	snoU13	1:52870235-53019159	NOTEST	0	0	0	0		0	1	1	no	0		0	1	1	no	0		0	1	1	no		snoU13
XLOC_000742	XLOC_000742	RP11-25O10.1.1	RP11-25O10.1.1	1:53038785-53039488	NOTEST	0.342126	0	0	inf		0	1	1	no	0		0	1	1	no	#NAME?		0	1	1	no		RP11-25O10.1.1
XLOC_000743	XLOC_000743	GPX7	GPX7	1:53068043-53074723	OK	4.59926	7.66717	24.8387	-2.43311		-4.35601	5e-05	0.000203074	yes	-1.69582		-3.49806	5e-05	0.000203074	yes	0.737293		1.18283	0.03515	0.0734731	no		GPX7
XLOC_000744	XLOC_000744	FAM159A	FAM159A	1:53099015-53135355	NOTEST	0.137793	0	0	inf		0	1	1	no	0		0	1	1	no	#NAME?		0	1	1	no		FAM159A
XLOC_000745	XLOC_000745	RP11-159C21.3.1	RP11-159C21.3.1	1:53174793-53175114	NOTEST	0	0	0	0		0	1	1	no	0		0	1	1	no	0		0	1	1	no		RP11-159C21.3.1
XLOC_000746	XLOC_000746	AC099784.1	AC099784.1	1:53180070-53180366	NOTEST	0	0	0	0		0	1	1	no	0		0	1	1	no	0		0	1	1	no		AC099784.1
XLOC_000747	XLOC_000747	ZYG11B	ZYG11B	1:53192125-53293137	OK	6.17748	9.90241	10.1346	-0.714194		-1.85282	0.00095	0.00304249	yes	-0.033433		-0.0917189	0.8631	0.903087	no	0.680761		1.97037	0.001	0.00318933	yes		ZYG11B
XLOC_000748	XLOC_000748	U2	U2	1:53192125-53293137	NOTEST	0	0	0	0		0	1	1	no	0		0	1	1	no	0		0	1	1	no		U2
XLOC_000749	XLOC_000749	ZYG11A	ZYG11A	1:53308182-53360670	NOTEST	1.2147	0.0215418	0.1635	2.89324		0	1	1	no	-2.92408		0	1	1	no	-5.81732		0	1	1	no		ZYG11A
XLOC_000750	XLOC_000750	RP4-631H13.6.1	RP4-631H13.6.1	1:53361598-53392884	NOTEST	0.696892	2.62804	2.23704	-1.68258		0	1	1	no	0.2324		0.102864	0.8111	0.864118	no	1.91498		0.521573	0.165	0.256843	no		RP4-631H13.6.1
XLOC_000751	XLOC_000751	SCP2	SCP2	1:53392900-53517375	OK	72.9913	189.537	233.893	-1.68005		-4.87656	5e-05	0.000203074	yes	-0.303371		-0.894676	0.0956	0.167178	no	1.37668		3.96928	5e-05	0.000203074	yes		SCP2
XLOC_000752	XLOC_000752	PODN	PODN	1:53527853-53551174	OK	0.0159451	2.25802	7.51854	-8.8812		-0.140355	0.1959	0.2928	no	-1.73539		-2.04541	5e-05	0.000203074	yes	7.14581		0	1	1	no		PODN
XLOC_000753	XLOC_000753	RP11-334A14.8.1	RP11-334A14.8.1	1:53552854-53608289	NOTEST	0	0	0	0		0	1	1	no	0		0	1	1	no	0		0	1	1	no		RP11-334A14.8.1
XLOC_000754	XLOC_000754	CPT2	CPT2	1:53662100-53686289	NOTEST	2.60877	1.70881	2.65028	-0.0227775		0	1	1	no	-0.633154		0	1	1	no	-0.610376		0	1	1	no		CPT2
XLOC_000755	XLOC_000755	RP5-1024G6.7.1	RP5-1024G6.7.1	1:53686334-53689925	NOTEST	0.0600343	0.0291436	0.0229657	1.3863		0	1	1	no	0.343694		0	1	1	no	-1.04261		0	1	1	no		RP5-1024G6.7.1
XLOC_000756	XLOC_000756	RP5-1024G6.5.1	RP5-1024G6.5.1	1:53692563-53793742	OK	3.3777	0.950351	1.38069	1.29065		0.75297	0.17815	0.272214	no	-0.538858		0	1	1	no	-1.82951		-0.985378	0.12405	0.205368	no		RP5-1024G6.5.1
XLOC_000757	XLOC_000757	RP4-784A16.1.1	RP4-784A16.1.1	1:53692563-53793742	NOTEST	0.854381	0	0.359517	1.24882		0	1	1	no	#NAME?		0	1	1	no	#NAME?		0	1	1	no		RP4-784A16.1.1
XLOC_000758	XLOC_000758	RP4-784A16.2.1	RP4-784A16.2.1	1:53692563-53793742	NOTEST	0.0791687	0	0	inf		0	1	1	no	0		0	1	1	no	#NAME?		0	1	1	no		RP4-784A16.2.1
XLOC_000759	XLOC_000759	RP4-784A16.4.1	RP4-784A16.4.1	1:53692563-53793742	NOTEST	0.068401	0	0	inf		0	1	1	no	0		0	1	1	no	#NAME?		0	1	1	no		RP4-784A16.4.1
XLOC_000760	XLOC_000760	RP4-784A16.5.1	RP4-784A16.5.1	1:53793920-53802890	NOTEST	0.266378	0	0	inf		0	1	1	no	0		0	1	1	no	#NAME?		0	1	1	no		RP4-784A16.5.1
XLOC_000761	XLOC_000761	DMRTB1	DMRTB1	1:53925071-53933161	NOTEST	0.342138	0	0	inf		0	1	1	no	0		0	1	1	no	#NAME?		0	1	1	no		DMRTB1
XLOC_000762	XLOC_000762	AL049745.1	AL049745.1	1:54231132-54304533	NOTEST	0	0	0	0		0	1	1	no	0		0	1	1	no	0		0	1	1	no		AL049745.1
XLOC_000763	XLOC_000763	RP4-654H19.2.1	RP4-654H19.2.1	1:54307216-54307502	NOTEST	0	0	0	0		0	1	1	no	0		0	1	1	no	0		0	1	1	no		RP4-654H19.2.1
XLOC_000764	XLOC_000764	DIO1	DIO1	1:54356911-54376759	NOTEST	0	0	0.101188	#NAME?		0	1	1	no	#NAME?		0	1	1	no	0		0	1	1	no		DIO1
XLOC_000765	XLOC_000765	LRRC42	LRRC42	1:54387233-54433948	OK	11.4981	20.5762	16.0189	-0.478382		-0.94823	0.05815	0.111406	no	0.361205		0.794022	0.12425	0.20569	no	0.839587		1.75887	0.0012	0.00376437	yes		LRRC42
XLOC_000766	XLOC_000766	AL353898.1	AL353898.1	1:54474411-54483856	NOTEST	0	0	0	0		0	1	1	no	0		0	1	1	no	0		0	1	1	no		AL353898.1
XLOC_000767	XLOC_000767	TCEANC2	TCEANC2	1:54519259-54578192	NOTEST	1.83932	2.06653	1.61607	0.186683		0	1	1	no	0.354721		0	1	1	no	0.168038		0	1	1	no		TCEANC2
XLOC_000768	XLOC_000768	RP4-758J24.4.1	RP4-758J24.4.1	1:54519259-54578192	NOTEST	0	0	0	0		0	1	1	no	0		0	1	1	no	0		0	1	1	no		RP4-758J24.4.1
XLOC_000769	XLOC_000769	AL161915.1	AL161915.1	1:54519259-54578192	NOTEST	0.451906	0.749836	0.36001	0.327988		0	1	1	no	1.05854		0	1	1	no	0.73055		0	1	1	no		AL161915.1
XLOC_000770	XLOC_000770	MRPL37	MRPL37	1:54598746-54686603	OK	51.1057	43.6105	43.932	0.218214		0.601434	0.2494	0.348539	no	-0.0105941		-0.0293992	0.95545	0.969118	no	-0.228808		-0.641783	0.2504	0.348872	no		MRPL37
XLOC_000771	XLOC_000771	C1orf191	C1orf191	1:54690180-54879152	NOTEST	0.0460154	0	0.104667	-1.18562		0	1	1	no	#NAME?		0	1	1	no	#NAME?		0	1	1	no		C1orf191
XLOC_000772	XLOC_000772	RP5-997D24.3.1	RP5-997D24.3.1	1:54690180-54879152	NOTEST	0.137391	0.107016	0.0447216	1.61924		0	1	1	no	1.25879		0	1	1	no	-0.360454		0	1	1	no		RP5-997D24.3.1
XLOC_000773	XLOC_000773	RP4-705F19.1.1	RP4-705F19.1.1	1:54881928-54886533	NOTEST	0	0	0	0		0	1	1	no	0		0	1	1	no	0		0	1	1	no		RP4-705F19.1.1
XLOC_000774	XLOC_000774	RP5-866L20.2.1	RP5-866L20.2.1	1:54990496-54990604	NOTEST	0	0	0	0		0	1	1	no	0		0	1	1	no	0		0	1	1	no		RP5-866L20.2.1
XLOC_000775	XLOC_000775	SNORD112	SNORD112	1:54991058-54991126	NOTEST	0	0	0	0		0	1	1	no	0		0	1	1	no	0		0	1	1	no		SNORD112
XLOC_000776	XLOC_000776	RP5-866L20.3.1	RP5-866L20.3.1	1:55002468-55003431	NOTEST	0	0	0	0		0	1	1	no	0		0	1	1	no	0		0	1	1	no		RP5-866L20.3.1
XLOC_000777	XLOC_000777	ACOT11	ACOT11	1:55007929-55104865	NOTEST	0.589214	0.367212	0.754666	-0.357046		0	1	1	no	-1.03922		0	1	1	no	-0.682178		0	1	1	no		ACOT11
XLOC_000778	XLOC_000778	HEATR8,TTC4	HEATR8	1:55107458-55208330	OK	7.52379	5.8351	6.98029	0.108174		0.209057	0.6226	0.711019	no	-0.258527		-0.468521	0.2635	0.362681	no	-0.366701		-0.685124	0.12715	0.20945	no		HEATR8
XLOC_000779	XLOC_000779	RP11-67L3.2.1	RP11-67L3.2.1	1:55245384-55266940	NOTEST	0	0	0	0		0	1	1	no	0		0	1	1	no	0		0	1	1	no		RP11-67L3.2.1
XLOC_000780	XLOC_000780	C1orf177	C1orf177	1:55271735-55307925	NOTEST	0.192369	0	0	inf		0	1	1	no	0		0	1	1	no	#NAME?		0	1	1	no		C1orf177
XLOC_000781	XLOC_000781	RP11-67L3.4.1,RP11-67L3.5.1	RP11-67L3.4.1	1:55313842-55354523	OK	8.79952	2.31076	3.14924	1.48242		0.637945	0.17665	0.270515	no	-0.446637		0	1	1	no	-1.92906		-0.777969	0.102	0.176007	no		RP11-67L3.4.1
XLOC_000782	XLOC_000782	TMEM61	TMEM61	1:55446464-55457966	NOTEST	0.042479	0.10865	0.0398074	0.093714		0	1	1	no	1.44858		0	1	1	no	1.35486		0	1	1	no		TMEM61
XLOC_000783	XLOC_000783	BSND	BSND	1:55464605-55476556	NOTEST	0.525412	0	0	inf		0	1	1	no	0		0	1	1	no	#NAME?		0	1	1	no		BSND
XLOC_000784	XLOC_000784	PCSK9	PCSK9	1:55505220-55681039	OK	19.4551	0	0.400154	5.60345		2.37858	0.00015	0.000568216	yes	#NAME?		0	1	1	no	#NAME?		#NAME?	0.0018	0.0054151	yes		PCSK9
XLOC_000785	XLOC_000785	RP11-101C11.1.1	RP11-101C11.1.1	1:55683533-55699850	NOTEST	0	0	0	0		0	1	1	no	0		0	1	1	no	0		0	1	1	no		RP11-101C11.1.1
XLOC_000786	XLOC_000786	GYG1P3	GYG1P3	1:55683533-55699850	NOTEST	0	0	0	0		0	1	1	no	0		0	1	1	no	0		0	1	1	no		GYG1P3
XLOC_000787	XLOC_000787	GOT2P1	GOT2P1	1:55833137-55834447	NOTEST	0	0	0	0		0	1	1	no	0		0	1	1	no	0		0	1	1	no		GOT2P1
XLOC_000788	XLOC_000788	AL049710.2	AL049710.2	1:55839110-55839177	NOTEST	0	0	0	0		0	1	1	no	0		0	1	1	no	0		0	1	1	no		AL049710.2
XLOC_000789	XLOC_000789	U6	U6	1:55864186-55864293	NOTEST	0	0	0	0		0	1	1	no	0		0	1	1	no	0		0	1	1	no		U6
XLOC_000790	XLOC_000790	RP11-466L17.1.1	RP11-466L17.1.1	1:56046709-56200675	NOTEST	0	0.118539	0.0469969	#NAME?		0	1	1	no	1.33473		0	1	1	no	inf		0	1	1	no		RP11-466L17.1.1
XLOC_000791	XLOC_000791	RP11-90C4.1.1	RP11-90C4.1.1	1:56289479-56333921	NOTEST	0	0	0.224554	#NAME?		0	1	1	no	#NAME?		0	1	1	no	0		0	1	1	no		RP11-90C4.1.1
XLOC_000792	XLOC_000792	RP11-90C4.3.1	RP11-90C4.3.1	1:56410759-56415792	NOTEST	0	0	0	0		0	1	1	no	0		0	1	1	no	0		0	1	1	no		RP11-90C4.3.1
XLOC_000793	XLOC_000793	RP1-158P9.1.1	RP1-158P9.1.1	1:56611392-56620896	NOTEST	0.0710131	0	0	inf		0	1	1	no	0		0	1	1	no	#NAME?		0	1	1	no		RP1-158P9.1.1
XLOC_000794	XLOC_000794	RP4-710M16.2.1	RP4-710M16.2.1	1:56880634-56881638	NOTEST	0	0	0	0		0	1	1	no	0		0	1	1	no	0		0	1	1	no		RP4-710M16.2.1
XLOC_000795	XLOC_000795	-	-	1:56956632-56958669	NOTEST	2.26709	1.23629	1.94789	0.218924		0	1	1	no	-0.655899		0	1	1	no	-0.874823		0	1	1	no		-
XLOC_000796	XLOC_000796	-	-	1:56959341-57110974	OK	3.47383	0.700271	2.4026	0.531932		0.217137	0.68565	0.763614	no	-1.77861		0	1	1	no	-2.31054		-0.588621	0.28555	0.387548	no		-
XLOC_000797	XLOC_000797	RP11-213P13.1.1	RP11-213P13.1.1	1:56959341-57110974	OK	2.77622	4.22079	4.10919	-0.565732		-0.50834	0.2974	0.400469	no	0.0386589		0.0332039	0.94875	0.964661	no	0.604391		0.641406	0.2406	0.34051	no		RP11-213P13.1.1
XLOC_000798	XLOC_000798	PRKAA2	PRKAA2	1:57110994-57181008	NOTEST	1.44541	1.10503	0.351973	2.03794		0	1	1	no	1.65055		0	1	1	no	-0.387392		0	1	1	no		PRKAA2
XLOC_000799	XLOC_000799	C8A	C8A	1:57320478-57383894	NOTEST	0	0	0	0		0	1	1	no	0		0	1	1	no	0		0	1	1	no		C8A
XLOC_000800	XLOC_000800	RP5-1103B4.3.1	RP5-1103B4.3.1	1:57394882-59012474	NOTEST	0	0	0	0		0	1	1	no	0		0	1	1	no	0		0	1	1	no		RP5-1103B4.3.1
XLOC_000801	XLOC_000801	AL161740.1	AL161740.1	1:57394882-59012474	NOTEST	0	0	0	0		0	1	1	no	0		0	1	1	no	0		0	1	1	no		AL161740.1
XLOC_000802	XLOC_000802	RP6-239D12.1.1	RP6-239D12.1.1	1:57394882-59012474	NOTEST	0.022099	0	0	inf		0	1	1	no	0		0	1	1	no	#NAME?		0	1	1	no		RP6-239D12.1.1
XLOC_000803	XLOC_000803	RP6-102O10.1.1	RP6-102O10.1.1	1:57394882-59012474	NOTEST	1.24669	0	0	inf		0	1	1	no	0		0	1	1	no	#NAME?		0	1	1	no		RP6-102O10.1.1
XLOC_000804	XLOC_000804	AL137855.1	AL137855.1	1:57394882-59012474	NOTEST	0	0	0	0		0	1	1	no	0		0	1	1	no	0		0	1	1	no		AL137855.1
XLOC_000805	XLOC_000805	RP4-737A23.2.1	RP4-737A23.2.1	1:57394882-59012474	NOTEST	0	0	0	0		0	1	1	no	0		0	1	1	no	0		0	1	1	no		RP4-737A23.2.1
XLOC_000806	XLOC_000806	RP4-737A23.3.1	RP4-737A23.3.1	1:57394882-59012474	NOTEST	0	0	0	0		0	1	1	no	0		0	1	1	no	0		0	1	1	no		RP4-737A23.3.1
XLOC_000807	XLOC_000807	RP11-393I23.4.1	RP11-393I23.4.1	1:57394882-59012474	NOTEST	0	0	0	0		0	1	1	no	0		0	1	1	no	0		0	1	1	no		RP11-393I23.4.1
XLOC_000808	XLOC_000808	RP11-393I23.3.1	RP11-393I23.3.1	1:57394882-59012474	NOTEST	0	0	0	0		0	1	1	no	0		0	1	1	no	0		0	1	1	no		RP11-393I23.3.1
XLOC_000809	XLOC_000809	Y_RNA	Y_RNA	1:59187950-59188044	NOTEST	0	0	0	0		0	1	1	no	0		0	1	1	no	0		0	1	1	no		Y_RNA
XLOC_000810	XLOC_000810	AL136985.1	AL136985.1	1:59213662-59213771	NOTEST	0	0	0	0		0	1	1	no	0		0	1	1	no	0		0	1	1	no		AL136985.1
XLOC_000811	XLOC_000811	RP4-794H19.2.1	RP4-794H19.2.1	1:59250822-59366668	NOTEST	0	0	0.0269945	#NAME?		0	1	1	no	#NAME?		0	1	1	no	0		0	1	1	no		RP4-794H19.2.1
XLOC_000812	XLOC_000812	PHBP3	PHBP3	1:59465347-59466166	NOTEST	0	0.283001	0	0		0	1	1	no	inf		0	1	1	no	inf		0	1	1	no		PHBP3
XLOC_000813	XLOC_000813	RP4-794H19.4.1	RP4-794H19.4.1	1:59486058-59510286	NOTEST	0	0.231369	0.533307	#NAME?		0	1	1	no	-1.20477		0	1	1	no	inf		0	1	1	no		RP4-794H19.4.1
XLOC_000814	XLOC_000814	FGGY	FGGY	1:59762466-60254854	OK	5.94727	6.69304	8.20046	-0.463477		-0.366572	0.31095	0.415328	no	-0.293044		-0.310388	0.4535	0.559886	no	0.170433		0.132809	0.70765	0.78171	no		FGGY
XLOC_000815	XLOC_000815	RP4-782L23.1.1	RP4-782L23.1.1	1:59762466-60254854	NOTEST	0.244913	0	0.112119	1.12724		0	1	1	no	#NAME?		0	1	1	no	#NAME?		0	1	1	no		RP4-782L23.1.1
XLOC_000816	XLOC_000816	HOOK1	HOOK1	1:60280457-60342184	OK	12.8672	0	0	inf		#NAME?	5e-05	0.000203074	yes	0		0	1	1	no	#NAME?		#NAME?	5e-05	0.000203074	yes		HOOK1
XLOC_000817	XLOC_000817	RP11-575B7.2.1	RP11-575B7.2.1	1:60563081-60563644	NOTEST	0	0	0	0		0	1	1	no	0		0	1	1	no	0		0	1	1	no		RP11-575B7.2.1
XLOC_000818	XLOC_000818	RP11-575B7.3.1	RP11-575B7.3.1	1:60580546-60615351	NOTEST	0	0	0	0		0	1	1	no	0		0	1	1	no	0		0	1	1	no		RP11-575B7.3.1
XLOC_000819	XLOC_000819	NFIA	NFIA	1:61330930-61928465	OK	2.94117	7.44377	14.9448	-2.34518		-2.19851	5e-05	0.000203074	yes	-1.00553		-1.29472	0.00695	0.0179544	yes	1.33964		1.20109	0.0123	0.0296305	yes		NFIA
XLOC_000820	XLOC_000820	RP11-430G17.1.1	RP11-430G17.1.1	1:62119820-62120574	NOTEST	0	0	0	0		0	1	1	no	0		0	1	1	no	0		0	1	1	no		RP11-430G17.1.1
XLOC_000821	XLOC_000821	INADL	INADL	1:62208148-62629675	OK	22.2338	8.30812	3.26533	2.76745		2.50609	5e-05	0.000203074	yes	1.34729		0.928524	0.02135	0.0479525	yes	-1.42016		-1.16358	0.02265	0.0504958	no		INADL
XLOC_000822	XLOC_000822	U6	U6	1:62208148-62629675	NOTEST	0	0	0	0		0	1	1	no	0		0	1	1	no	0		0	1	1	no		U6
XLOC_000823	XLOC_000823	U6	U6	1:62208148-62629675	NOTEST	0	0	0	0		0	1	1	no	0		0	1	1	no	0		0	1	1	no		U6
XLOC_000824	XLOC_000824	HBXIPP1	HBXIPP1	1:62208148-62629675	NOTEST	0	0	0	0		0	1	1	no	0		0	1	1	no	0		0	1	1	no		HBXIPP1
XLOC_000825	XLOC_000825	AL136458.1	AL136458.1	1:62208148-62629675	NOTEST	0.333898	0	0	inf		0	1	1	no	0		0	1	1	no	#NAME?		0	1	1	no		AL136458.1
XLOC_000826	XLOC_000826	RP5-1155K23.2.1	RP5-1155K23.2.1	1:62654802-62655625	NOTEST	0	0	0	0		0	1	1	no	0		0	1	1	no	0		0	1	1	no		RP5-1155K23.2.1
XLOC_000827	XLOC_000827	RP5-1155K23.1.1	RP5-1155K23.1.1	1:62656193-62656598	NOTEST	0	0	0	0		0	1	1	no	0		0	1	1	no	0		0	1	1	no		RP5-1155K23.1.1
XLOC_000828	XLOC_000828	L1TD1	L1TD1	1:62660502-62678000	OK	317.288	0.208109	0.16299	10.9268		0.492398	0.0001	0.000389671	yes	0.352555		0	1	1	no	-10.5742		-0.585044	0.08975	0.158836	no		L1TD1
XLOC_000829	XLOC_000829	-	-	1:62691971-62700727	OK	5.80802	0	0.00674292	9.75046		0.341645	0.17795	0.271985	no	#NAME?		0	1	1	no	#NAME?		#NAME?	5e-05	0.000203074	yes		-
XLOC_000830	XLOC_000830	USP1	USP1	1:62901967-62917704	OK	10.2133	4.25914	6.06314	0.75232		1.35141	0.00755	0.0193386	yes	-0.509502		-0.776253	0.10005	0.173254	no	-1.26182		-2.1385	5e-05	0.000203074	yes		USP1
XLOC_000831	XLOC_000831	ANGPTL3	ANGPTL3	1:62920398-63154031	NOTEST	0.0485073	0.290452	0.132536	-1.45011		0	1	1	no	1.13191		0	1	1	no	2.58202		0	1	1	no		ANGPTL3
XLOC_000832	XLOC_000832	RP11-230B22.1.1	RP11-230B22.1.1	1:63154152-63176365	NOTEST	0.0848171	0.97875	0.159157	-0.908023		0	1	1	no	2.62049		0	1	1	no	3.52851		0	1	1	no		RP11-230B22.1.1
XLOC_000833	XLOC_000833	ATG4C	ATG4C	1:63249805-63339980	OK	5.70011	1.86392	2.35843	1.27316		0.623318	0.08085	0.146128	no	-0.33949		0	1	1	no	-1.61265		-0.773171	0.04385	0.0879992	no		ATG4C
XLOC_000834	XLOC_000834	RP4-771M4.3.1	RP4-771M4.3.1	1:63361679-63367310	NOTEST	0	0	0	0		0	1	1	no	0		0	1	1	no	0		0	1	1	no		RP4-771M4.3.1
XLOC_000835	XLOC_000835	RP4-771M4.2.1	RP4-771M4.2.1	1:63370850-63371153	NOTEST	0	0	0	0		0	1	1	no	0		0	1	1	no	0		0	1	1	no		RP4-771M4.2.1
XLOC_000836	XLOC_000836	RP11-5P4.2.1	RP11-5P4.2.1	1:63489877-63491329	NOTEST	0	0	0	0		0	1	1	no	0		0	1	1	no	0		0	1	1	no		RP11-5P4.2.1
XLOC_000837	XLOC_000837	RP11-335E6.2.1	RP11-335E6.2.1	1:63604920-63782902	NOTEST	0	0	0	0		0	1	1	no	0		0	1	1	no	0		0	1	1	no		RP11-335E6.2.1
XLOC_000838	XLOC_000838	AC096543.1	AC096543.1	1:63604920-63782902	NOTEST	0	0	0	0		0	1	1	no	0		0	1	1	no	0		0	1	1	no		AC096543.1
XLOC_000839	XLOC_000839	RP11-335E6.3.1	RP11-335E6.3.1	1:63604920-63782902	NOTEST	0	0	0	0		0	1	1	no	0		0	1	1	no	0		0	1	1	no		RP11-335E6.3.1
XLOC_000840	XLOC_000840	AL138935.1.1	AL138935.1.1	1:63604920-63782902	NOTEST	0	0	0	0		0	1	1	no	0		0	1	1	no	0		0	1	1	no		AL138935.1.1
XLOC_000841	XLOC_000841	FOXD3	FOXD3	1:63786554-63790797	OK	8.22486	0	0	inf		#NAME?	0.09175	0.16176	no	0		0	1	1	no	#NAME?		#NAME?	5e-05	0.000203074	yes		FOXD3
XLOC_000842	XLOC_000842	Y_RNA	Y_RNA	1:63803933-63804043	NOTEST	0	0	0	0		0	1	1	no	0		0	1	1	no	0		0	1	1	no		Y_RNA
XLOC_000843	XLOC_000843	ALG6	ALG6	1:63833260-63904881	OK	5.37075	4.34414	3.34711	0.682206		0.955026	0.0299	0.064035	no	0.376155		0.520631	0.2312	0.330901	no	-0.306051		-0.484935	0.32415	0.428987	no		ALG6
XLOC_000844	XLOC_000844	EFCAB7	EFCAB7	1:63906253-64125918	OK	1.2263	1.78606	3.23644	-1.40009		-0.530765	0.07785	0.141631	no	-0.857627		-0.345146	0.26715	0.366954	no	0.542464		0	1	1	no		EFCAB7
XLOC_000845	XLOC_000845	DLEU2L	DLEU2L	1:63906253-64125918	NOTEST	0	0.600812	0.814079	#NAME?		0	1	1	no	-0.438256		0	1	1	no	inf		0	1	1	no		DLEU2L
XLOC_000846	XLOC_000846	PGM1	PGM1	1:63906253-64125918	OK	24.8798	55.3499	43.4056	-0.802905		-1.95858	0.0003	0.00106829	yes	0.350699		0.98964	0.06285	0.118772	no	1.1536		2.92411	5e-05	0.000203074	yes		PGM1
XLOC_000847	XLOC_000847	AL109925.1	AL109925.1	1:63906253-64125918	NOTEST	0.774113	0	0	inf		0	1	1	no	0		0	1	1	no	#NAME?		0	1	1	no		AL109925.1
XLOC_000848	XLOC_000848	ROR1	ROR1	1:64239692-64647980	OK	22.1481	25.458	13.7615	0.68655		1.81839	0.00105	0.0033327	yes	0.887483		2.29364	5e-05	0.000203074	yes	0.200934		0.546099	0.34985	0.4559	no		ROR1
XLOC_000849	XLOC_000849	UBE2U	UBE2U	1:64669309-64733051	NOTEST	0.0283698	0.0591645	0	inf		0	1	1	no	inf		0	1	1	no	1.06038		0	1	1	no		UBE2U
XLOC_000850	XLOC_000850	CACHD1	CACHD1	1:64936337-65159163	OK	12.3735	1.75457	2.57568	2.26423		3.93554	5e-05	0.000203074	yes	-0.553834		0	1	1	no	-2.81806		-4.47162	5e-05	0.000203074	yes		CACHD1
XLOC_000851	XLOC_000851	RAVER2	RAVER2	1:65210777-65432191	OK	4.83129	1.45593	2.54979	0.922027		0.778968	0.1334	0.217462	no	-0.808441		0	1	1	no	-1.73047		-1.23556	0.0379	0.0780599	no		RAVER2
XLOC_000852	XLOC_000852	RP11-182I10.1.1	RP11-182I10.1.1	1:65210777-65432191	NOTEST	0	0	0	0		0	1	1	no	0		0	1	1	no	0		0	1	1	no		RP11-182I10.1.1
XLOC_000853	XLOC_000853	RP11-182I10.2.1	RP11-182I10.2.1	1:65210777-65432191	NOTEST	0	0	0	0		0	1	1	no	0		0	1	1	no	0		0	1	1	no		RP11-182I10.2.1
XLOC_000854	XLOC_000854	AL357078.1	AL357078.1	1:65591704-65591858	NOTEST	0	0	0	0		0	1	1	no	0		0	1	1	no	0		0	1	1	no		AL357078.1
XLOC_000855	XLOC_000855	AK4	AK4	1:65613231-65697955	OK	33.9576	48.5685	10.4176	1.70471		4.14559	5e-05	0.000203074	yes	2.221		5.40351	5e-05	0.000203074	yes	0.516286		1.60334	0.00485	0.0130682	yes		AK4
XLOC_000856	XLOC_000856	RP4-700A9.1.1	RP4-700A9.1.1	1:65613231-65697955	NOTEST	0	0	0	0		0	1	1	no	0		0	1	1	no	0		0	1	1	no		RP4-700A9.1.1
XLOC_000857	XLOC_000857	DNAJC6	DNAJC6	1:65713901-65881689	NOTEST	0.782341	3.81714	2.1138	-1.43397		0	1	1	no	0.852657		0.493592	0.13745	0.22282	no	2.28662		0.613565	0.1185	0.198246	no		DNAJC6
XLOC_000858	XLOC_000858	LEPR,LEPROT	LEPR	1:65886247-66107242	OK	9.92838	40.1516	68.0875	-2.77776		-6.20689	5e-05	0.000203074	yes	-0.761935		-2.01677	0.0013	0.00404103	yes	2.01583		4.84671	5e-05	0.000203074	yes		LEPR
XLOC_000859	XLOC_000859	RP4-630A11.3.1	RP4-630A11.3.1	1:65886247-66107242	NOTEST	0.162253	0	0.334371	-1.0432		0	1	1	no	#NAME?		0	1	1	no	#NAME?		0	1	1	no		RP4-630A11.3.1
XLOC_000860	XLOC_000860	snoU13	snoU13	1:65886247-66107242	NOTEST	0	0	0	0		0	1	1	no	0		0	1	1	no	0		0	1	1	no		snoU13
XLOC_000861	XLOC_000861	PDE4B	PDE4B	1:66258196-66840259	OK	3.71437	9.18638	5.11874	-0.462673		-0.256133	0.3082	0.412401	no	0.843707		0.511554	0.0758	0.138679	no	1.30638		0.985685	0.00205	0.00608503	yes		PDE4B
XLOC_000862	XLOC_000862	SGIP1	SGIP1	1:66999065-67213982	OK	5.58509	88.0346	12.7666	-1.19272		-0.956692	0.02905	0.0624348	no	2.7857		4.82842	5e-05	0.000203074	yes	3.97842		3.3099	5e-05	0.000203074	yes		SGIP1
XLOC_000863	XLOC_000863	TCTEX1D1	TCTEX1D1	1:67218141-67244470	NOTEST	1.11919	0	2.06438	-0.88325		0	1	1	no	#NAME?		0	1	1	no	#NAME?		0	1	1	no		TCTEX1D1
XLOC_000864	XLOC_000864	RP11-342H21.2.1	RP11-342H21.2.1	1:67278567-67390570	NOTEST	0	0	0	0		0	1	1	no	0		0	1	1	no	0		0	1	1	no		RP11-342H21.2.1
XLOC_000865	XLOC_000865	MIER1	MIER1	1:67390577-67454302	OK	10.2531	9.35501	10.3391	-0.0120528		-0.0160497	0.971	0.979717	no	-0.144306		-0.235793	0.61415	0.704232	no	-0.132253		-0.176638	0.72495	0.796311	no		MIER1
XLOC_000866	XLOC_000866	IL23R	IL23R	1:67632082-67725662	NOTEST	0	0	0	0		0	1	1	no	0		0	1	1	no	0		0	1	1	no		IL23R
XLOC_000867	XLOC_000867	U6	U6	1:67632082-67725662	NOTEST	0	0	0	0		0	1	1	no	0		0	1	1	no	0		0	1	1	no		U6
XLOC_000868	XLOC_000868	RP4-763G1.1.1	RP4-763G1.1.1	1:67743734-67744462	NOTEST	0	0	0	0		0	1	1	no	0		0	1	1	no	0		0	1	1	no		RP4-763G1.1.1
XLOC_000869	XLOC_000869	IL12RB2	IL12RB2	1:67773046-67862583	NOTEST	0.731045	0	0.125016	2.54785		0	1	1	no	#NAME?		0	1	1	no	#NAME?		0	1	1	no		IL12RB2
XLOC_000870	XLOC_000870	U6	U6	1:67873492-67896127	NOTEST	0	0	0	0		0	1	1	no	0		0	1	1	no	0		0	1	1	no		U6
XLOC_000871	XLOC_000871	RP4-763G1.2.1	RP4-763G1.2.1	1:67995312-67998012	NOTEST	0	0	0	0		0	1	1	no	0		0	1	1	no	0		0	1	1	no		RP4-763G1.2.1
XLOC_000872	XLOC_000872	U6	U6	1:68006809-68006916	NOTEST	0	0	0	0		0	1	1	no	0		0	1	1	no	0		0	1	1	no		U6
XLOC_000873	XLOC_000873	RP11-393N21.1.1	RP11-393N21.1.1	1:68026755-68027118	NOTEST	0	0	0	0		0	1	1	no	0		0	1	1	no	0		0	1	1	no		RP11-393N21.1.1
XLOC_000874	XLOC_000874	GADD45A	GADD45A	1:68150743-68154148	OK	8.98949	57.3611	51.4692	-2.5174		-5.62149	5e-05	0.000203074	yes	0.156363		0.439841	0.40995	0.517003	no	2.67376		6.2071	5e-05	0.000203074	yes		GADD45A
XLOC_000875	XLOC_000875	RP11-518D3.1.1	RP11-518D3.1.1	1:68167146-68698803	NOTEST	0.0189237	0.303558	0.271548	-3.84294		0	1	1	no	0.160769		0	1	1	no	4.00371		0	1	1	no		RP11-518D3.1.1
XLOC_000876	XLOC_000876	RP4-609E1.2.1	RP4-609E1.2.1	1:68167146-68698803	NOTEST	0	0	0	0		0	1	1	no	0		0	1	1	no	0		0	1	1	no		RP4-609E1.2.1
XLOC_000877	XLOC_000877	COX6B1P7	COX6B1P7	1:68748051-68748301	NOTEST	0	0	0	0		0	1	1	no	0		0	1	1	no	0		0	1	1	no		COX6B1P7
XLOC_000878	XLOC_000878	RP4-694A7.2.1	RP4-694A7.2.1	1:68939834-69004310	NOTEST	1.63868	0	0.498559	1.7167		0	1	1	no	#NAME?		0	1	1	no	#NAME?		0	1	1	no		RP4-694A7.2.1
XLOC_000879	XLOC_000879	RP4-694A7.4.1	RP4-694A7.4.1	1:68939834-69004310	NOTEST	0	0.155674	0.0977096	#NAME?		0	1	1	no	0.671954		0	1	1	no	inf		0	1	1	no		RP4-694A7.4.1
XLOC_000880	XLOC_000880	RP11-424D14.1.1	RP11-424D14.1.1	1:69521580-69650686	NOTEST	0	0	0	0		0	1	1	no	0		0	1	1	no	0		0	1	1	no		RP11-424D14.1.1
XLOC_000881	XLOC_000881	RP3-380B4.1.1	RP3-380B4.1.1	1:69898937-69901092	NOTEST	0	0	0	0		0	1	1	no	0		0	1	1	no	0		0	1	1	no		RP3-380B4.1.1
XLOC_000882	XLOC_000882	LRRC7	LRRC7	1:70034080-70589164	NOTEST	0.0952576	0	0	inf		0	1	1	no	0		0	1	1	no	#NAME?		0	1	1	no		LRRC7
XLOC_000883	XLOC_000883	AL391728.1	AL391728.1	1:70034080-70589164	NOTEST	0	0	0	0		0	1	1	no	0		0	1	1	no	0		0	1	1	no		AL391728.1
XLOC_000884	XLOC_000884	PIN1P1	PIN1P1	1:70034080-70589164	NOTEST	0	0	0	0		0	1	1	no	0		0	1	1	no	0		0	1	1	no		PIN1P1
XLOC_000885	XLOC_000885	RP4-677H15.6.1	RP4-677H15.6.1	1:70607064-70610047	NOTEST	0.14462	0.194567	0.120325	0.265329		0	1	1	no	0.693332		0	1	1	no	0.428003		0	1	1	no		RP4-677H15.6.1
XLOC_000886	XLOC_000886	RP4-677H15.2.1	RP4-677H15.2.1	1:70610487-70671303	NOTEST	0	0	0	0		0	1	1	no	0		0	1	1	no	0		0	1	1	no		RP4-677H15.2.1
XLOC_000887	XLOC_000887	SRSF11	SRSF11	1:70671364-70718735	OK	98.6643	68.9128	56.9313	0.793306		1.41633	0.00695	0.0179544	yes	0.275549		0.530792	0.2971	0.400151	no	-0.517757		-0.932797	0.08615	0.153635	no		SRSF11
XLOC_000888	XLOC_000888	HHLA3	HHLA3	1:70726009-70851022	OK	6.24893	10.7405	8.03422	-0.36255		-0.35713	0.49775	0.600381	no	0.418825		0.419605	0.3767	0.483525	no	0.781375		0.831391	0.1488	0.236885	no		HHLA3
XLOC_000889	XLOC_000889	CTH	CTH	1:70876900-70905610	OK	6.91518	4.14293	2.11061	1.71211		2.07274	0.00035	0.00123039	yes	0.972993		1.10189	0.0222	0.0496189	yes	-0.739113		-1.202	0.02005	0.0453601	yes		CTH
XLOC_000890	XLOC_000890	RP11-42O15.2.1	RP11-42O15.2.1	1:70996208-70997175	NOTEST	0	0	0	0		0	1	1	no	0		0	1	1	no	0		0	1	1	no		RP11-42O15.2.1
XLOC_000891	XLOC_000891	CASP3P1	CASP3P1	1:71126347-71126948	NOTEST	0	0	0	0		0	1	1	no	0		0	1	1	no	0		0	1	1	no		CASP3P1
XLOC_000892	XLOC_000892	RP5-952N6.1.1	RP5-952N6.1.1	1:71172135-71252151	NOTEST	0	0	0	0		0	1	1	no	0		0	1	1	no	0		0	1	1	no		RP5-952N6.1.1
XLOC_000893	XLOC_000893	RP3-333A15.1.1	RP3-333A15.1.1	1:71318035-71513491	NOTEST	0	0	0	0		0	1	1	no	0		0	1	1	no	0		0	1	1	no		RP3-333A15.1.1
XLOC_000894	XLOC_000894	ZRANB2-AS1	ZRANB2-AS1	1:71514537-71546980	NOTEST	0.603987	0.189813	0.182231	1.72875		0	1	1	no	0.0588166		0	1	1	no	-1.66994		0	1	1	no		ZRANB2-AS1
XLOC_000895	XLOC_000895	ZRANB2-AS2	ZRANB2-AS2	1:71547006-71733913	NOTEST	0.81154	0.985561	0.147108	2.46378		0	1	1	no	2.74407		0	1	1	no	0.280283		0	1	1	no		ZRANB2-AS2
XLOC_000896	XLOC_000896	RP11-386O9.2.1	RP11-386O9.2.1	1:71547006-71733913	NOTEST	0	0	0	0		0	1	1	no	0		0	1	1	no	0		0	1	1	no		RP11-386O9.2.1
XLOC_000897	XLOC_000897	NEGR1-AS1	NEGR1-AS1	1:71867529-72748417	NOTEST	0	0	0	0		0	1	1	no	0		0	1	1	no	0		0	1	1	no		NEGR1-AS1
XLOC_000898	XLOC_000898	RP11-82L20.1.1	RP11-82L20.1.1	1:71867529-72748417	NOTEST	0	0	0	0		0	1	1	no	0		0	1	1	no	0		0	1	1	no		RP11-82L20.1.1
XLOC_000899	XLOC_000899	GDI2P2	GDI2P2	1:71867529-72748417	NOTEST	0.67857	0.190674	1.36635	-1.00976		0	1	1	no	-2.84114		0	1	1	no	-1.83139		0	1	1	no		GDI2P2
XLOC_000900	XLOC_000900	RP11-292O17.1.1	RP11-292O17.1.1	1:72767154-72767506	NOTEST	0	0	0	0		0	1	1	no	0		0	1	1	no	0		0	1	1	no		RP11-292O17.1.1
XLOC_000901	XLOC_000901	-	-	1:73052123-73053227	NOTEST	0.848839	0.195554	0	inf		0	1	1	no	inf		0	1	1	no	-2.11792		0	1	1	no		-
XLOC_000902	XLOC_000902	-	-	1:73067074-73068290	OK	3.27396	0.348758	0.105694	4.95307		1.67667	0.16195	0.253141	no	1.72233		0	1	1	no	-3.23074		-2.42853	0.0246	0.0542012	no		-
XLOC_000903	XLOC_000903	-	-	1:73072827-73073569	NOTEST	2.07499	0.355242	0.248437	3.06215		0	1	1	no	0.515922		0	1	1	no	-2.54623		0	1	1	no		-
XLOC_000904	XLOC_000904	-	-	1:73077034-73078631	NOTEST	1.92769	0.174408	0.131886	3.86951		0	1	1	no	0.403173		0	1	1	no	-3.46634		0	1	1	no		-
XLOC_000905	XLOC_000905	-	-	1:73083319-73084287	NOTEST	1.33568	0.253	0	inf		0	1	1	no	inf		0	1	1	no	-2.40036		0	1	1	no		-
XLOC_000906	XLOC_000906	-	-	1:73088818-73090185	OK	4.19172	0.139928	0.0351311	6.89865		0.881848	0.06715	0.125407	no	1.99386		0	1	1	no	-4.90479		-2.45049	0.24955	0.348539	no		-
XLOC_000907	XLOC_000907	-	-	1:73094309-73095611	NOTEST	2.6843	0.177498	0.0371541	6.17488		0	1	1	no	2.25621		0	1	1	no	-3.91867		0	1	1	no		-
XLOC_000908	XLOC_000908	-	-	1:73099143-73101805	OK	3.14782	0.210747	0.0987845	4.99392		2.43563	0.11295	0.190715	no	1.09315		0	1	1	no	-3.90077		-3.2127	0.0059	0.0155383	yes		-
XLOC_000909	XLOC_000909	-	-	1:73107084-73107789	NOTEST	3.00857	0	0.0695726	5.43441		0	1	1	no	#NAME?		0	1	1	no	#NAME?		0	1	1	no		-
XLOC_000910	XLOC_000910	-	-	1:73107954-73109483	NOTEST	1.14938	0.0600856	0	inf		0	1	1	no	inf		0	1	1	no	-4.25769		0	1	1	no		-
XLOC_000911	XLOC_000911	-	-	1:73115823-73117556	NOTEST	2.77328	0.287277	0.0268878	6.6885		0	1	1	no	3.41742		0	1	1	no	-3.27108		0	1	1	no		-
XLOC_000912	XLOC_000912	-	-	1:73120608-73122009	OK	3.28561	0.147922	0.0341583	6.58778		0.838977	0.06715	0.125407	no	2.11453		0	1	1	no	-4.47325		-2.40348	0.25005	0.348616	no		-
XLOC_000913	XLOC_000913	-	-	1:73128215-73129447	NOTEST	2.88846	0.329618	0	inf		0	1	1	no	inf		0	1	1	no	-3.13144		0	1	1	no		-
XLOC_000914	XLOC_000914	-	-	1:73129601-73130897	OK	3.09996	0.723643	0.116763	4.7306		1.87495	0.197	0.294071	no	2.6317		0	1	1	no	-2.0989		-2.07992	0.01105	0.0270028	yes		-
XLOC_000915	XLOC_000915	-	-	1:73130998-73132205	NOTEST	2.8752	0.17591	0.12184	4.5606		0	1	1	no	0.529843		0	1	1	no	-4.03076		0	1	1	no		-
XLOC_000916	XLOC_000916	-	-	1:73132923-73133781	NOTEST	1.94122	0	0.122487	3.98627		0	1	1	no	#NAME?		0	1	1	no	#NAME?		0	1	1	no		-
XLOC_000917	XLOC_000917	-	-	1:73137161-73140097	NOTEST	2.20628	0.155142	0.0340772	6.01667		0	1	1	no	2.18671		0	1	1	no	-3.82996		0	1	1	no		-
XLOC_000918	XLOC_000918	-	-	1:73142881-73144875	NOTEST	1.9207	0.134044	0.0512684	5.22741		0	1	1	no	1.38656		0	1	1	no	-3.84085		0	1	1	no		-
XLOC_000919	XLOC_000919	-	-	1:73145066-73147197	OK	3.16235	0.219187	0.0401232	6.30042		1.43013	0.11145	0.188631	no	2.44965		0	1	1	no	-3.85076		-3.20627	0.01065	0.0261407	yes		-
XLOC_000920	XLOC_000920	-	-	1:73147529-73148853	NOTEST	1.59727	0.14519	0.0364438	5.45379		0	1	1	no	1.9942		0	1	1	no	-3.45959		0	1	1	no		-
XLOC_000921	XLOC_000921	-	-	1:73149050-73152748	OK	3.08615	0.131966	0.0668036	5.52974		2.54251	0.05405	0.10495	no	0.982168		0	1	1	no	-4.54757		-3.30779	0.00805	0.0204647	yes		-
XLOC_000922	XLOC_000922	-	-	1:73158060-73158908	NOTEST	2.96904	0.149321	0.124302	4.57808		0	1	1	no	0.264567		0	1	1	no	-4.31351		0	1	1	no		-
XLOC_000923	XLOC_000923	-	-	1:73159010-73164434	NOTEST	2.57143	0.160297	0.0309178	6.37799		0	1	1	no	2.37424		0	1	1	no	-4.00375		0	1	1	no		-
XLOC_000924	XLOC_000924	-	-	1:73165105-73168064	NOTEST	2.54213	0.147243	0.0150548	7.39967		0	1	1	no	3.28991		0	1	1	no	-4.10976		0	1	1	no		-
XLOC_000925	XLOC_000925	-	-	1:73168281-73169359	OK	3.39733	0.110956	0.0870027	5.2872		1.31262	0.11145	0.188631	no	0.350857		0	1	1	no	-4.93634		-1.55631	0.17	0.262563	no		-
XLOC_000926	XLOC_000926	-	-	1:73169731-73171194	OK	3.49071	0.140765	0.0325163	6.74621		0.854118	0.06715	0.125407	no	2.11405		0	1	1	no	-4.63216		-2.47687	0.25005	0.348616	no		-
XLOC_000927	XLOC_000927	-	-	1:73171312-73174154	OK	3.14536	0.233842	0.0314295	6.64496		1.57604	0.12	0.200071	no	2.89534		0	1	1	no	-3.74962		-3.161	0.00205	0.00608503	yes		-
XLOC_000928	XLOC_000928	-	-	1:73174318-73176668	OK	4.58267	0.271756	0.110693	5.37155		2.599	0.05185	0.101253	no	1.29575		0	1	1	no	-4.0758		-3.80703	0.00255	0.00740856	yes		-
XLOC_000929	XLOC_000929	U6	U6	1:73179435-73183769	OK	3.02657	0.194209	0.0412332	6.19773		2.7934	0.23225	0.332038	no	2.23573		0	1	1	no	-3.962		-3.61766	0.00035	0.00123039	yes		U6
XLOC_000930	XLOC_000930	-	-	1:73184787-73186940	NOTEST	2.21359	0.22407	0.0423675	5.70729		0	1	1	no	2.40292		0	1	1	no	-3.30437		0	1	1	no		-
XLOC_000931	XLOC_000931	-	-	1:73187400-73188347	OK	4.413	0	0	inf		#NAME?	5e-05	0.000203074	yes	0		0	1	1	no	#NAME?		#NAME?	5e-05	0.000203074	yes		-
XLOC_000932	XLOC_000932	-	-	1:73188853-73190970	OK	3.46339	0.365321	0.0592493	5.86924		1.94649	0.17085	0.263411	no	2.6243		0	1	1	no	-3.24495		-3.11455	0.00225	0.00662127	yes		-
XLOC_000933	XLOC_000933	-	-	1:73193486-73199054	OK	3.84227	0.239999	0.0914936	5.39214		4.12302	0.00315	0.00894063	yes	1.39128		0	1	1	no	-4.00086		-4.73574	0.0001	0.000389671	yes		-
XLOC_000934	XLOC_000934	-	-	1:73199112-73200198	NOTEST	2.09976	0.183356	0	inf		0	1	1	no	inf		0	1	1	no	-3.5175		0	1	1	no		-
XLOC_000935	XLOC_000935	-	-	1:73201551-73203174	OK	3.30631	0.125139	0	inf		#NAME?	5e-05	0.000203074	yes	inf		0	1	1	no	-4.72362		-2.49344	0.25005	0.348616	no		-
XLOC_000936	XLOC_000936	-	-	1:73203391-73207252	OK	4.82445	0.202145	0.0539379	6.48292		3.55155	0.2459	0.345762	no	1.90602		0	1	1	no	-4.5769		-4.55321	0.0009	0.00289269	yes		-
XLOC_000937	XLOC_000937	-	-	1:73207433-73208524	NOTEST	2.40875	0.401085	0.131461	4.19558		0	1	1	no	1.60927		0	1	1	no	-2.58631		0	1	1	no		-
XLOC_000938	XLOC_000938	-	-	1:73208667-73212414	OK	3.79938	0.151767	0.0597536	5.9906		3.5132	0.2298	0.329348	no	1.34476		0	1	1	no	-4.64583		-3.91904	0.0038	0.0105439	yes		-
XLOC_000939	XLOC_000939	-	-	1:73212674-73213243	OK	4.02577	0.635018	0	inf		#NAME?	5e-05	0.000203074	yes	inf		0	1	1	no	-2.6644		-1.71101	0.09415	0.165095	no		-
XLOC_000940	XLOC_000940	RP11-262K1.1.1	RP11-262K1.1.1	1:73214603-73364823	NOTEST	0.387953	0	0	inf		0	1	1	no	0		0	1	1	no	#NAME?		0	1	1	no		RP11-262K1.1.1
XLOC_000941	XLOC_000941	KRT8P21	KRT8P21	1:73570474-73571960	NOTEST	0.704405	0	0	inf		0	1	1	no	0		0	1	1	no	#NAME?		0	1	1	no		KRT8P21
XLOC_000942	XLOC_000942	RP4-598G3.1.1	RP4-598G3.1.1	1:73771852-73820934	NOTEST	0.151056	0	0	inf		0	1	1	no	0		0	1	1	no	#NAME?		0	1	1	no		RP4-598G3.1.1
XLOC_000943	XLOC_000943	RP11-275A6.1.1,RP11-275A6.2.1	RP11-275A6.1.1	1:74100898-74180897	NOTEST	0	0	0	0		0	1	1	no	0		0	1	1	no	0		0	1	1	no		RP11-275A6.1.1
XLOC_000944	XLOC_000944	U4atac	U4atac	1:74349395-74349505	NOTEST	0	0	0	0		0	1	1	no	0		0	1	1	no	0		0	1	1	no		U4atac
XLOC_000945	XLOC_000945	FPGT,FPGT-TNNI3K,FPGT-TNNI3K.1	FPGT	1:74663921-75010112	OK	0.785449	1.1815	3.0377	-1.95139		-0.580279	5e-05	0.000203074	yes	-1.36236		-0.544708	0.00015	0.000568216	yes	0.589029		0	1	1	no		FPGT
XLOC_000946	XLOC_000946	RP4-650F12.2.1	RP4-650F12.2.1	1:74663921-75010112	NOTEST	0	0	0	0		0	1	1	no	0		0	1	1	no	0		0	1	1	no		RP4-650F12.2.1
XLOC_000947	XLOC_000947	RP4-612J11.1.1	RP4-612J11.1.1	1:75018087-75232362	NOTEST	0	0	0	0		0	1	1	no	0		0	1	1	no	0		0	1	1	no		RP4-612J11.1.1
XLOC_000948	XLOC_000948	TYW3	TYW3	1:75018087-75232362	OK	26.8332	12.4991	17.557	0.611978		1.09499	0.03055	0.0651971	no	-0.490217		-0.793771	0.09895	0.17176	no	-1.10219		-1.87708	0.00035	0.00123039	yes		TYW3
XLOC_000949	XLOC_000949	RP11-93N20.1.1	RP11-93N20.1.1	1:75428997-75430802	NOTEST	0	0	0	0		0	1	1	no	0		0	1	1	no	0		0	1	1	no		RP11-93N20.1.1
XLOC_000950	XLOC_000950	LHX8	LHX8	1:75593514-75627218	NOTEST	0.0245208	0	0	inf		0	1	1	no	0		0	1	1	no	#NAME?		0	1	1	no		LHX8
XLOC_000951	XLOC_000951	U6	U6	1:75648729-75648832	NOTEST	0	0	0	0		0	1	1	no	0		0	1	1	no	0		0	1	1	no		U6
XLOC_000952	XLOC_000952	RP11-87O11.1.1	RP11-87O11.1.1	1:75667815-76076801	NOTEST	0.422618	0	0	inf		0	1	1	no	0		0	1	1	no	#NAME?		0	1	1	no		RP11-87O11.1.1
XLOC_000953	XLOC_000953	RP4-595K12.1.1	RP4-595K12.1.1	1:75667815-76076801	NOTEST	0	0	0	0		0	1	1	no	0		0	1	1	no	0		0	1	1	no		RP4-595K12.1.1
XLOC_000954	XLOC_000954	ACADM,RABGGTB	ACADM	1:76190035-76261100	OK	150.507	126.021	109.437	0.459738		1.22335	0.01465	0.0345207	yes	0.203571		0.571295	0.2412	0.34118	no	-0.256167		-0.680467	0.1982	0.295452	no		ACADM
XLOC_000955	XLOC_000955	MSH4	MSH4	1:76262566-76378923	NOTEST	0.296756	0.161415	0.018299	4.01944		0	1	1	no	3.14094		0	1	1	no	-0.878505		0	1	1	no		MSH4
XLOC_000956	XLOC_000956	RP11-550H2.1.1	RP11-550H2.1.1	1:76477008-76485041	NOTEST	0	0	0	0		0	1	1	no	0		0	1	1	no	0		0	1	1	no		RP11-550H2.1.1
XLOC_000957	XLOC_000957	RP11-550H2.2.1	RP11-550H2.2.1	1:76507375-76531913	NOTEST	0	0	0	0		0	1	1	no	0		0	1	1	no	0		0	1	1	no		RP11-550H2.2.1
XLOC_000958	XLOC_000958	ST6GALNAC3	ST6GALNAC3	1:76540388-77100286	OK	6.05549	1.77446	0.00545353	10.1168		0.055557	0.24375	0.343689	no	8.34597		0	1	1	no	-1.77086		-1.20917	0.01325	0.0315896	yes		ST6GALNAC3
XLOC_000959	XLOC_000959	TPI1P1	TPI1P1	1:77165473-77166223	NOTEST	0.225417	0	0.145421	0.632359		0	1	1	no	#NAME?		0	1	1	no	#NAME?		0	1	1	no		TPI1P1
XLOC_000960	XLOC_000960	U6	U6	1:77218819-77218925	NOTEST	0	0	0	0		0	1	1	no	0		0	1	1	no	0		0	1	1	no		U6
XLOC_000961	XLOC_000961	ST6GALNAC5	ST6GALNAC5	1:77333125-77531396	NOTEST	2.15749	0.919967	0.0629505	5.09899		0	1	1	no	3.86929		0	1	1	no	-1.2297		0	1	1	no		ST6GALNAC5
XLOC_000962	XLOC_000962	RP4-706A16.2.1	RP4-706A16.2.1	1:77533604-77544167	NOTEST	0.248428	0	0	inf		0	1	1	no	0		0	1	1	no	#NAME?		0	1	1	no		RP4-706A16.2.1
XLOC_000963	XLOC_000963	RP4-706A16.3.1	RP4-706A16.3.1	1:77554572-77685115	NOTEST	0.31444	0.482422	0.456157	-0.536744		0	1	1	no	0.0807641		0	1	1	no	0.617508		0	1	1	no		RP4-706A16.3.1
XLOC_000964	XLOC_000964	RP11-363H12.1.1	RP11-363H12.1.1	1:77554572-77685115	NOTEST	0	0.207227	0	0		0	1	1	no	inf		0	1	1	no	inf		0	1	1	no		RP11-363H12.1.1
XLOC_000965	XLOC_000965	AK5	AK5	1:77747735-78025747	OK	7.33014	31.5804	73.321	-3.32231		-3.50856	5e-05	0.000203074	yes	-1.2152		-2.08561	0.00085	0.0027477	yes	2.10712		2.09525	0.00025	0.000904179	yes		AK5
XLOC_000966	XLOC_000966	U7	U7	1:77747735-78025747	NOTEST	0	0	0	0		0	1	1	no	0		0	1	1	no	0		0	1	1	no		U7
XLOC_000967	XLOC_000967	RN5S20	RN5S20	1:78027885-78149104	NOTEST	0	0	0	0		0	1	1	no	0		0	1	1	no	0		0	1	1	no		RN5S20
XLOC_000968	XLOC_000968	AC114487.1	AC114487.1	1:78027885-78149104	NOTEST	1.09336	0.667088	0.432123	1.33925		0	1	1	no	0.626436		0	1	1	no	-0.712816		0	1	1	no		AC114487.1
XLOC_000969	XLOC_000969	FAM73A	FAM73A	1:78245308-78345347	OK	3.81911	11.2663	7.51948	-0.977399		-0.772403	0.02285	0.0508874	no	0.583304		0.79247	0.03955	0.0807033	no	1.5607		1.29724	0.0012	0.00376437	yes		FAM73A
XLOC_000970	XLOC_000970	NSRP1P1	NSRP1P1	1:78245308-78345347	NOTEST	0.815148	0.676411	0.664394	0.295023		0	1	1	no	0.025862		0	1	1	no	-0.269161		0	1	1	no		NSRP1P1
XLOC_000971	XLOC_000971	RP11-181C21.6.1	RP11-181C21.6.1	1:78245308-78345347	NOTEST	4.2368	0	0.452113	3.22822		0	1	1	no	#NAME?		0	1	1	no	#NAME?		0	1	1	no		RP11-181C21.6.1
XLOC_000972	XLOC_000972	NEXN	NEXN	1:78347032-78444821	OK	3.47896	30.6844	30.374	-3.12611		-2.67015	5e-05	0.000203074	yes	0.0146686		0.0256406	0.96135	0.973058	no	3.14078		2.67449	5e-05	0.000203074	yes		NEXN
XLOC_000973	XLOC_000973	DNAJB4,GIPC2	DNAJB4	1:78444858-78604133	OK	3.37914	141.165	28.823	-3.09249		-3.76403	5e-05	0.000203074	yes	2.29209		6.11817	5e-05	0.000203074	yes	5.38459		6.66675	5e-05	0.000203074	yes		DNAJB4
XLOC_000974	XLOC_000974	RP11-386I14.3.1	RP11-386I14.3.1	1:78444858-78604133	NOTEST	0.237693	0.264281	0	inf		0	1	1	no	inf		0	1	1	no	0.152973		0	1	1	no		RP11-386I14.3.1
XLOC_000975	XLOC_000975	RP11-183M13.1.1	RP11-183M13.1.1	1:78695282-79005506	NOTEST	0	0	0	0		0	1	1	no	0		0	1	1	no	0		0	1	1	no		RP11-183M13.1.1
XLOC_000976	XLOC_000976	PTGFR	PTGFR	1:78695282-79005506	NOTEST	0.0305622	1.0381	1.70668	-5.8033		0	1	1	no	-0.717249		0	1	1	no	5.08605		0	1	1	no		PTGFR
XLOC_000977	XLOC_000977	AL354946.1	AL354946.1	1:79048329-79048421	NOTEST	0	0	0	0		0	1	1	no	0		0	1	1	no	0		0	1	1	no		AL354946.1
XLOC_000978	XLOC_000978	IFI44L	IFI44L	1:79085606-79108484	OK	0	0.204776	16.7238	#NAME?		#NAME?	5e-05	0.000203074	yes	-6.35172		-0.670659	0.1884	0.284049	no	inf		0	1	1	no		IFI44L
XLOC_000979	XLOC_000979	IFI44	IFI44	1:79115151-79130038	OK	0	2.90971	100.575	#NAME?		#NAME?	5e-05	0.000203074	yes	-5.11125		-5.30898	5e-05	0.000203074	yes	inf		0	1	1	no		IFI44
XLOC_000980	XLOC_000980	RP4-641G12.3.1	RP4-641G12.3.1	1:79131955-79132383	NOTEST	0	0	0	0		0	1	1	no	0		0	1	1	no	0		0	1	1	no		RP4-641G12.3.1
XLOC_000981	XLOC_000981	AC104837.1	AC104837.1	1:79152744-79152845	NOTEST	0	0	0	0		0	1	1	no	0		0	1	1	no	0		0	1	1	no		AC104837.1
XLOC_000982	XLOC_000982	RP4-641G12.4.1	RP4-641G12.4.1	1:79214757-79216344	NOTEST	0	0	0	0		0	1	1	no	0		0	1	1	no	0		0	1	1	no		RP4-641G12.4.1
XLOC_000983	XLOC_000983	RP4-726F1.1.1	RP4-726F1.1.1	1:79789453-79790534	NOTEST	0	0	0.591314	#NAME?		0	1	1	no	#NAME?		0	1	1	no	0		0	1	1	no		RP4-726F1.1.1
XLOC_000984	XLOC_000984	ADH5P2	ADH5P2	1:79986764-79987888	NOTEST	0.0412561	0	0	inf		0	1	1	no	0		0	1	1	no	#NAME?		0	1	1	no		ADH5P2
XLOC_000985	XLOC_000985	RP11-339A11.2.1	RP11-339A11.2.1	1:80580627-80582603	NOTEST	0	0	0	0		0	1	1	no	0		0	1	1	no	0		0	1	1	no		RP11-339A11.2.1
XLOC_000986	XLOC_000986	HMGB1P18	HMGB1P18	1:80749036-80749655	NOTEST	0	0	0	0		0	1	1	no	0		0	1	1	no	0		0	1	1	no		HMGB1P18
XLOC_000987	XLOC_000987	RP11-115A15.2.1	RP11-115A15.2.1	1:80961587-80961918	NOTEST	0	0	0	0		0	1	1	no	0		0	1	1	no	0		0	1	1	no		RP11-115A15.2.1
XLOC_000988	XLOC_000988	RP5-887A10.1.1	RP5-887A10.1.1	1:81000662-81112473	NOTEST	0	0	0	0		0	1	1	no	0		0	1	1	no	0		0	1	1	no		RP5-887A10.1.1
XLOC_000989	XLOC_000989	MTND2P30	MTND2P30	1:81546474-81546856	NOTEST	0	0	0	0		0	1	1	no	0		0	1	1	no	0		0	1	1	no		MTND2P30
XLOC_000990	XLOC_000990	RP3-445O10.1.1	RP3-445O10.1.1	1:81673451-81675797	OK	3.68809	0	0	inf		#NAME?	5e-05	0.000203074	yes	0		0	1	1	no	#NAME?		#NAME?	5e-05	0.000203074	yes		RP3-445O10.1.1
XLOC_000991	XLOC_000991	-	-	1:81708060-81714878	OK	10.4419	0	0	inf		#NAME?	5e-05	0.000203074	yes	0		0	1	1	no	#NAME?		#NAME?	5e-05	0.000203074	yes		-
XLOC_000992	XLOC_000992	7SK	7SK	1:81714988-81719042	OK	14.373	0	0.00941635	10.5759		0.0814824	0.1731	0.266259	no	#NAME?		0	1	1	no	#NAME?		#NAME?	5e-05	0.000203074	yes		7SK
XLOC_000993	XLOC_000993	LPHN2	LPHN2	1:81771844-82458699	OK	15.5866	36.0544	15.2749	0.0291465		0.0382159	0.91855	0.942738	no	1.23901		1.77192	0.0002	0.000739032	yes	1.20987		1.91603	0.00045	0.00154811	yes		LPHN2
XLOC_000994	XLOC_000994	RP11-159J16.1.1	RP11-159J16.1.1	1:81771844-82458699	NOTEST	0	0	0	0		0	1	1	no	0		0	1	1	no	0		0	1	1	no		RP11-159J16.1.1
XLOC_000995	XLOC_000995	RP5-837I24.1.1	RP5-837I24.1.1	1:81771844-82458699	NOTEST	0.0586329	0	0	inf		0	1	1	no	0		0	1	1	no	#NAME?		0	1	1	no		RP5-837I24.1.1
XLOC_000996	XLOC_000996	RP5-837I24.6.1	RP5-837I24.6.1	1:81771844-82458699	NOTEST	0	0	0	0		0	1	1	no	0		0	1	1	no	0		0	1	1	no		RP5-837I24.6.1
XLOC_000997	XLOC_000997	ST13P20	ST13P20	1:81771844-82458699	NOTEST	0.101019	0.113174	0	inf		0	1	1	no	inf		0	1	1	no	0.163919		0	1	1	no		ST13P20
XLOC_000998	XLOC_000998	RP4-601K24.1.1	RP4-601K24.1.1	1:83368865-83632498	NOTEST	0.830705	0	0	inf		0	1	1	no	0		0	1	1	no	#NAME?		0	1	1	no		RP4-601K24.1.1
XLOC_000999	XLOC_000999	RP11-413G15.1.1	RP11-413G15.1.1	1:83911735-83920454	NOTEST	0	0	0	0		0	1	1	no	0		0	1	1	no	0		0	1	1	no		RP11-413G15.1.1
XLOC_001000	XLOC_001000	RP5-836J3.1.1	RP5-836J3.1.1	1:84041458-84326706	NOTEST	0.642301	0	0	inf		0	1	1	no	0		0	1	1	no	#NAME?		0	1	1	no		RP5-836J3.1.1
XLOC_001001	XLOC_001001	AL035706.1	AL035706.1	1:84041458-84326706	NOTEST	0	0	0	0		0	1	1	no	0		0	1	1	no	0		0	1	1	no		AL035706.1
XLOC_001002	XLOC_001002	PRKACB	PRKACB	1:84543744-84704181	OK	5.57908	9.95192	9.77313	-0.808793		-1.10539	0.0044	0.0120061	yes	0.0261545		0.0492115	0.90235	0.931444	no	0.834947		1.1544	0.00565	0.0149583	yes		PRKACB
XLOC_001003	XLOC_001003	RP11-486G15.1.1	RP11-486G15.1.1	1:84543744-84704181	NOTEST	0.125816	0.577514	0.378512	-1.58902		0	1	1	no	0.609518		0	1	1	no	2.19854		0	1	1	no		RP11-486G15.1.1
XLOC_001004	XLOC_001004	RP11-82H13.2.1	RP11-82H13.2.1	1:84710016-84710260	NOTEST	1.23014	0	0	inf		0	1	1	no	0		0	1	1	no	#NAME?		0	1	1	no		RP11-82H13.2.1
XLOC_001005	XLOC_001005	SNORA2	SNORA2	1:84743003-84743140	NOTEST	0	0	0	0		0	1	1	no	0		0	1	1	no	0		0	1	1	no		SNORA2
XLOC_001006	XLOC_001006	SAMD13	SAMD13	1:84764048-84863514	NOTEST	0.468689	0.664029	0.189736	1.30464		0	1	1	no	1.80726		0	1	1	no	0.502615		0	1	1	no		SAMD13
XLOC_001007	XLOC_001007	DNASE2B	DNASE2B	1:84864214-84880701	NOTEST	0	0	0	0		0	1	1	no	0		0	1	1	no	0		0	1	1	no		DNASE2B
XLOC_001008	XLOC_001008	RPF1	RPF1	1:84944941-84963473	OK	12.7235	11.51	16.3254	-0.359624		-0.80657	0.1286	0.211321	no	-0.504226		-1.12794	0.0368	0.0761945	no	-0.144602		-0.310381	0.5773	0.672359	no		RPF1
XLOC_001009	XLOC_001009	SPATA1	SPATA1	1:84963997-85040163	NOTEST	0.168202	1.33882	0.704653	-2.06672		0	1	1	no	0.925978		0	1	1	no	2.9927		0	1	1	no		SPATA1
XLOC_001010	XLOC_001010	WDR63	WDR63	1:85464829-85598821	OK	0.574367	3.0108	3.59154	-2.64456		-1.00724	0.00645	0.0168173	yes	-0.254458		-0.214197	0.6189	0.708212	no	2.3901		0.933364	0.01595	0.0371791	yes		WDR63
XLOC_001011	XLOC_001011	Y_RNA	Y_RNA	1:85729978-85730085	NOTEST	0	0	0	0		0	1	1	no	0		0	1	1	no	0		0	1	1	no		Y_RNA
XLOC_001012	XLOC_001012	RP11-131L23.1.1	RP11-131L23.1.1	1:85731271-86044501	NOTEST	0.0500955	2.95718	1.37045	-4.77383		0	1	1	no	1.10957		0.180071	0.6138	0.703981	no	5.8834		0.256429	0.04325	0.0870084	no		RP11-131L23.1.1
XLOC_001013	XLOC_001013	DDAH1	DDAH1	1:85731271-86044501	OK	3.23769	5.83339	9.82231	-1.6011		-0.654112	0.2632	0.362348	no	-0.751726		-0.263643	0.6327	0.719455	no	0.849373		0.312771	0.6109	0.701488	no		DDAH1
XLOC_001014	XLOC_001014	DDAH1	DDAH1	1:85731271-86044501	OK	1.78059	8.93499	8.90891	-2.32289		-1.07131	0.07005	0.129812	no	0.00421761		0.00183559	0.9972	0.997836	no	2.32711		1.11117	0.0885	0.157008	no		DDAH1
XLOC_001015	XLOC_001015	CYR61	CYR61	1:86046437-86050930	OK	66.681	162.55	323.458	-2.27823		-6.28166	5e-05	0.000203074	yes	-0.992693		-2.94729	5e-05	0.000203074	yes	1.28554		3.65767	5e-05	0.000203074	yes		CYR61
XLOC_001016	XLOC_001016	SNORD81	SNORD81	1:86057962-86058039	NOTEST	0	0	0	0		0	1	1	no	0		0	1	1	no	0		0	1	1	no		SNORD81
XLOC_001017	XLOC_001017	RP11-290M5.2.1	RP11-290M5.2.1	1:86064813-86066417	NOTEST	0	0	0	0		0	1	1	no	0		0	1	1	no	0		0	1	1	no		RP11-290M5.2.1
XLOC_001018	XLOC_001018	RP4-682E18.1.1	RP4-682E18.1.1	1:86194915-86622626	NOTEST	0	0.14582	0	0		0	1	1	no	inf		0	1	1	no	inf		0	1	1	no		RP4-682E18.1.1
XLOC_001019	XLOC_001019	CLCA2	CLCA2	1:86889768-86922241	NOTEST	0	0.23545	1.02211	#NAME?		0	1	1	no	-2.11806		0	1	1	no	inf		0	1	1	no		CLCA2
XLOC_001020	XLOC_001020	CLCA1	CLCA1	1:86934050-86965972	NOTEST	0.0159813	0	0	inf		0	1	1	no	0		0	1	1	no	#NAME?		0	1	1	no		CLCA1
XLOC_001021	XLOC_001021	CLCA4	CLCA4	1:87012760-87158886	NOTEST	0	0	0	0		0	1	1	no	0		0	1	1	no	0		0	1	1	no		CLCA4
XLOC_001022	XLOC_001022	AL356270.1	AL356270.1	1:87012760-87158886	NOTEST	0	0	0	0		0	1	1	no	0		0	1	1	no	0		0	1	1	no		AL356270.1
XLOC_001023	XLOC_001023	CLCA3P	CLCA3P	1:87012760-87158886	NOTEST	0	0	0.0483931	#NAME?		0	1	1	no	#NAME?		0	1	1	no	0		0	1	1	no		CLCA3P
XLOC_001024	XLOC_001024	SH3GLB1	SH3GLB1	1:87170242-87214033	OK	19.613	82.7985	66.1867	-1.75473		-4.34135	5e-05	0.000203074	yes	0.323062		0.889733	0.09765	0.169981	no	2.07779		5.15723	5e-05	0.000203074	yes		SH3GLB1
XLOC_001025	XLOC_001025	RP4-612B15.2.1	RP4-612B15.2.1	1:87250595-87251150	NOTEST	0	0	0	0		0	1	1	no	0		0	1	1	no	0		0	1	1	no		RP4-612B15.2.1
XLOC_001026	XLOC_001026	HS2ST1	HS2ST1	1:87380330-87634887	OK	7.46969	8.53229	7.35153	0.0230049		0.0438467	0.9313	0.951906	no	0.214889		0.424518	0.38125	0.488267	no	0.191884		0.386296	0.46535	0.57081	no		HS2ST1
XLOC_001027	XLOC_001027	RP11-384B12.3.1	RP11-384B12.3.1	1:87380330-87634887	NOTEST	0.181411	0	0.0642455	1.4976		0	1	1	no	#NAME?		0	1	1	no	#NAME?		0	1	1	no		RP11-384B12.3.1
XLOC_001028	XLOC_001028	AL139139.1	AL139139.1	1:87380330-87634887	NOTEST	0	0	0	0		0	1	1	no	0		0	1	1	no	0		0	1	1	no		AL139139.1
XLOC_001029	XLOC_001029	LMO4	LMO4	1:87794150-87814630	OK	14.9548	14.2627	12.3911	0.271299		0.539129	0.29265	0.395317	no	0.202937		0.420636	0.4098	0.516866	no	-0.0683622		-0.143297	0.79285	0.849995	no		LMO4
XLOC_001030	XLOC_001030	RP11-76N22.3.1	RP11-76N22.3.1	1:89003195-89301938	NOTEST	0	0	0	0		0	1	1	no	0		0	1	1	no	0		0	1	1	no		RP11-76N22.3.1
XLOC_001031	XLOC_001031	PKN2	PKN2	1:89003195-89301938	OK	22.7346	22.2068	17.8663	0.347643		0.543007	0.3074	0.411521	no	0.313759		0.516784	0.32975	0.435083	no	-0.0338832		-0.0550063	0.92465	0.947217	no		PKN2
XLOC_001032	XLOC_001032	U6	U6	1:89003195-89301938	NOTEST	0	0	0	0		0	1	1	no	0		0	1	1	no	0		0	1	1	no		U6
XLOC_001033	XLOC_001033	RP11-82K18.2.1	RP11-82K18.2.1	1:89386725-89458643	NOTEST	0.26712	0.33837	0	inf		0	1	1	no	inf		0	1	1	no	0.341111		0	1	1	no		RP11-82K18.2.1
XLOC_001034	XLOC_001034	RP4-620F22.2.1	RP4-620F22.2.1	1:89724632-89738544	NOTEST	0	0	0	0		0	1	1	no	0		0	1	1	no	0		0	1	1	no		RP4-620F22.2.1
XLOC_001035	XLOC_001035	RP5-908D6.1.1	RP5-908D6.1.1	1:89790204-89800563	NOTEST	0	0	0	0		0	1	1	no	0		0	1	1	no	0		0	1	1	no		RP5-908D6.1.1
XLOC_001036	XLOC_001036	GBP6	GBP6	1:89829604-89853719	NOTEST	0	0	0	0		0	1	1	no	0		0	1	1	no	0		0	1	1	no		GBP6
XLOC_001037	XLOC_001037	CAPNS1P1	CAPNS1P1	1:89859591-89860225	NOTEST	0	0	0	0		0	1	1	no	0		0	1	1	no	0		0	1	1	no		CAPNS1P1
XLOC_001038	XLOC_001038	GBP1P1	GBP1P1	1:89873237-89891802	NOTEST	0.378207	0	0.228998	0.723838		0	1	1	no	#NAME?		0	1	1	no	#NAME?		0	1	1	no		GBP1P1
XLOC_001039	XLOC_001039	LRRC8B,LRRC8C,LRRC8D	LRRC8B	1:89990394-90402170	OK	27.5771	17.6034	18.7401	0.557341		1.19728	0.0148	0.0348154	yes	-0.0902769		-0.16668	0.714	0.786947	no	-0.647618		-1.24659	0.015	0.035233	yes		LRRC8B
XLOC_001040	XLOC_001040	RP11-413E1.4.1	RP11-413E1.4.1	1:89990394-90402170	NOTEST	0	0	0	0		0	1	1	no	0		0	1	1	no	0		0	1	1	no		RP11-413E1.4.1
XLOC_001041	XLOC_001041	RP5-943J3.1.1	RP5-943J3.1.1	1:89990394-90402170	NOTEST	0	0	0	0		0	1	1	no	0		0	1	1	no	0		0	1	1	no		RP5-943J3.1.1
XLOC_001042	XLOC_001042	ZNF326	ZNF326	1:90457721-90499135	OK	13.2637	7.99075	9.19199	0.529031		1.11295	0.0346	0.0725167	no	-0.202046		-0.367012	0.48395	0.588201	no	-0.731076		-1.35769	0.02155	0.0483469	yes		ZNF326
XLOC_001043	XLOC_001043	-	-	1:90747118-90749924	NOTEST	2.15634	0	0	inf		0	1	1	no	0		0	1	1	no	#NAME?		0	1	1	no		-
XLOC_001044	XLOC_001044	U3	U3	1:91123306-91123520	NOTEST	0	0	0	0		0	1	1	no	0		0	1	1	no	0		0	1	1	no		U3
XLOC_001045	XLOC_001045	RP4-665J23.2.1	RP4-665J23.2.1	1:91317315-91319843	NOTEST	0	0	0	0		0	1	1	no	0		0	1	1	no	0		0	1	1	no		RP4-665J23.2.1
XLOC_001046	XLOC_001046	RP5-924G13.2.1	RP5-924G13.2.1	1:91489475-91490361	NOTEST	0	0	0	0		0	1	1	no	0		0	1	1	no	0		0	1	1	no		RP5-924G13.2.1
XLOC_001047	XLOC_001047	Y_RNA	Y_RNA	1:91726322-91870426	NOTEST	0	0	0	0		0	1	1	no	0		0	1	1	no	0		0	1	1	no		Y_RNA
XLOC_001048	XLOC_001048	FEN1P1	FEN1P1	1:91726322-91870426	NOTEST	0.0403526	0.084002	0	inf		0	1	1	no	inf		0	1	1	no	1.05776		0	1	1	no		FEN1P1
XLOC_001049	XLOC_001049	CDC7	CDC7	1:91966403-91991321	OK	15.8733	2.28326	3.75357	2.08027		3.15312	5e-05	0.000203074	yes	-0.717173		-0.779917	0.0616	0.117039	no	-2.79744		-3.46075	5e-05	0.000203074	yes		CDC7
XLOC_001050	XLOC_001050	RP11-91I11.1.1	RP11-91I11.1.1	1:92065727-92065878	NOTEST	0	0	0	0		0	1	1	no	0		0	1	1	no	0		0	1	1	no		RP11-91I11.1.1
XLOC_001051	XLOC_001051	HSP90B3P	HSP90B3P	1:92100567-92109633	NOTEST	0	0	0	0		0	1	1	no	0		0	1	1	no	0		0	1	1	no		HSP90B3P
XLOC_001052	XLOC_001052	BRDT	BRDT	1:92414927-92479983	NOTEST	0.08734	0	0	inf		0	1	1	no	0		0	1	1	no	#NAME?		0	1	1	no		BRDT
XLOC_001053	XLOC_001053	EPHX4	EPHX4	1:92495538-92529093	NOTEST	0.490309	1.31416	1.57064	-1.67959		0	1	1	no	-0.257216		0	1	1	no	1.42238		0	1	1	no		EPHX4
XLOC_001054	XLOC_001054	LPCAT2BP	LPCAT2BP	1:92531862-92533396	NOTEST	0	0	0	0		0	1	1	no	0		0	1	1	no	0		0	1	1	no		LPCAT2BP
XLOC_001055	XLOC_001055	BTBD8,KIAA1107	BTBD8	1:92545861-92650280	NOTEST	1.61573	1.00252	0.804994	1.00514		0	1	1	no	0.316587		0	1	1	no	-0.688548		0	1	1	no		BTBD8
XLOC_001056	XLOC_001056	RP4-621B10.6.1	RP4-621B10.6.1	1:92545861-92650280	NOTEST	0.0905571	0.0825469	0.0530895	0.770402		0	1	1	no	0.636788		0	1	1	no	-0.133614		0	1	1	no		RP4-621B10.6.1
XLOC_001057	XLOC_001057	RP4-775D17.1.1	RP4-775D17.1.1	1:92668704-92669548	NOTEST	0	0	0	0		0	1	1	no	0		0	1	1	no	0		0	1	1	no		RP4-775D17.1.1
XLOC_001058	XLOC_001058	C1orf146	C1orf146	1:92683496-92853736	NOTEST	0.115352	0	0	inf		0	1	1	no	0		0	1	1	no	#NAME?		0	1	1	no		C1orf146
XLOC_001059	XLOC_001059	RPAP2	RPAP2	1:92683496-92853736	OK	6.98602	11.0813	9.33383	-0.417998		-0.59652	0.2476	0.347387	no	0.247588		0.387046	0.4621	0.567915	no	0.665586		0.983115	0.0737	0.135389	no		RPAP2
XLOC_001060	XLOC_001060	RP5-1014C4.3.1	RP5-1014C4.3.1	1:92864530-92867613	NOTEST	0.315529	0.8585	0.559366	-0.826018		0	1	1	no	0.618025		0	1	1	no	1.44404		0	1	1	no		RP5-1014C4.3.1
XLOC_001061	XLOC_001061	AC104456.2	AC104456.2	1:92889328-92889465	NOTEST	0	0	0	0		0	1	1	no	0		0	1	1	no	0		0	1	1	no		AC104456.2
XLOC_001062	XLOC_001062	RP11-330C7.3.1	RP11-330C7.3.1	1:92974252-93257961	NOTEST	0.732842	1.41804	0.649659	0.17382		0	1	1	no	1.12614		0	1	1	no	0.952324		0	1	1	no		RP11-330C7.3.1
XLOC_001063	XLOC_001063	CCNJP2	CCNJP2	1:92974252-93257961	NOTEST	0.0922647	0.443855	0.0378652	1.2849		0	1	1	no	3.55114		0	1	1	no	2.26624		0	1	1	no		CCNJP2
XLOC_001064	XLOC_001064	RPL5	RPL5	1:93297596-93307580	OK	1518.8	1072.64	967.05	0.65127		1.93326	0.0008	0.00260216	yes	0.149505		0.513723	0.432	0.539212	no	-0.501765		-1.49387	0.0151	0.0354303	yes		RPL5
XLOC_001065	XLOC_001065	SNORA66	SNORA66	1:93297596-93307580	NOTEST	0	0	0	0		0	1	1	no	0		0	1	1	no	0		0	1	1	no		SNORA66
XLOC_001066	XLOC_001066	SNORA66	SNORA66	1:93297596-93307580	OK	17.9537	84.1404	9.19605	0.965194		0.032452	0.53395	0.633671	no	3.19371		0.0998477	0.4658	0.571268	no	2.22852		0.18737	0.3805	0.487489	no		SNORA66
XLOC_001067	XLOC_001067	SNORA51	SNORA51	1:93307723-93427079	NOTEST	0	0	0	0		0	1	1	no	0		0	1	1	no	0		0	1	1	no		SNORA51
XLOC_001068	XLOC_001068	RP11-386I23.1.1	RP11-386I23.1.1	1:93307723-93427079	NOTEST	0	0.476836	0.124603	#NAME?		0	1	1	no	1.93615		0	1	1	no	inf		0	1	1	no		RP11-386I23.1.1
XLOC_001069	XLOC_001069	U6	U6	1:93475813-93475908	NOTEST	0	0	0	0		0	1	1	no	0		0	1	1	no	0		0	1	1	no		U6
XLOC_001070	XLOC_001070	7SK	7SK	1:93491808-93492099	NOTEST	0	0	0	0		0	1	1	no	0		0	1	1	no	0		0	1	1	no		7SK
XLOC_001071	XLOC_001071	AC093577.2	AC093577.2	1:93492437-93492560	NOTEST	0	0	0	0		0	1	1	no	0		0	1	1	no	0		0	1	1	no		AC093577.2
XLOC_001072	XLOC_001072	MTF2	MTF2	1:93544787-93605276	OK	65.5141	12.2323	6.95474	3.23574		6.41654	5e-05	0.000203074	yes	0.814624		1.46617	0.00345	0.00968696	yes	-2.42111		-5.53731	5e-05	0.000203074	yes		MTF2
XLOC_001073	XLOC_001073	CCDC18	CCDC18	1:93613099-93832455	OK	14.1453	5.87404	7.84573	0.850338		0.547363	0.22275	0.321903	no	-0.417555		-0.205209	0.6273	0.715064	no	-1.26789		-0.705653	0.1174	0.196782	no		CCDC18
XLOC_001074	XLOC_001074	DR1	DR1	1:93613099-93832455	OK	12.5323	16.0129	18.379	-0.552404		-0.890236	0.0956	0.167178	no	-0.198824		-0.337188	0.52935	0.629721	no	0.35358		0.567303	0.3176	0.422099	no		DR1
XLOC_001075	XLOC_001075	Y_RNA	Y_RNA	1:93851267-93851374	NOTEST	0	0	0	0		0	1	1	no	0		0	1	1	no	0		0	1	1	no		Y_RNA
XLOC_001076	XLOC_001076	FNBP1L	FNBP1L	1:93913657-94021594	OK	44.8044	15.0697	6.83516	2.71259		5.80195	5e-05	0.000203074	yes	1.1406		2.45104	5e-05	0.000203074	yes	-1.57199		-4.00144	5e-05	0.000203074	yes		FNBP1L
XLOC_001077	XLOC_001077	RP5-1033H22.2.1	RP5-1033H22.2.1	1:94027034-94312706	NOTEST	0.448161	2.73698	1.83119	-2.03069		0	1	1	no	0.579807		0	1	1	no	2.6105		0	1	1	no		RP5-1033H22.2.1
XLOC_001078	XLOC_001078	BCAR3	BCAR3	1:94027034-94312706	NOTEST	0.191444	0.647611	2.01299	-3.39435		0	1	1	no	-1.63614		0	1	1	no	1.75821		0	1	1	no		BCAR3
XLOC_001079	XLOC_001079	MIR760	MIR760	1:94027034-94312706	NOTEST	0	0	0	0		0	1	1	no	0		0	1	1	no	0		0	1	1	no		MIR760
XLOC_001080	XLOC_001080	RP4-561L24.3.1	RP4-561L24.3.1	1:94312729-94314495	NOTEST	0.0559226	0.153316	0.0788663	-0.495977		0	1	1	no	0.959032		0	1	1	no	1.45501		0	1	1	no		RP4-561L24.3.1
XLOC_001081	XLOC_001081	AL117351.6	AL117351.6	1:94399509-94399573	NOTEST	0	0	0	0		0	1	1	no	0		0	1	1	no	0		0	1	1	no		AL117351.6
XLOC_001082	XLOC_001082	AL117351.2	AL117351.2	1:94399670-94399738	NOTEST	0	0	0	0		0	1	1	no	0		0	1	1	no	0		0	1	1	no		AL117351.2
XLOC_001083	XLOC_001083	AL117351.7	AL117351.7	1:94399745-94399813	NOTEST	0	0	0	0		0	1	1	no	0		0	1	1	no	0		0	1	1	no		AL117351.7
XLOC_001084	XLOC_001084	RP11-78O9.1.1	RP11-78O9.1.1	1:94610666-94611175	NOTEST	0	0	0	0		0	1	1	no	0		0	1	1	no	0		0	1	1	no		RP11-78O9.1.1
XLOC_001085	XLOC_001085	snoU13	snoU13	1:94614543-94740624	NOTEST	0	0	0	0		0	1	1	no	0		0	1	1	no	0		0	1	1	no		snoU13
XLOC_001086	XLOC_001086	RP11-148B18.1.1	RP11-148B18.1.1	1:94614543-94740624	NOTEST	0	0	0	0		0	1	1	no	0		0	1	1	no	0		0	1	1	no		RP11-148B18.1.1
XLOC_001087	XLOC_001087	GAPDHP29	GAPDHP29	1:94767593-94768578	NOTEST	0	0	0	0		0	1	1	no	0		0	1	1	no	0		0	1	1	no		GAPDHP29
XLOC_001088	XLOC_001088	RP11-148B18.3.1	RP11-148B18.3.1	1:94798822-94800404	NOTEST	0	0.884446	0.484075	#NAME?		0	1	1	no	0.869544		0	1	1	no	inf		0	1	1	no		RP11-148B18.3.1
XLOC_001089	XLOC_001089	ABCD3	ABCD3	1:94883932-94984358	OK	9.98247	12.1746	8.80568	0.180963		0.393635	0.44325	0.550462	no	0.467371		1.10763	0.0292	0.0627249	no	0.286409		0.651261	0.2438	0.343708	no		ABCD3
XLOC_001090	XLOC_001090	SLC44A3	SLC44A3	1:95285897-95360802	NOTEST	0.420337	1.63531	0.508269	-0.274046		0	1	1	no	1.6859		0	1	1	no	1.95995		0	1	1	no		SLC44A3
XLOC_001091	XLOC_001091	RP4-639F20.1.1	RP4-639F20.1.1	1:95393121-95428826	OK	1.93576	1.95503	3.54027	-0.870958		-0.527008	0.3696	0.476246	no	-0.856671		-0.547126	0.15945	0.249939	no	0.0142875		0	1	1	no		RP4-639F20.1.1
XLOC_001092	XLOC_001092	RP11-313A24.1.1	RP11-313A24.1.1	1:95448296-95538501	NOTEST	0.488627	0	0.142221	1.7806		0	1	1	no	#NAME?		0	1	1	no	#NAME?		0	1	1	no		RP11-313A24.1.1
XLOC_001093	XLOC_001093	TMEM56	TMEM56	1:95582893-95699538	NOTEST	0.643134	1.11066	0.536813	0.260699		0	1	1	no	1.04893		0	1	1	no	0.788229		0	1	1	no		TMEM56
XLOC_001094	XLOC_001094	RP11-57H12.2.1	RP11-57H12.2.1	1:95582893-95699538	NOTEST	0	0	0	0		0	1	1	no	0		0	1	1	no	0		0	1	1	no		RP11-57H12.2.1
XLOC_001095	XLOC_001095	RWDD3	RWDD3	1:95699710-95729610	OK	7.58655	10.4039	9.51814	-0.327237		-0.425075	0.38765	0.495133	no	0.128375		0.198842	0.6956	0.771818	no	0.455612		0.622828	0.22055	0.319582	no		RWDD3
XLOC_001096	XLOC_001096	RP4-617C6.1.1	RP4-617C6.1.1	1:95940292-95944912	NOTEST	0	0	0	0		0	1	1	no	0		0	1	1	no	0		0	1	1	no		RP4-617C6.1.1
XLOC_001097	XLOC_001097	RP11-286B14.1.1	RP11-286B14.1.1	1:95975715-96247898	NOTEST	0.252785	0	0	inf		0	1	1	no	0		0	1	1	no	#NAME?		0	1	1	no		RP11-286B14.1.1
XLOC_001098	XLOC_001098	AC092812.1	AC092812.1	1:96352095-96352182	NOTEST	0	0	0	0		0	1	1	no	0		0	1	1	no	0		0	1	1	no		AC092812.1
XLOC_001099	XLOC_001099	RP11-147C23.1.1	RP11-147C23.1.1	1:96403456-96488436	NOTEST	0	0	0	0		0	1	1	no	0		0	1	1	no	0		0	1	1	no		RP11-147C23.1.1
XLOC_001100	XLOC_001100	U1	U1	1:96691456-96691616	NOTEST	0	0	0	0		0	1	1	no	0		0	1	1	no	0		0	1	1	no		U1
XLOC_001101	XLOC_001101	RP4-736I12.1.1	RP4-736I12.1.1	1:96856207-96856949	NOTEST	0	0	0	0		0	1	1	no	0		0	1	1	no	0		0	1	1	no		RP4-736I12.1.1
XLOC_001102	XLOC_001102	UBE2WP1	UBE2WP1	1:96884149-96884489	NOTEST	0	0	0	0		0	1	1	no	0		0	1	1	no	0		0	1	1	no		UBE2WP1
XLOC_001103	XLOC_001103	EEF1A1P11	EEF1A1P11	1:96912485-96913874	NOTEST	0.16996	0.0670449	0.636797	-1.90564		0	1	1	no	-3.24764		0	1	1	no	-1.34199		0	1	1	no		EEF1A1P11
XLOC_001104	XLOC_001104	AL139347.1	AL139347.1	1:97048767-97049082	NOTEST	0	0	0	0		0	1	1	no	0		0	1	1	no	0		0	1	1	no		AL139347.1
XLOC_001105	XLOC_001105	PTBP2	PTBP2	1:97187220-97280365	OK	27.2723	7.45798	5.24484	2.37847		4.54465	5e-05	0.000203074	yes	0.507885		0.712458	0.11165	0.188893	no	-1.87058		-2.94338	5e-05	0.000203074	yes		PTBP2
XLOC_001106	XLOC_001106	AL592205.1	AL592205.1	1:97368254-97368348	NOTEST	0	0	0	0		0	1	1	no	0		0	1	1	no	0		0	1	1	no		AL592205.1
XLOC_001107	XLOC_001107	DPYD-AS1	DPYD-AS1	1:97543295-98386605	NOTEST	0	0	0.380953	#NAME?		0	1	1	no	#NAME?		0	1	1	no	0		0	1	1	no		DPYD-AS1
XLOC_001108	XLOC_001108	DPYD	DPYD	1:97543295-98386605	NOTEST	0.0474836	0.885425	1.62838	-5.09987		0	1	1	no	-0.878997		0	1	1	no	4.22087		0	1	1	no		DPYD
XLOC_001109	XLOC_001109	DPYD	DPYD	1:97543295-98386605	NOTEST	0	0.347952	0.871552	#NAME?		0	1	1	no	-1.3247		0	1	1	no	inf		0	1	1	no		DPYD
XLOC_001110	XLOC_001110	SEC63P1	SEC63P1	1:97543295-98386605	NOTEST	0.0824419	0.246465	0.55948	-2.76264		0	1	1	no	-1.1827		0	1	1	no	1.57993		0	1	1	no		SEC63P1
XLOC_001111	XLOC_001111	RPL26P9	RPL26P9	1:97543295-98386605	NOTEST	0	0	0.510421	#NAME?		0	1	1	no	#NAME?		0	1	1	no	0		0	1	1	no		RPL26P9
XLOC_001112	XLOC_001112	RP11-272L13.2.1	RP11-272L13.2.1	1:97543295-98386605	NOTEST	0	0	0	0		0	1	1	no	0		0	1	1	no	0		0	1	1	no		RP11-272L13.2.1
XLOC_001113	XLOC_001113	DPYD-AS2	DPYD-AS2	1:97543295-98386605	NOTEST	0	0	0.318458	#NAME?		0	1	1	no	#NAME?		0	1	1	no	0		0	1	1	no		DPYD-AS2
XLOC_001114	XLOC_001114	RP4-672J20.1.1	RP4-672J20.1.1	1:98542573-98543054	NOTEST	0	0	0	0		0	1	1	no	0		0	1	1	no	0		0	1	1	no		RP4-672J20.1.1
XLOC_001115	XLOC_001115	RP5-1070A16.1.1	RP5-1070A16.1.1	1:98676302-98738214	NOTEST	0	0.296797	0.225197	#NAME?		0	1	1	no	0.398285		0	1	1	no	inf		0	1	1	no		RP5-1070A16.1.1
XLOC_001116	XLOC_001116	AL160056.1	AL160056.1	1:98838940-98839055	NOTEST	0	0	0	0		0	1	1	no	0		0	1	1	no	0		0	1	1	no		AL160056.1
XLOC_001117	XLOC_001117	SNX7	SNX7	1:99127235-99226060	OK	6.34911	21.3476	27.131	-2.09531		-3.99895	5e-05	0.000203074	yes	-0.345867		-0.898648	0.07735	0.140892	no	1.74945		3.29375	5e-05	0.000203074	yes		SNX7
XLOC_001118	XLOC_001118	RP5-896L10.1.1	RP5-896L10.1.1	1:99355805-99614408	NOTEST	0.0164099	0	0	inf		0	1	1	no	0		0	1	1	no	#NAME?		0	1	1	no		RP5-896L10.1.1
XLOC_001119	XLOC_001119	RP11-234N17.1.1	RP11-234N17.1.1	1:99355805-99614408	OK	1.38851	2.79305	3.88368	-1.48388		-0.684597	0.2925	0.395171	no	-0.475581		-0.178986	0.6823	0.760738	no	1.0083		0.387123	0.55135	0.64953	no		RP11-234N17.1.1
XLOC_001120	XLOC_001120	RP4-788L13.1.1	RP4-788L13.1.1	1:99729508-99775146	NOTEST	0.567739	11.6209	0.290749	0.965455		0	1	1	no	5.32081		4.54488	5e-05	0.000203074	yes	4.35535		5.39955	5e-05	0.000203074	yes		RP4-788L13.1.1
XLOC_001121	XLOC_001121	RP4-735N21.1.1	RP4-735N21.1.1	1:99929933-99930334	NOTEST	0	0	0	0		0	1	1	no	0		0	1	1	no	0		0	1	1	no		RP4-735N21.1.1
XLOC_001122	XLOC_001122	PALMD	PALMD	1:100111498-100160097	NOTEST	0	1.15234	1.69426	#NAME?		0	1	1	no	-0.556086		0	1	1	no	inf		0	1	1	no		PALMD
XLOC_001123	XLOC_001123	HMGB3P10	HMGB3P10	1:100163797-100164734	NOTEST	0	0	0.0931654	#NAME?		0	1	1	no	#NAME?		0	1	1	no	0		0	1	1	no		HMGB3P10
XLOC_001124	XLOC_001124	Y_RNA	Y_RNA	1:100257217-100257309	NOTEST	0	0	0	0		0	1	1	no	0		0	1	1	no	0		0	1	1	no		Y_RNA
XLOC_001125	XLOC_001125	AL451051.1	AL451051.1	1:100295020-100295093	NOTEST	0	0	0	0		0	1	1	no	0		0	1	1	no	0		0	1	1	no		AL451051.1
XLOC_001126	XLOC_001126	RP4-581O6.1.1	RP4-581O6.1.1	1:100308165-100308317	NOTEST	0	0	0	0		0	1	1	no	0		0	1	1	no	0		0	1	1	no		RP4-581O6.1.1
XLOC_001127	XLOC_001127	AGL	AGL	1:100315639-100389579	OK	5.95777	3.86163	3.93119	0.599804		1.19068	0.01625	0.0377802	yes	-0.0257553		-0.0410383	0.92735	0.949182	no	-0.62556		-1.14192	0.0328	0.0693308	no		AGL
XLOC_001128	XLOC_001128	SLC35A3	SLC35A3	1:100433938-100492563	OK	3.91578	7.08216	5.25712	-0.424971		-0.597853	0.14805	0.23605	no	0.429917		0.693312	0.11145	0.188631	no	0.854888		1.37538	0.00265	0.00766832	yes		SLC35A3
XLOC_001129	XLOC_001129	U6	U6	1:100433938-100492563	NOTEST	0	0	0	0		0	1	1	no	0		0	1	1	no	0		0	1	1	no		U6
XLOC_001130	XLOC_001130	RP4-714D9.5.1	RP4-714D9.5.1	1:100496121-100501188	NOTEST	0.529432	0.386831	0.223766	1.24245		0	1	1	no	0.789713		0	1	1	no	-0.452741		0	1	1	no		RP4-714D9.5.1
XLOC_001131	XLOC_001131	HIAT1	HIAT1	1:100503652-100598556	OK	17.0256	15.3079	14.6535	0.216463		0.542489	0.33725	0.442806	no	0.0630343		0.165795	0.7688	0.83095	no	-0.153429		-0.401238	0.507	0.608905	no		HIAT1
XLOC_001132	XLOC_001132	RP4-714D9.4.1	RP4-714D9.4.1	1:100503652-100598556	NOTEST	1.12669	0	0	inf		0	1	1	no	0		0	1	1	no	#NAME?		0	1	1	no		RP4-714D9.4.1
XLOC_001133	XLOC_001133	CCDC76	CCDC76	1:100598705-100643771	OK	4.90488	4.08786	5.0381	-0.0386645		-0.0644472	0.89065	0.923112	no	-0.301534		-0.478684	0.3212	0.425921	no	-0.262869		-0.441314	0.3674	0.473963	no		CCDC76
XLOC_001134	XLOC_001134	BRI3P1	BRI3P1	1:100655144-100715390	NOTEST	0	0	0.182626	#NAME?		0	1	1	no	#NAME?		0	1	1	no	0		0	1	1	no		BRI3P1
XLOC_001135	XLOC_001135	RP11-305E17.4.1	RP11-305E17.4.1	1:100655144-100715390	OK	5.88823	0	0	inf		#NAME?	0.17925	0.27344	no	0		0	1	1	no	#NAME?		#NAME?	0.1552	0.244704	no		RP11-305E17.4.1
XLOC_001136	XLOC_001136	RTCD1	RTCD1	1:100731762-100758472	OK	24.9321	57.8382	45.4714	-0.866958		-2.35181	5e-05	0.000203074	yes	0.347062		0.995208	0.063	0.119008	no	1.21402		3.31671	5e-05	0.000203074	yes		RTCD1
XLOC_001137	XLOC_001137	MIR553	MIR553	1:100731762-100758472	NOTEST	0	0	0	0		0	1	1	no	0		0	1	1	no	0		0	1	1	no		MIR553
XLOC_001138	XLOC_001138	CDC14A	CDC14A	1:100810032-100985833	OK	5.45692	0.796931	0.887443	2.62036		1.74849	5e-05	0.000203074	yes	-0.155199		0	1	1	no	-2.77556		-1.65791	5e-05	0.000203074	yes		CDC14A
XLOC_001139	XLOC_001139	GPR88	GPR88	1:101003692-101007574	NOTEST	0	0	0	0		0	1	1	no	0		0	1	1	no	0		0	1	1	no		GPR88
XLOC_001140	XLOC_001140	RP11-84O12.3.1	RP11-84O12.3.1	1:101117502-101117823	NOTEST	0	0	0	0		0	1	1	no	0		0	1	1	no	0		0	1	1	no		RP11-84O12.3.1
XLOC_001141	XLOC_001141	VCAM1	VCAM1	1:101185304-101204605	OK	0	0.826385	7.53632	#NAME?		#NAME?	5e-05	0.000203074	yes	-3.18897		-3.9255	5e-05	0.000203074	yes	inf		0	1	1	no		VCAM1
XLOC_001142	XLOC_001142	SLC30A7	SLC30A7	1:101361631-101447705	OK	3.91008	14.0095	10.3548	-1.40503		-2.0658	0.00015	0.000568216	yes	0.436109		0.81475	0.10945	0.18604	no	1.84114		2.76923	5e-05	0.000203074	yes		SLC30A7
XLOC_001143	XLOC_001143	RP11-421L21.2.1	RP11-421L21.2.1	1:101455178-101552821	NOTEST	0.15959	0.165114	0.255114	-0.67677		0	1	1	no	-0.627681		0	1	1	no	0.0490891		0	1	1	no		RP11-421L21.2.1
XLOC_001144	XLOC_001144	RP11-421L21.3.1	RP11-421L21.3.1	1:101455178-101552821	OK	1.39935	3.50905	3.98139	-1.50852		-0.982753	0.01	0.024773	yes	-0.182192		-0.170034	0.69005	0.767334	no	1.32633		0.850788	0.02965	0.0635936	no		RP11-421L21.3.1
XLOC_001145	XLOC_001145	SCARNA16	SCARNA16	1:101598708-101598895	NOTEST	0	0	0	0		0	1	1	no	0		0	1	1	no	0		0	1	1	no		SCARNA16
XLOC_001146	XLOC_001146	S1PR1	S1PR1	1:101702443-101707074	NOTEST	0.557303	1.39533	1.78936	-1.68291		0	1	1	no	-0.358842		0	1	1	no	1.32407		0	1	1	no		S1PR1
XLOC_001147	XLOC_001147	RP4-575N6.5.1	RP4-575N6.5.1	1:101708713-101709305	NOTEST	0	0	0.0886505	#NAME?		0	1	1	no	#NAME?		0	1	1	no	0		0	1	1	no		RP4-575N6.5.1
XLOC_001148	XLOC_001148	RP4-575N6.2.1	RP4-575N6.2.1	1:101721829-101722172	NOTEST	0	0	0	0		0	1	1	no	0		0	1	1	no	0		0	1	1	no		RP4-575N6.2.1
XLOC_001149	XLOC_001149	RP11-157N3.1.1	RP11-157N3.1.1	1:101788892-101855859	NOTEST	0	0	0	0		0	1	1	no	0		0	1	1	no	0		0	1	1	no		RP11-157N3.1.1
XLOC_001150	XLOC_001150	RP11-411H5.1.1	RP11-411H5.1.1	1:102189297-102195170	NOTEST	0	0	0	0		0	1	1	no	0		0	1	1	no	0		0	1	1	no		RP11-411H5.1.1
XLOC_001151	XLOC_001151	U6	U6	1:102268126-102462586	NOTEST	0	0	0	0		0	1	1	no	0		0	1	1	no	0		0	1	1	no		U6
XLOC_001152	XLOC_001152	DNAJA1P5	DNAJA1P5	1:102268126-102462586	NOTEST	0	0	0	0		0	1	1	no	0		0	1	1	no	0		0	1	1	no		DNAJA1P5
XLOC_001153	XLOC_001153	RP11-347K2.1.1	RP11-347K2.1.1	1:103817768-103835986	NOTEST	0	0	0	0		0	1	1	no	0		0	1	1	no	0		0	1	1	no		RP11-347K2.1.1
XLOC_001154	XLOC_001154	RP11-153F1.2.1	RP11-153F1.2.1	1:103957500-104068115	NOTEST	0	0	0	0		0	1	1	no	0		0	1	1	no	0		0	1	1	no		RP11-153F1.2.1
XLOC_001155	XLOC_001155	7SK	7SK	1:103957500-104068115	NOTEST	0.280752	0.703272	0	inf		0	1	1	no	inf		0	1	1	no	1.32479		0	1	1	no		7SK
XLOC_001156	XLOC_001156	AMY2B,RNPC3	AMY2B	1:104068312-104122156	OK	14.9356	16.1285	11.3934	0.390559		0.553941	0.20665	0.304921	no	0.501411		0.706228	0.1036	0.178172	no	0.110851		0.167221	0.7354	0.804387	no		AMY2B
XLOC_001157	XLOC_001157	AMY2A	AMY2A	1:104159998-104168402	NOTEST	0	0	0.0358369	#NAME?		0	1	1	no	#NAME?		0	1	1	no	0		0	1	1	no		AMY2A
XLOC_001158	XLOC_001158	AMY1A	AMY1A	1:104197911-104207173	NOTEST	0	0	0	0		0	1	1	no	0		0	1	1	no	0		0	1	1	no		AMY1A
XLOC_001159	XLOC_001159	AMYP1	AMYP1	1:104256344-104262493	NOTEST	0	0	0	0		0	1	1	no	0		0	1	1	no	0		0	1	1	no		AMYP1
XLOC_001160	XLOC_001160	AMY1C	AMY1C	1:104293027-104301312	NOTEST	0	0	0	0		0	1	1	no	0		0	1	1	no	0		0	1	1	no		AMY1C
XLOC_001161	XLOC_001161	RP11-97C18.1.1	RP11-97C18.1.1	1:104469188-104470428	NOTEST	0	0	0	0		0	1	1	no	0		0	1	1	no	0		0	1	1	no		RP11-97C18.1.1
XLOC_001162	XLOC_001162	RP11-364B6.1.1,RP11-364B6.2.1	RP11-364B6.1.1	1:104615631-104619709	NOTEST	0	0	0	0		0	1	1	no	0		0	1	1	no	0		0	1	1	no		RP11-364B6.1.1
XLOC_001163	XLOC_001163	RP11-414B7.1.1	RP11-414B7.1.1	1:105976615-105977443	NOTEST	0	0	0	0		0	1	1	no	0		0	1	1	no	0		0	1	1	no		RP11-414B7.1.1
XLOC_001164	XLOC_001164	SEPT2P1	SEPT2P1	1:106240660-106240840	NOTEST	0	0	0	0		0	1	1	no	0		0	1	1	no	0		0	1	1	no		SEPT2P1
XLOC_001165	XLOC_001165	RP11-90H3.1.1	RP11-90H3.1.1	1:106434360-106436139	NOTEST	0.055466	0	0	inf		0	1	1	no	0		0	1	1	no	#NAME?		0	1	1	no		RP11-90H3.1.1
XLOC_001166	XLOC_001166	RP5-947P14.1.1	RP5-947P14.1.1	1:106615868-106627121	NOTEST	0	0	0	0		0	1	1	no	0		0	1	1	no	0		0	1	1	no		RP5-947P14.1.1
XLOC_001167	XLOC_001167	AL627169.1	AL627169.1	1:107347022-107347089	NOTEST	0	0	0	0		0	1	1	no	0		0	1	1	no	0		0	1	1	no		AL627169.1
XLOC_001168	XLOC_001168	RP11-233E12.1-001.1	RP11-233E12.1-001.1	1:107360860-107380815	NOTEST	0	0	0	0		0	1	1	no	0		0	1	1	no	0		0	1	1	no		RP11-233E12.1-001.1
XLOC_001169	XLOC_001169	PRMT6	PRMT6	1:107599266-107601916	OK	5.34244	1.84478	2.88881	0.887027		1.62975	0.00205	0.00608503	yes	-0.647027		-0.998818	0.0537	0.10434	no	-1.53405		-2.51451	5e-05	0.000203074	yes		PRMT6
XLOC_001170	XLOC_001170	NTNG1	NTNG1	1:107682628-108026080	OK	5.89453	0.209253	1.16384	2.34048		1.66884	5e-05	0.000203074	yes	-2.47558		0	1	1	no	-4.81606		-0.836916	0.0343	0.0719881	no		NTNG1
XLOC_001171	XLOC_001171	RP11-270C12.3.1	RP11-270C12.3.1	1:108047824-108048070	NOTEST	0	0	0	0		0	1	1	no	0		0	1	1	no	0		0	1	1	no		RP11-270C12.3.1
XLOC_001172	XLOC_001172	RP11-356N1.1.1	RP11-356N1.1.1	1:108113781-108537229	NOTEST	0	0	0	0		0	1	1	no	0		0	1	1	no	0		0	1	1	no		RP11-356N1.1.1
XLOC_001173	XLOC_001173	RP11-356N1.2.1	RP11-356N1.2.1	1:108614103-108617141	NOTEST	0	0	0	0		0	1	1	no	0		0	1	1	no	0		0	1	1	no		RP11-356N1.2.1
XLOC_001174	XLOC_001174	RP11-483I13.5.1	RP11-483I13.5.1	1:108676384-108744113	NOTEST	0.582003	0.627665	0.954628	-0.713911		0	1	1	no	-0.604944		0	1	1	no	0.108968		0	1	1	no		RP11-483I13.5.1
XLOC_001175	XLOC_001175	NBPF6	NBPF6	1:108803817-109013624	NOTEST	0.0279597	0	0	inf		0	1	1	no	0		0	1	1	no	#NAME?		0	1	1	no		NBPF6
XLOC_001176	XLOC_001176	RP11-131J3.1.1	RP11-131J3.1.1	1:108803817-109013624	NOTEST	0	0	0	0		0	1	1	no	0		0	1	1	no	0		0	1	1	no		RP11-131J3.1.1
XLOC_001177	XLOC_001177	ST13P21	ST13P21	1:109044979-109046077	NOTEST	0	0	0	0		0	1	1	no	0		0	1	1	no	0		0	1	1	no		ST13P21
XLOC_001178	XLOC_001178	RP5-964H19.2.1	RP5-964H19.2.1	1:109051195-109051867	NOTEST	0	0	0	0		0	1	1	no	0		0	1	1	no	0		0	1	1	no		RP5-964H19.2.1
XLOC_001179	XLOC_001179	FAM102B	FAM102B	1:109102710-109187522	OK	16.0678	2.57317	3.6379	2.14299		3.90565	5e-05	0.000203074	yes	-0.499562		-0.887799	0.07605	0.138988	no	-2.64255		-5.1291	5e-05	0.000203074	yes		FAM102B
XLOC_001180	XLOC_001180	PRPF38B	PRPF38B	1:109234944-109245552	OK	31.0245	13.7905	14.7724	1.0705		2.76879	5e-05	0.000203074	yes	-0.099229		-0.245483	0.65245	0.736287	no	-1.16973		-2.98757	5e-05	0.000203074	yes		PRPF38B
XLOC_001181	XLOC_001181	FNDC7	FNDC7	1:109255278-109285365	NOTEST	0.0307233	0	0.0341208	-0.151319		0	1	1	no	#NAME?		0	1	1	no	#NAME?		0	1	1	no		FNDC7
XLOC_001182	XLOC_001182	STXBP3	STXBP3	1:109289295-109352148	OK	13.9692	21.0777	17.0835	-0.290357		-0.658615	0.18815	0.283763	no	0.303112		0.744514	0.15915	0.249615	no	0.59347		1.36934	0.01245	0.029942	yes		STXBP3
XLOC_001183	XLOC_001183	RP11-475E11.5.1	RP11-475E11.5.1	1:109358519-109506111	NOTEST	0	0	0	0		0	1	1	no	0		0	1	1	no	0		0	1	1	no		RP11-475E11.5.1
XLOC_001184	XLOC_001184	GPSM2	GPSM2	1:109358519-109506111	OK	6.39074	3.78138	8.14152	-0.349316		-0.245742	0.6324	0.719266	no	-1.10639		-0.688233	0.12745	0.209871	no	-0.757069		-0.436599	0.372	0.478749	no		GPSM2
XLOC_001185	XLOC_001185	RP11-20O24.4.1	RP11-20O24.4.1	1:109512824-109584850	NOTEST	1.70136	1.80156	2.18644	-0.3619		0	1	1	no	-0.279335		0	1	1	no	0.0825648		0	1	1	no		RP11-20O24.4.1
XLOC_001186	XLOC_001186	RP11-20O24.1.1	RP11-20O24.1.1	1:109512824-109584850	NOTEST	0	2.87679	0	0		0	1	1	no	inf		0	1	1	no	inf		0	1	1	no		RP11-20O24.1.1
XLOC_001187	XLOC_001187	RANP5	RANP5	1:109589447-109590105	NOTEST	0	0	0	0		0	1	1	no	0		0	1	1	no	0		0	1	1	no		RANP5
XLOC_001188	XLOC_001188	TMEM167B	TMEM167B	1:109633356-109639640	OK	6.88952	15.2389	15.8338	-1.20053		-2.42656	5e-05	0.000203074	yes	-0.0552446		-0.121517	0.8154	0.867153	no	1.14529		2.54114	5e-05	0.000203074	yes		TMEM167B
XLOC_001189	XLOC_001189	SCARNA2	SCARNA2	1:109642814-109643234	NOTEST	0.164277	0	0	inf		0	1	1	no	0		0	1	1	no	#NAME?		0	1	1	no		SCARNA2
XLOC_001190	XLOC_001190	KIAA1324	KIAA1324	1:109648572-109749401	NOTEST	0.441692	1.19821	0.406889	0.118406		0	1	1	no	1.55817		0	1	1	no	1.43976		0	1	1	no		KIAA1324
XLOC_001191	XLOC_001191	SARS	SARS	1:109756526-109781237	OK	28.0434	105.324	73.0346	-1.38092		-3.99088	5e-05	0.000203074	yes	0.528183		1.59521	0.0033	0.00931931	yes	1.9091		5.63	5e-05	0.000203074	yes		SARS
XLOC_001192	XLOC_001192	CELSR2	CELSR2	1:109792640-109818377	OK	3.17822	0.111216	0.236641	3.74745		1.21612	5e-05	0.000203074	yes	-1.08934		0	1	1	no	-4.83679		-0.75452	0.00015	0.000568216	yes		CELSR2
XLOC_001193	XLOC_001193	SYPL2	SYPL2	1:110009179-110024759	NOTEST	0.487322	0.173184	0.161247	1.5956		0	1	1	no	0.103033		0	1	1	no	-1.49257		0	1	1	no		SYPL2
XLOC_001194	XLOC_001194	ATXN7L2	ATXN7L2	1:110026100-110035426	NOTEST	1.29038	0.414268	0.80382	0.682857		0	1	1	no	-0.956309		0	1	1	no	-1.63917		0	1	1	no		ATXN7L2
XLOC_001195	XLOC_001195	CYB561D1	CYB561D1	1:110036673-110045554	OK	1.84859	3.30623	3.09301	-0.742586		-0.695605	0.08995	0.159153	no	0.096174		0.105116	0.8136	0.865654	no	0.83876		0.788086	0.0769	0.140228	no		CYB561D1
XLOC_001196	XLOC_001196	GPR61	GPR61	1:110082493-110091028	NOTEST	0.220482	0.400159	0.236334	-0.100166		0	1	1	no	0.759748		0	1	1	no	0.859914		0	1	1	no		GPR61
XLOC_001197	XLOC_001197	GNAI3	GNAI3	1:110091168-110138481	OK	25.88	46.6382	42.2272	-0.706337		-2.14912	0.0001	0.000389671	yes	0.143339		0.445237	0.409	0.516203	no	0.849676		2.60065	5e-05	0.000203074	yes		GNAI3
XLOC_001198	XLOC_001198	MIR197,RP5-1160K1.3.1	MIR197	1:110138846-110141889	NOTEST	1.42918	3.59596	1.15173	0.311384		0	1	1	no	1.64258		0.375602	0.08095	0.146281	no	1.33119		0.369637	0.12565	0.207552	no		MIR197
XLOC_001199	XLOC_001199	AMPD2	AMPD2	1:110158725-110174678	OK	5.52917	9.90794	9.09389	-0.717835		-0.896973	0.0054	0.0143672	yes	0.123688		0.178127	0.58745	0.681246	no	0.841523		1.03359	0.00295	0.00843209	yes		AMPD2
XLOC_001200	XLOC_001200	RP5-1160K1.1.1	RP5-1160K1.1.1	1:110193991-110194715	NOTEST	0.164381	0	0	inf		0	1	1	no	0		0	1	1	no	#NAME?		0	1	1	no		RP5-1160K1.1.1
XLOC_001201	XLOC_001201	GSTM4	GSTM4	1:110198702-110208119	OK	16.3259	11.4778	16.5757	-0.0219058		-0.0422418	0.9313	0.951906	no	-0.530216		-0.979037	0.04405	0.0883534	no	-0.50831		-0.900518	0.08295	0.149229	no		GSTM4
XLOC_001202	XLOC_001202	GSTM1,GSTM2	GSTM1	1:110210643-110318050	OK	12.7822	53.6043	53.0135	-2.05222		-2.61121	5e-05	0.000203074	yes	0.0159887		0.0232003	0.9592	0.971352	no	2.06821		3.13106	5e-05	0.000203074	yes		GSTM1
XLOC_001203	XLOC_001203	GSTM5	GSTM5	1:110210643-110318050	OK	0.109133	0	3.17681	-4.86342		-0.49396	5e-05	0.000203074	yes	#NAME?		#NAME?	5e-05	0.000203074	yes	#NAME?		0	1	1	no		GSTM5
XLOC_001204	XLOC_001204	RP4-735C1.6.1	RP4-735C1.6.1	1:110370976-110414058	NOTEST	0	0	0	0		0	1	1	no	0		0	1	1	no	0		0	1	1	no		RP4-735C1.6.1
XLOC_001205	XLOC_001205	RP11-195M16.3.1	RP11-195M16.3.1	1:110438594-110440483	NOTEST	0.0518818	0	0	inf		0	1	1	no	0		0	1	1	no	#NAME?		0	1	1	no		RP11-195M16.3.1
XLOC_001206	XLOC_001206	CSF1	CSF1	1:110452863-110473617	OK	0.67204	5.71486	22.4046	-5.05911		-2.11207	5e-05	0.000203074	yes	-1.97101		-3.55183	5e-05	0.000203074	yes	3.0881		1.27289	5e-05	0.000203074	yes		CSF1
XLOC_001207	XLOC_001207	AHCYL1	AHCYL1	1:110527307-110566489	OK	38.9479	26.7391	43.7969	-0.169285		-0.512699	0.3329	0.438363	no	-0.71188		-2.15009	5e-05	0.000203074	yes	-0.542595		-1.65896	0.0033	0.00931931	yes		AHCYL1
XLOC_001208	XLOC_001208	FAM40A	FAM40A	1:110574198-110617263	OK	4.32852	5.72803	6.23186	-0.525789		-0.819324	0.0584	0.111822	no	-0.121624		-0.210523	0.63565	0.722003	no	0.404166		0.617399	0.17835	0.27242	no		FAM40A
XLOC_001209	XLOC_001209	RP4-773N10.4.1	RP4-773N10.4.1	1:110574198-110617263	NOTEST	2.44728	1.12573	1.77236	0.465504		0	1	1	no	-0.654806		0	1	1	no	-1.12031		0	1	1	no		RP4-773N10.4.1
XLOC_001210	XLOC_001210	RP4-773N10.6.1	RP4-773N10.6.1	1:110625309-110652341	NOTEST	0	0	0	0		0	1	1	no	0		0	1	1	no	0		0	1	1	no		RP4-773N10.6.1
XLOC_001211	XLOC_001211	UBL4B	UBL4B	1:110655061-110656569	NOTEST	0	0	0	0		0	1	1	no	0		0	1	1	no	0		0	1	1	no		UBL4B
XLOC_001212	XLOC_001212	SLC6A17	SLC6A17	1:110693107-110744824	NOTEST	0.26521	0.0449101	0.161664	0.714138		0	1	1	no	-1.84789		0	1	1	no	-2.56203		0	1	1	no		SLC6A17
XLOC_001213	XLOC_001213	KCNC4	KCNC4	1:110753964-110825722	NOTEST	1.48588	0.471586	0.363943	2.02954		0	1	1	no	0.373809		0	1	1	no	-1.65573		0	1	1	no		KCNC4
XLOC_001214	XLOC_001214	SNORA25	SNORA25	1:110753964-110825722	NOTEST	0	0	0	0		0	1	1	no	0		0	1	1	no	0		0	1	1	no		SNORA25
XLOC_001215	XLOC_001215	RBM15	RBM15	1:110828996-110890433	OK	5.98349	1.82005	1.44301	2.05191		3.69502	5e-05	0.000203074	yes	0.334896		0	1	1	no	-1.71701		-3.17066	5e-05	0.000203074	yes		RBM15
XLOC_001216	XLOC_001216	RP11-225L12.2.1	RP11-225L12.2.1	1:110943870-110961033	NOTEST	0.504461	0	1.0592	-1.07016		0	1	1	no	#NAME?		0	1	1	no	#NAME?		0	1	1	no		RP11-225L12.2.1
XLOC_001217	XLOC_001217	PROK1	PROK1	1:110993821-110999976	NOTEST	0	0	0	0		0	1	1	no	0		0	1	1	no	0		0	1	1	no		PROK1
XLOC_001218	XLOC_001218	CYMP	CYMP	1:111023373-111033899	NOTEST	0	0	0	0		0	1	1	no	0		0	1	1	no	0		0	1	1	no		CYMP
XLOC_001219	XLOC_001219	OR11I1P	OR11I1P	1:111396559-111397513	NOTEST	0	0	0	0		0	1	1	no	0		0	1	1	no	0		0	1	1	no		OR11I1P
XLOC_001220	XLOC_001220	CD53	CD53	1:111415771-111442550	NOTEST	0.755597	0	0	inf		0	1	1	no	0		0	1	1	no	#NAME?		0	1	1	no		CD53
XLOC_001221	XLOC_001221	RP11-96K19.2.1	RP11-96K19.2.1	1:111486088-111506701	NOTEST	0.614066	0.165679	0.301032	1.02847		0	1	1	no	-0.861528		0	1	1	no	-1.89		0	1	1	no		RP11-96K19.2.1
XLOC_001222	XLOC_001222	RN5S54	RN5S54	1:111584455-111584547	NOTEST	0	0	0	0		0	1	1	no	0		0	1	1	no	0		0	1	1	no		RN5S54
XLOC_001223	XLOC_001223	CEPT1	CEPT1	1:111659785-111727882	OK	9.09165	9.38098	7.00001	0.377185		0.606945	0.16715	0.259492	no	0.422381		0.643141	0.14745	0.235273	no	0.0451958		0.0773986	0.8715	0.909297	no		CEPT1
XLOC_001224	XLOC_001224	CHI3L2	CHI3L2	1:111729795-111786062	NOTEST	0	0.777938	0.288155	#NAME?		0	1	1	no	1.43281		0	1	1	no	inf		0	1	1	no		CHI3L2
XLOC_001225	XLOC_001225	RP11-165H20.4.1	RP11-165H20.4.1	1:111792875-111799337	NOTEST	0	0	0	0		0	1	1	no	0		0	1	1	no	0		0	1	1	no		RP11-165H20.4.1
XLOC_001226	XLOC_001226	RP11-165H20.1.1	RP11-165H20.1.1	1:111822680-111828738	NOTEST	0	0	0	0		0	1	1	no	0		0	1	1	no	0		0	1	1	no		RP11-165H20.1.1
XLOC_001227	XLOC_001227	CHIA	CHIA	1:111833483-111866699	NOTEST	0	0	0	0		0	1	1	no	0		0	1	1	no	0		0	1	1	no		CHIA
XLOC_001228	XLOC_001228	RP5-1125M8.3.1	RP5-1125M8.3.1	1:111833483-111866699	NOTEST	0	0	0	0		0	1	1	no	0		0	1	1	no	0		0	1	1	no		RP5-1125M8.3.1
XLOC_001229	XLOC_001229	C1orf88	C1orf88	1:111888909-111910031	OK	4.49983	0.852274	1.26041	1.83597		1.12174	0.01435	0.0339051	yes	-0.564509		0	1	1	no	-2.40048		-1.18587	0.00535	0.0142503	yes		C1orf88
XLOC_001230	XLOC_001230	HIGD1AP12	HIGD1AP12	1:111922912-111923195	NOTEST	0	0	0	0		0	1	1	no	0		0	1	1	no	0		0	1	1	no		HIGD1AP12
XLOC_001231	XLOC_001231	RP11-552M11.2.1	RP11-552M11.2.1	1:111980135-111980659	NOTEST	0.343111	1.05148	0.542817	-0.661792		0	1	1	no	0.953879		0	1	1	no	1.61567		0	1	1	no		RP11-552M11.2.1
XLOC_001232	XLOC_001232	Y_RNA	Y_RNA	1:111980983-112005395	NOTEST	0	0	0	0		0	1	1	no	0		0	1	1	no	0		0	1	1	no		Y_RNA
XLOC_001233	XLOC_001233	ATP5F1	ATP5F1	1:111980983-112005395	OK	173.054	225.658	216.212	-0.321224		-0.761195	0.1614	0.252428	no	0.0616927		0.156588	0.7732	0.834532	no	0.382916		0.907067	0.11875	0.198567	no		ATP5F1
XLOC_001234	XLOC_001234	C1orf162	C1orf162	1:112016413-112021134	NOTEST	0.298187	0.21495	0	inf		0	1	1	no	inf		0	1	1	no	-0.47222		0	1	1	no		C1orf162
XLOC_001235	XLOC_001235	RAP1A	RAP1A	1:112025969-112310638	OK	28.9219	63.4171	73.6345	-1.34822		-2.10409	0.0007	0.00230901	yes	-0.21551		-0.42917	0.4012	0.508643	no	1.13271		1.5812	0.0079	0.0201282	yes		RAP1A
XLOC_001236	XLOC_001236	RP4-773A18.4.1	RP4-773A18.4.1	1:112025969-112310638	NOTEST	0	0.640333	0	0		0	1	1	no	inf		0	1	1	no	inf		0	1	1	no		RP4-773A18.4.1
XLOC_001237	XLOC_001237	DDX20	DDX20	1:112025969-112310638	OK	11.8693	13.5978	6.08733	0.963358		1.08548	0.01955	0.0443997	yes	1.15949		1.23501	0.00755	0.0193386	yes	0.196134		0.250741	0.6092	0.699984	no		DDX20
XLOC_001238	XLOC_001238	KCND3-AS1	KCND3-AS1	1:112313283-112531777	NOTEST	0	0.278738	0	0		0	1	1	no	inf		0	1	1	no	inf		0	1	1	no		KCND3-AS1
XLOC_001239	XLOC_001239	RP11-88H9.1.1,RP11-88H9.2.1	RP11-88H9.1.1	1:112532391-112541464	NOTEST	0	0.119985	0	0		0	1	1	no	inf		0	1	1	no	inf		0	1	1	no		RP11-88H9.1.1
XLOC_001240	XLOC_001240	snoU13	snoU13	1:112719855-112903150	NOTEST	0	0	0	0		0	1	1	no	0		0	1	1	no	0		0	1	1	no		snoU13
XLOC_001241	XLOC_001241	RP5-965F6.1.1	RP5-965F6.1.1	1:112905902-112906206	NOTEST	0	0	0	0		0	1	1	no	0		0	1	1	no	0		0	1	1	no		RP5-965F6.1.1
XLOC_001242	XLOC_001242	snoU13	snoU13	1:112913625-112913729	NOTEST	0	0	0	0		0	1	1	no	0		0	1	1	no	0		0	1	1	no		snoU13
XLOC_001243	XLOC_001243	CTTNBP2NL	CTTNBP2NL	1:112938802-113006078	OK	13.7088	25.1443	19.2647	-0.490851		-1.11715	0.0353	0.0737416	no	0.384278		0.871068	0.10045	0.173826	no	0.875129		1.92514	0.00095	0.00304249	yes		CTTNBP2NL
XLOC_001244	XLOC_001244	WNT2B	WNT2B	1:113009162-113065288	NOTEST	0.119019	5.17037	1.17293	-3.30085		0	1	1	no	2.14015		2.45306	5e-05	0.000203074	yes	5.441		0.910595	0.09035	0.159696	no		WNT2B
XLOC_001245	XLOC_001245	CAPZA1	CAPZA1	1:113065347-113214290	OK	44.9814	104.79	76.5484	-0.767042		-1.58267	0.00305	0.00869153	yes	0.453062		1.00044	0.05695	0.109581	no	1.2201		2.52854	0.0001	0.000389671	yes		CAPZA1
XLOC_001246	XLOC_001246	snoU13	snoU13	1:113065347-113214290	NOTEST	0	0	0	0		0	1	1	no	0		0	1	1	no	0		0	1	1	no		snoU13
XLOC_001247	XLOC_001247	MOV10	MOV10	1:113215762-113243529	OK	15.3361	22.7544	14.4076	0.0901002		0.116363	0.78295	0.842062	no	0.659316		0.771979	0.06705	0.125407	no	0.569215		0.737764	0.11595	0.19482	no		MOV10
XLOC_001248	XLOC_001248	RP11-426L16.9.1	RP11-426L16.9.1	1:113258293-113260418	NOTEST	0.0455647	0.0853786	0	inf		0	1	1	no	inf		0	1	1	no	0.905957		0	1	1	no		RP11-426L16.9.1
XLOC_001249	XLOC_001249	FAM19A3	FAM19A3	1:113263040-113269857	NOTEST	0	0	0.0416693	#NAME?		0	1	1	no	#NAME?		0	1	1	no	0		0	1	1	no		FAM19A3
XLOC_001250	XLOC_001250	RP11-426L16.7.1	RP11-426L16.7.1	1:113290716-113291097	NOTEST	0	0	0	0		0	1	1	no	0		0	1	1	no	0		0	1	1	no		RP11-426L16.7.1
XLOC_001251	XLOC_001251	RP3-522D1.1.1	RP3-522D1.1.1	1:113362791-113420493	OK	7.08472	0	1.7174	2.04448		1.23091	0.03055	0.0651971	no	#NAME?		0	1	1	no	#NAME?		#NAME?	0.12515	0.206862	no		RP3-522D1.1.1
XLOC_001252	XLOC_001252	AKR7A2P1	AKR7A2P1	1:113454454-113544813	NOTEST	0.589886	0.223916	0.152734	1.94942		0	1	1	no	0.551937		0	1	1	no	-1.39748		0	1	1	no		AKR7A2P1
XLOC_001253	XLOC_001253	RP11-31F15.1.1	RP11-31F15.1.1	1:113454454-113544813	OK	7.356	5.89916	3.36614	1.12783		0.723555	0.16125	0.252257	no	0.809414		0.644415	0.21515	0.313847	no	-0.318412		-0.209174	0.71585	0.788616	no		RP11-31F15.1.1
XLOC_001254	XLOC_001254	RP11-389O22.1.1	RP11-389O22.1.1	1:113549858-113615727	NOTEST	1.05021	1.29649	0.964155	0.123338		0	1	1	no	0.427279		0	1	1	no	0.30394		0	1	1	no		RP11-389O22.1.1
XLOC_001255	XLOC_001255	LRIG2	LRIG2	1:113615824-113675320	OK	6.98519	4.21544	3.11465	1.16523		1.66569	0.00165	0.00501311	yes	0.436612		0.631899	0.1641	0.255695	no	-0.728617		-1.11864	0.0337	0.0709424	no		LRIG2
XLOC_001256	XLOC_001256	RP11-389O22.4.1	RP11-389O22.4.1	1:113711615-113712025	NOTEST	0	0	0	0		0	1	1	no	0		0	1	1	no	0		0	1	1	no		RP11-389O22.4.1
XLOC_001257	XLOC_001257	RP11-389O22.5.1	RP11-389O22.5.1	1:113741446-113741880	NOTEST	0	0	0	0		0	1	1	no	0		0	1	1	no	0		0	1	1	no		RP11-389O22.5.1
XLOC_001258	XLOC_001258	MAGI3	MAGI3	1:113933370-114228547	OK	2.92605	4.29843	4.32394	-0.563393		-0.862052	0.09325	0.163883	no	-0.00853722		-0.0133844	0.9798	0.986059	no	0.554856		0.829393	0.1266	0.208736	no		MAGI3
XLOC_001259	XLOC_001259	RP11-512F24.1.1	RP11-512F24.1.1	1:113933370-114228547	NOTEST	0.196205	0.30762	0.115439	0.765236		0	1	1	no	1.41402		0	1	1	no	0.648786		0	1	1	no		RP11-512F24.1.1
XLOC_001260	XLOC_001260	RP5-1073O3.2.1	RP5-1073O3.2.1	1:114304453-114456708	NOTEST	0	0	0	0		0	1	1	no	0		0	1	1	no	0		0	1	1	no		RP5-1073O3.2.1
XLOC_001261	XLOC_001261	RP5-1073O3.5.1	RP5-1073O3.5.1	1:114304453-114456708	NOTEST	0	0.287094	0.0537414	#NAME?		0	1	1	no	2.41742		0	1	1	no	inf		0	1	1	no		RP5-1073O3.5.1
XLOC_001262	XLOC_001262	DCLRE1B	DCLRE1B	1:114304453-114456708	OK	3.65528	2.39949	3.60241	0.0210194		0.0279881	0.95755	0.970438	no	-0.586232		-0.735191	0.17205	0.264925	no	-0.607251		-0.790095	0.15985	0.250441	no		DCLRE1B
XLOC_001263	XLOC_001263	HIPK1	HIPK1	1:114466621-114520658	OK	12.4034	11.4032	9.17913	0.434304		1.05774	0.02615	0.0570289	no	0.313008		0.740677	0.1194	0.199335	no	-0.121296		-0.311329	0.55405	0.651834	no		HIPK1
XLOC_001264	XLOC_001264	OLFML3	OLFML3	1:114522062-114524935	OK	19.0508	36.7345	134.744	-2.8223		-7.85926	5e-05	0.000203074	yes	-1.87501		-5.48047	5e-05	0.000203074	yes	0.947283		2.60401	5e-05	0.000203074	yes		OLFML3
XLOC_001265	XLOC_001265	-	-	1:114575026-114578415	OK	10.707	0	0	inf		#NAME?	5e-05	0.000203074	yes	0		0	1	1	no	#NAME?		#NAME?	5e-05	0.000203074	yes		-
XLOC_001266	XLOC_001266	RP4-543J13.1.1	RP4-543J13.1.1	1:114749048-114804900	NOTEST	0	0	0	0		0	1	1	no	0		0	1	1	no	0		0	1	1	no		RP4-543J13.1.1
XLOC_001267	XLOC_001267	RP4-591B8.2.1	RP4-591B8.2.1	1:114935398-115053781	NOTEST	0.365335	0	0	inf		0	1	1	no	0		0	1	1	no	#NAME?		0	1	1	no		RP4-591B8.2.1
XLOC_001268	XLOC_001268	EIF2S2P5	EIF2S2P5	1:114935398-115053781	NOTEST	0.376479	0.103401	0.252798	0.574582		0	1	1	no	-1.28974		0	1	1	no	-1.86432		0	1	1	no		EIF2S2P5
XLOC_001269	XLOC_001269	Y_RNA	Y_RNA	1:114935398-115053781	NOTEST	0	0	0	0		0	1	1	no	0		0	1	1	no	0		0	1	1	no		Y_RNA
XLOC_001270	XLOC_001270	RP11-343L14.2.1	RP11-343L14.2.1	1:115078615-115080461	NOTEST	0	0	0	0		0	1	1	no	0		0	1	1	no	0		0	1	1	no		RP11-343L14.2.1
XLOC_001271	XLOC_001271	Y_RNA	Y_RNA	1:115247038-115301297	NOTEST	0	0	0	0		0	1	1	no	0		0	1	1	no	0		0	1	1	no		Y_RNA
XLOC_001272	XLOC_001272	NR1H5P	NR1H5P	1:115379847-115394074	NOTEST	0	0	0	0		0	1	1	no	0		0	1	1	no	0		0	1	1	no		NR1H5P
XLOC_001273	XLOC_001273	SYCP1	SYCP1	1:115397423-115537991	NOTEST	1.04492	0	0	inf		0	1	1	no	0		0	1	1	no	#NAME?		0	1	1	no		SYCP1
XLOC_001274	XLOC_001274	TSHB	TSHB	1:115572414-115576941	NOTEST	0	0	0	0		0	1	1	no	0		0	1	1	no	0		0	1	1	no		TSHB
XLOC_001275	XLOC_001275	RP4-666F24.3.1	RP4-666F24.3.1	1:115642292-115645279	NOTEST	0	0	0	0		0	1	1	no	0		0	1	1	no	0		0	1	1	no		RP4-666F24.3.1
XLOC_001276	XLOC_001276	RP4-663N10.1.1	RP4-663N10.1.1	1:115825654-115910693	NOTEST	0	0.0333535	0	0		0	1	1	no	inf		0	1	1	no	inf		0	1	1	no		RP4-663N10.1.1
XLOC_001277	XLOC_001277	RP4-663N10.2.1	RP4-663N10.2.1	1:116014561-116018648	NOTEST	0	0	0	0		0	1	1	no	0		0	1	1	no	0		0	1	1	no		RP4-663N10.2.1
XLOC_001278	XLOC_001278	TCEB1P20	TCEB1P20	1:116099446-116100096	NOTEST	0	0	0	0		0	1	1	no	0		0	1	1	no	0		0	1	1	no		TCEB1P20
XLOC_001279	XLOC_001279	RP11-710N8.2.1	RP11-710N8.2.1	1:116107221-116108053	NOTEST	0	0	0	0		0	1	1	no	0		0	1	1	no	0		0	1	1	no		RP11-710N8.2.1
XLOC_001280	XLOC_001280	AL592436.1	AL592436.1	1:116149091-116149347	NOTEST	0	0	0	0		0	1	1	no	0		0	1	1	no	0		0	1	1	no		AL592436.1
XLOC_001281	XLOC_001281	VANGL1	VANGL1	1:116184573-116240845	OK	3.12636	5.35039	5.68448	-0.862545		-0.729831	0.0498	0.097833	no	-0.0873839		-0.0681367	0.8435	0.888528	no	0.775161		0.509698	0.1916	0.287583	no		VANGL1
XLOC_001282	XLOC_001282	RP11-12L8.1.1	RP11-12L8.1.1	1:116461996-116468529	NOTEST	0	0	0	0		0	1	1	no	0		0	1	1	no	0		0	1	1	no		RP11-12L8.1.1
XLOC_001283	XLOC_001283	SLC22A15	SLC22A15	1:116519118-116612675	NOTEST	1.50204	0.965504	1.4953	0.00649619		0	1	1	no	-0.631076		0	1	1	no	-0.637572		0	1	1	no		SLC22A15
XLOC_001284	XLOC_001284	MAB21L3	MAB21L3	1:116654375-116677932	OK	9.9767	2.37805	2.37143	2.07281		3.59956	5e-05	0.000203074	yes	0.00402292		0	1	1	no	-2.06878		-3.57866	5e-05	0.000203074	yes		MAB21L3
XLOC_001285	XLOC_001285	RP5-1185H19.2.1	RP5-1185H19.2.1	1:116706904-116708862	NOTEST	0	0	0	0		0	1	1	no	0		0	1	1	no	0		0	1	1	no		RP5-1185H19.2.1
XLOC_001286	XLOC_001286	U3	U3	1:116821227-116821442	NOTEST	0	0	0	0		0	1	1	no	0		0	1	1	no	0		0	1	1	no		U3
XLOC_001287	XLOC_001287	ATP1A1	ATP1A1	1:116915289-116961197	OK	130.983	124.814	133.914	-0.0319207		-0.067777	0.90255	0.931574	no	-0.101527		-0.21693	0.7065	0.780715	no	-0.0696062		-0.131818	0.81875	0.869782	no		ATP1A1
XLOC_001288	XLOC_001288	Y_RNA	Y_RNA	1:116966345-117113661	NOTEST	0	0	0	0		0	1	1	no	0		0	1	1	no	0		0	1	1	no		Y_RNA
XLOC_001289	XLOC_001289	MIR320B1	MIR320B1	1:117214370-117214449	NOTEST	0	0	0	0		0	1	1	no	0		0	1	1	no	0		0	1	1	no		MIR320B1
XLOC_001290	XLOC_001290	C1orf137	C1orf137	1:117236733-117249225	NOTEST	0	0	0	0		0	1	1	no	0		0	1	1	no	0		0	1	1	no		C1orf137
XLOC_001291	XLOC_001291	CD2	CD2	1:117297006-117311850	NOTEST	0	0	0	0		0	1	1	no	0		0	1	1	no	0		0	1	1	no		CD2
XLOC_001292	XLOC_001292	AL157904.1	AL157904.1	1:117447771-117447916	NOTEST	0	0	0	0		0	1	1	no	0		0	1	1	no	0		0	1	1	no		AL157904.1
XLOC_001293	XLOC_001293	PTGFRN	PTGFRN	1:117452678-117533132	OK	11.119	27.534	9.35156	0.249748		0.224654	0.67805	0.757412	no	1.55794		1.61961	0.00435	0.0118877	yes	1.30819		1.43271	0.0133	0.0316947	yes		PTGFRN
XLOC_001294	XLOC_001294	CD101	CD101	1:117544381-117602112	NOTEST	0.902606	0.196572	0.0165609	5.76824		0	1	1	no	3.5692		0	1	1	no	-2.19904		0	1	1	no		CD101
XLOC_001295	XLOC_001295	TTF2	TTF2	1:117602924-117647021	OK	14.403	2.50032	3.52688	2.02991		2.70148	5e-05	0.000203074	yes	-0.496279		-0.499604	0.19955	0.297088	no	-2.52618		-3.00593	5e-05	0.000203074	yes		TTF2
XLOC_001296	XLOC_001296	MIR942	MIR942	1:117602924-117647021	NOTEST	0	0	0	0		0	1	1	no	0		0	1	1	no	0		0	1	1	no		MIR942
XLOC_001297	XLOC_001297	RP11-229A19.3.1	RP11-229A19.3.1	1:117680850-117681231	NOTEST	0	0	0	0		0	1	1	no	0		0	1	1	no	0		0	1	1	no		RP11-229A19.3.1
XLOC_001298	XLOC_001298	RP11-39H13.1.1	RP11-39H13.1.1	1:117838141-117863958	NOTEST	0	0	0	0		0	1	1	no	0		0	1	1	no	0		0	1	1	no		RP11-39H13.1.1
XLOC_001299	XLOC_001299	MAN1A2	MAN1A2	1:117910070-118071593	OK	13.9592	22.1957	17.0807	-0.291147		-0.344344	0.49595	0.598862	no	0.377915		0.605238	0.2528	0.350891	no	0.669062		0.786618	0.1624	0.253718	no		MAN1A2
XLOC_001300	XLOC_001300	RP4-675C20.2.1	RP4-675C20.2.1	1:118092036-118092559	NOTEST	0.949466	0	0	inf		0	1	1	no	0		0	1	1	no	#NAME?		0	1	1	no		RP4-675C20.2.1
XLOC_001301	XLOC_001301	FAM46C	FAM46C	1:118148555-118170994	NOTEST	0.351946	0.0800261	0.0775707	2.18177		0	1	1	no	0.0449594		0	1	1	no	-2.13681		0	1	1	no		FAM46C
XLOC_001302	XLOC_001302	WDR3	WDR3	1:118472342-118727846	OK	8.83595	5.32378	4.66478	0.921577		1.85534	5e-05	0.000203074	yes	0.190642		0.359409	0.43675	0.543915	no	-0.730934		-1.5363	0.0037	0.0103059	yes		WDR3
XLOC_001303	XLOC_001303	RP4-630J13.1.1	RP4-630J13.1.1	1:119255621-119256302	NOTEST	0	0	0	0		0	1	1	no	0		0	1	1	no	0		0	1	1	no		RP4-630J13.1.1
XLOC_001304	XLOC_001304	RP11-418J17.1.1	RP11-418J17.1.1	1:119572910-119869926	NOTEST	1.29852	1.17691	1.406	-0.114731		0	1	1	no	-0.256597		0	1	1	no	-0.141866		0	1	1	no		RP11-418J17.1.1
XLOC_001305	XLOC_001305	snoU13	snoU13	1:119572910-119869926	NOTEST	0	0	0	0		0	1	1	no	0		0	1	1	no	0		0	1	1	no		snoU13
XLOC_001306	XLOC_001306	RP5-834N19.1.1	RP5-834N19.1.1	1:119870798-119898805	NOTEST	0.839115	0	0	inf		0	1	1	no	0		0	1	1	no	#NAME?		0	1	1	no		RP5-834N19.1.1
XLOC_001307	XLOC_001307	HAO2	HAO2	1:119911401-119936753	NOTEST	0.213738	0	0	inf		0	1	1	no	0		0	1	1	no	#NAME?		0	1	1	no		HAO2
XLOC_001308	XLOC_001308	HAO2-IT1	HAO2-IT1	1:119911401-119936753	NOTEST	0	0	0	0		0	1	1	no	0		0	1	1	no	0		0	1	1	no		HAO2-IT1
XLOC_001309	XLOC_001309	HSD3B2	HSD3B2	1:119957553-119965658	NOTEST	1.1425	0	0	inf		0	1	1	no	0		0	1	1	no	#NAME?		0	1	1	no		HSD3B2
XLOC_001310	XLOC_001310	HSD3BP2	HSD3BP2	1:119981623-119988709	NOTEST	0	0	0	0		0	1	1	no	0		0	1	1	no	0		0	1	1	no		HSD3BP2
XLOC_001311	XLOC_001311	HSD3BP1	HSD3BP1	1:120009843-120016426	NOTEST	0	0	0	0		0	1	1	no	0		0	1	1	no	0		0	1	1	no		HSD3BP1
XLOC_001312	XLOC_001312	HSD3B1	HSD3B1	1:120049820-120057681	NOTEST	0	0.132233	0	0		0	1	1	no	inf		0	1	1	no	inf		0	1	1	no		HSD3B1
XLOC_001313	XLOC_001313	HSD3BP3	HSD3BP3	1:120081131-120088536	NOTEST	0	0	0	0		0	1	1	no	0		0	1	1	no	0		0	1	1	no		HSD3BP3
XLOC_001314	XLOC_001314	HSD3BP4	HSD3BP4	1:120106688-120114734	NOTEST	0	0	0	0		0	1	1	no	0		0	1	1	no	0		0	1	1	no		HSD3BP4
XLOC_001315	XLOC_001315	HSD3BP5,RP4-599G15.3.1	HSD3BP5	1:120143779-120151873	NOTEST	1.40303	0.0851489	0	inf		0	1	1	no	inf		0	1	1	no	-4.04241		0	1	1	no		HSD3BP5
XLOC_001316	XLOC_001316	PHGDH	PHGDH	1:120202420-120286941	OK	80.9282	23.6562	24.0861	1.74844		4.72206	5e-05	0.000203074	yes	-0.0259843		-0.0660742	0.8955	0.926583	no	-1.77443		-5.0499	5e-05	0.000203074	yes		PHGDH
XLOC_001317	XLOC_001317	RP5-1042I8.3.1	RP5-1042I8.3.1	1:120395938-120396365	NOTEST	0	0	0	0		0	1	1	no	0		0	1	1	no	0		0	1	1	no		RP5-1042I8.3.1
XLOC_001318	XLOC_001318	RP5-1042I8.6.1	RP5-1042I8.6.1	1:120428926-120429550	NOTEST	0	0	0	0		0	1	1	no	0		0	1	1	no	0		0	1	1	no		RP5-1042I8.6.1
XLOC_001319	XLOC_001319	U6	U6	1:120669561-120669662	NOTEST	0	0	0	0		0	1	1	no	0		0	1	1	no	0		0	1	1	no		U6
XLOC_001320	XLOC_001320	FAM72B	FAM72B	1:120835809-120855681	OK	5.39361	0.390376	0.542301	3.31409		1.06932	0.0299	0.064035	no	-0.474228		0	1	1	no	-3.78831		-0.929838	0.06435	0.121212	no		FAM72B
XLOC_001321	XLOC_001321	RP11-439A17.5.1	RP11-439A17.5.1	1:120876262-120905159	NOTEST	0	0	0	0		0	1	1	no	0		0	1	1	no	0		0	1	1	no		RP11-439A17.5.1
XLOC_001322	XLOC_001322	RP11-439A17.2.1	RP11-439A17.2.1	1:120876262-120905159	NOTEST	0	0	0.171923	#NAME?		0	1	1	no	#NAME?		0	1	1	no	0		0	1	1	no		RP11-439A17.2.1
XLOC_001323	XLOC_001323	HIST2H2BA,HIST2H2BB	HIST2H2BA	1:120906027-120935937	NOTEST	0	0	1.17775	#NAME?		0	1	1	no	#NAME?		0	1	1	no	0		0	1	1	no		HIST2H2BA
XLOC_001324	XLOC_001324	RP11-439A17.10.1	RP11-439A17.10.1	1:120906027-120935937	NOTEST	0	0	0	0		0	1	1	no	0		0	1	1	no	0		0	1	1	no		RP11-439A17.10.1
XLOC_001325	XLOC_001325	RP11-439A17.9.1	RP11-439A17.9.1	1:120906027-120935937	NOTEST	0	0	0.0124458	#NAME?		0	1	1	no	#NAME?		0	1	1	no	0		0	1	1	no		RP11-439A17.9.1
XLOC_001326	XLOC_001326	SRGAP2P1	SRGAP2P1	1:121102016-121204983	NOTEST	1.34645	0.675938	0.849147	0.665077		0	1	1	no	-0.329122		0	1	1	no	-0.9942		0	1	1	no		SRGAP2P1
XLOC_001327	XLOC_001327	AL592494.5.1	AL592494.5.1	1:121102016-121204983	NOTEST	0	0	0.0419067	#NAME?		0	1	1	no	#NAME?		0	1	1	no	0		0	1	1	no		AL592494.5.1
XLOC_001328	XLOC_001328	AL358175.2.1	AL358175.2.1	1:121102016-121204983	NOTEST	0	0	0	0		0	1	1	no	0		0	1	1	no	0		0	1	1	no		AL358175.2.1
XLOC_001329	XLOC_001329	AL592494.3.1	AL592494.3.1	1:121236176-121252295	NOTEST	0	0	0	0		0	1	1	no	0		0	1	1	no	0		0	1	1	no		AL592494.3.1
XLOC_001330	XLOC_001330	EMBP1	EMBP1	1:121261142-121310591	NOTEST	1.93032	0	0	inf		0	1	1	no	0		0	1	1	no	#NAME?		0	1	1	no		EMBP1
XLOC_001331	XLOC_001331	AL583842.1.1	AL583842.1.1	1:142553292-142559170	NOTEST	0	0	0	0		0	1	1	no	0		0	1	1	no	0		0	1	1	no		AL583842.1.1
XLOC_001332	XLOC_001332	AL583842.3.1	AL583842.3.1	1:142618765-142729975	NOTEST	0.216756	0	0.581397	-1.42345		0	1	1	no	#NAME?		0	1	1	no	#NAME?		0	1	1	no		AL583842.3.1
XLOC_001333	XLOC_001333	AL583842.2	AL583842.2	1:142618765-142729975	NOTEST	0	0	0	0		0	1	1	no	0		0	1	1	no	0		0	1	1	no		AL583842.2
XLOC_001334	XLOC_001334	AL583842.1	AL583842.1	1:142618765-142729975	NOTEST	0	0	0	0		0	1	1	no	0		0	1	1	no	0		0	1	1	no		AL583842.1
XLOC_001335	XLOC_001335	RP11-423O2.1.1	RP11-423O2.1.1	1:142791487-142792556	NOTEST	0	0	0.110509	#NAME?		0	1	1	no	#NAME?		0	1	1	no	0		0	1	1	no		RP11-423O2.1.1
XLOC_001336	XLOC_001336	ASNSP5	ASNSP5	1:142799586-142799739	NOTEST	0	0	0	0		0	1	1	no	0		0	1	1	no	0		0	1	1	no		ASNSP5
XLOC_001337	XLOC_001337	ANKRD20A14P	ANKRD20A14P	1:142803223-142827235	NOTEST	0.024805	0	0.0898441	-1.85679		0	1	1	no	#NAME?		0	1	1	no	#NAME?		0	1	1	no		ANKRD20A14P
XLOC_001338	XLOC_001338	BX571672.1.1	BX571672.1.1	1:143118703-143275032	NOTEST	0	0	1.21493	#NAME?		0	1	1	no	#NAME?		0	1	1	no	0		0	1	1	no		BX571672.1.1
XLOC_001339	XLOC_001339	BX571672.4.1	BX571672.4.1	1:143118703-143275032	NOTEST	0	0	0.395879	#NAME?		0	1	1	no	#NAME?		0	1	1	no	0		0	1	1	no		BX571672.4.1
XLOC_001340	XLOC_001340	BX571672.3.1	BX571672.3.1	1:143118703-143275032	NOTEST	0	0	0.141005	#NAME?		0	1	1	no	#NAME?		0	1	1	no	0		0	1	1	no		BX571672.3.1
XLOC_001341	XLOC_001341	BX571672.7.1	BX571672.7.1	1:143118703-143275032	NOTEST	0	0	0	0		0	1	1	no	0		0	1	1	no	0		0	1	1	no		BX571672.7.1
XLOC_001342	XLOC_001342	BX571672.8.1	BX571672.8.1	1:143118703-143275032	NOTEST	0	0	0	0		0	1	1	no	0		0	1	1	no	0		0	1	1	no		BX571672.8.1
XLOC_001343	XLOC_001343	BX004987.2.1	BX004987.2.1	1:143343558-143344609	NOTEST	0	0	0.0650127	#NAME?		0	1	1	no	#NAME?		0	1	1	no	0		0	1	1	no		BX004987.2.1
XLOC_001344	XLOC_001344	BX004987.3.1,BX004987.5.1	BX004987.3.1	1:143347957-143467658	NOTEST	0.0496423	0.477244	1.3899	-4.80727		0	1	1	no	-1.54219		0	1	1	no	3.26508		0	1	1	no		BX004987.3.1
XLOC_001345	XLOC_001345	BX004987.6.1	BX004987.6.1	1:143498343-143517299	NOTEST	0	0	0	0		0	1	1	no	0		0	1	1	no	0		0	1	1	no		BX004987.6.1
XLOC_001346	XLOC_001346	BX284650.2.1,BX284650.4.1	BX284650.2.1	1:143647637-143745417	NOTEST	0.359051	0.683372	0	inf		0	1	1	no	inf		0	1	1	no	0.928483		0	1	1	no		BX284650.2.1
XLOC_001347	XLOC_001347	U1	U1	1:143647637-143745417	NOTEST	0	0	0	0		0	1	1	no	0		0	1	1	no	0		0	1	1	no		U1
XLOC_001348	XLOC_001348	MIR548O2	MIR548O2	1:143876890-143876982	NOTEST	0	0	0	0		0	1	1	no	0		0	1	1	no	0		0	1	1	no		MIR548O2
XLOC_001349	XLOC_001349	SRGAP2P2	SRGAP2P2	1:143913614-144095309	OK	12.6964	9.10982	9.1031	0.479986		0.897347	0.21645	0.315206	no	0.00106479		0.00179429	0.9985	0.998765	no	-0.478921		-0.873551	0.25125	0.349655	no		SRGAP2P2
XLOC_001350	XLOC_001350	RP3-377D14.1.1	RP3-377D14.1.1	1:144146807-144224481	NOTEST	0.207691	0.295228	0.243452	-0.2292		0	1	1	no	0.27819		0	1	1	no	0.50739		0	1	1	no		RP3-377D14.1.1
XLOC_001351	XLOC_001351	AL592284.1	AL592284.1	1:144275917-144521970	NOTEST	0.974829	0.425514	0.42879	1.18488		0	1	1	no	-0.0110648		0	1	1	no	-1.19594		0	1	1	no		AL592284.1
XLOC_001352	XLOC_001352	U1	U1	1:144534037-144534199	NOTEST	0	0	0	0		0	1	1	no	0		0	1	1	no	0		0	1	1	no		U1
XLOC_001353	XLOC_001353	NBPF8	NBPF8	1:144593362-144621656	OK	5.58935	20.5082	17.1349	-1.61619		-2.49796	5e-05	0.000203074	yes	0.259263		0.457723	0.33305	0.438484	no	1.87545		2.79379	5e-05	0.000203074	yes		NBPF8
XLOC_001354	XLOC_001354	NBPF9	NBPF9	1:144811743-144830302	OK	5.51884	9.86778	8.62249	-0.643739		-1.00143	0.0546	0.105811	no	0.194622		0.377127	0.4989	0.601479	no	0.838361		1.29735	0.0244	0.0538015	no		NBPF9
XLOC_001355	XLOC_001355	RP4-791M13.4.1	RP4-791M13.4.1	1:144833167-145076186	OK	0.334603	3.26385	2.79443	-3.06203		-0.619498	0.08895	0.157725	no	0.224022		0.0600916	0.8949	0.926115	no	3.28605		0.70798	0.0724	0.133457	no		RP4-791M13.4.1
XLOC_001356	XLOC_001356	RP4-791M13.5.1	RP4-791M13.5.1	1:144833167-145076186	NOTEST	0	0	0	0		0	1	1	no	0		0	1	1	no	0		0	1	1	no		RP4-791M13.5.1
XLOC_001357	XLOC_001357	U2	U2	1:144833167-145076186	NOTEST	0	0	0	0		0	1	1	no	0		0	1	1	no	0		0	1	1	no		U2
XLOC_001358	XLOC_001358	7SK	7SK	1:144833167-145076186	NOTEST	0	0	0	0		0	1	1	no	0		0	1	1	no	0		0	1	1	no		7SK
XLOC_001359	XLOC_001359	SEC22B	SEC22B	1:145096219-145118659	OK	10.6572	83.247	58.9517	-2.4677		-5.76855	5e-05	0.000203074	yes	0.497866		1.4265	0.01365	0.0324385	yes	2.96557		7.04664	5e-05	0.000203074	yes		SEC22B
XLOC_001360	XLOC_001360	NBPF10,NOTCH2NL,RP11-458D21.5.1	NBPF10	1:145209118-145370652	OK	6.24792	22.0044	44.3083	-2.82613		-4.50675	5e-05	0.000203074	yes	-1.00979		-1.75145	0.0005	0.00170501	yes	1.81634		2.84234	5e-05	0.000203074	yes		NBPF10
XLOC_001361	XLOC_001361	AL592307.1	AL592307.1	1:145209118-145370652	NOTEST	0.487327	0	0.438563	0.152107		0	1	1	no	#NAME?		0	1	1	no	#NAME?		0	1	1	no		AL592307.1
XLOC_001362	XLOC_001362	U1	U1	1:145382756-145382920	NOTEST	0	0	0	0		0	1	1	no	0		0	1	1	no	0		0	1	1	no		U1
XLOC_001363	XLOC_001363	HFE2	HFE2	1:145413094-145417545	NOTEST	0.43636	0	0	inf		0	1	1	no	0		0	1	1	no	#NAME?		0	1	1	no		HFE2
XLOC_001364	XLOC_001364	TXNIP	TXNIP	1:145438468-145442825	OK	12.3441	39.445	26.4691	-1.10049		-2.65545	5e-05	0.000203074	yes	0.575535		1.53682	0.0033	0.00931931	yes	1.67602		4.07718	5e-05	0.000203074	yes		TXNIP
XLOC_001365	XLOC_001365	ANKRD34A	ANKRD34A	1:145470507-145475646	NOTEST	0.0370887	2.09286	1.6291	-5.45695		0	1	1	no	0.3614		0	1	1	no	5.81835		0	1	1	no		ANKRD34A
XLOC_001366	XLOC_001366	LIX1L	LIX1L	1:145477084-145516076	OK	0.733854	19.2413	15.5493	-4.40521		-2.42677	0.00495	0.0133139	yes	0.307361		0.679949	0.2281	0.327547	no	4.71257		2.59725	0.00555	0.0147226	yes		LIX1L
XLOC_001367	XLOC_001367	RBM8A	RBM8A	1:145477084-145516076	OK	86.4974	47.8972	60.6744	0.511569		1.2878	0.06025	0.114839	no	-0.341146		-0.711473	0.29335	0.396049	no	-0.852715		-1.94576	0.0104	0.0256122	yes		RBM8A
XLOC_001368	XLOC_001368	PEX11B	PEX11B	1:145516251-145523733	OK	4.57143	12.0475	15.5544	-1.7666		-3.22567	5e-05	0.000203074	yes	-0.368581		-0.854002	0.101	0.17457	no	1.39802		2.52835	5e-05	0.000203074	yes		PEX11B
XLOC_001369	XLOC_001369	ITGA10	ITGA10	1:145524890-145543870	OK	0.12541	1.50627	4.81863	-5.2639		-0.550106	5e-05	0.000203074	yes	-1.67764		-1.48999	5e-05	0.000203074	yes	3.58626		0	1	1	no		ITGA10
XLOC_001370	XLOC_001370	ANKRD35	ANKRD35	1:145549226-145568526	NOTEST	0.737174	0.315283	0.937435	-0.346714		0	1	1	no	-1.57207		0	1	1	no	-1.22536		0	1	1	no		ANKRD35
XLOC_001371	XLOC_001371	PIAS3	PIAS3	1:145575232-145590461	OK	9.64811	18.6019	18.9266	-0.9721		-1.80415	0.00245	0.00715391	yes	-0.0249669		-0.0504733	0.9334	0.953457	no	0.947133		1.69652	0.00635	0.0165865	yes		PIAS3
XLOC_001372	XLOC_001372	RNF115	RNF115	1:145592329-145692900	OK	5.80065	11.5861	16.5506	-1.5126		-3.17561	5e-05	0.000203074	yes	-0.514484		-1.18772	0.02	0.0452606	yes	0.998111		2.02797	5e-05	0.000203074	yes		RNF115
XLOC_001373	XLOC_001373	PDZK1	PDZK1	1:145726917-145764074	NOTEST	0.516065	0.0875106	0.172024	1.58495		0	1	1	no	-0.975078		0	1	1	no	-2.56002		0	1	1	no		PDZK1
XLOC_001374	XLOC_001374	WI2-925H4.1.1	WI2-925H4.1.1	1:145764391-145924373	NOTEST	0	0	0	0		0	1	1	no	0		0	1	1	no	0		0	1	1	no		WI2-925H4.1.1
XLOC_001375	XLOC_001375	GPR89C	GPR89C	1:145764391-145924373	NOTEST	0.620272	0.0580704	0.2881	1.10633		0	1	1	no	-2.31069		0	1	1	no	-3.41703		0	1	1	no		GPR89C
XLOC_001376	XLOC_001376	TRNAR33P	TRNAR33P	1:145924387-145942619	NOTEST	0	0	0	0		0	1	1	no	0		0	1	1	no	0		0	1	1	no		TRNAR33P
XLOC_001377	XLOC_001377	AL356004.1	AL356004.1	1:145950995-145951066	NOTEST	0	0	0	0		0	1	1	no	0		0	1	1	no	0		0	1	1	no		AL356004.1
XLOC_001378	XLOC_001378	RP11-94I2.4.1	RP11-94I2.4.1	1:145952371-145956451	NOTEST	0	0	0	0		0	1	1	no	0		0	1	1	no	0		0	1	1	no		RP11-94I2.4.1
XLOC_001379	XLOC_001379	RP11-94I2.1.1	RP11-94I2.1.1	1:146011090-146025308	NOTEST	0.0533102	0.0416257	0.0936671	-0.813131		0	1	1	no	-1.17007		0	1	1	no	-0.356938		0	1	1	no		RP11-94I2.1.1
XLOC_001380	XLOC_001380	PFN1P5	PFN1P5	1:146032647-146253110	NOTEST	0.377595	0	0.169861	1.15248		0	1	1	no	#NAME?		0	1	1	no	#NAME?		0	1	1	no		PFN1P5
XLOC_001381	XLOC_001381	FAM108A3P	FAM108A3P	1:146032647-146253110	NOTEST	0	0	0	0		0	1	1	no	0		0	1	1	no	0		0	1	1	no		FAM108A3P
XLOC_001382	XLOC_001382	RN5S57	RN5S57	1:146032647-146253110	NOTEST	0	0	0	0		0	1	1	no	0		0	1	1	no	0		0	1	1	no		RN5S57
XLOC_001383	XLOC_001383	HYDIN2	HYDIN2	1:146310554-146349531	NOTEST	0	0	0	0		0	1	1	no	0		0	1	1	no	0		0	1	1	no		HYDIN2
XLOC_001384	XLOC_001384	NBPF12	NBPF12	1:146373545-146467744	NOTEST	0.500307	0.538105	0.717269	-0.519701		0	1	1	no	-0.414627		0	1	1	no	0.105074		0	1	1	no		NBPF12
XLOC_001385	XLOC_001385	RP11-325P15.1.1	RP11-325P15.1.1	1:146490894-146596107	NOTEST	0.0261636	0.111837	0	inf		0	1	1	no	inf		0	1	1	no	2.09576		0	1	1	no		RP11-325P15.1.1
XLOC_001386	XLOC_001386	TRNAE34P	TRNAE34P	1:146490894-146596107	NOTEST	0	0	0	0		0	1	1	no	0		0	1	1	no	0		0	1	1	no		TRNAE34P
XLOC_001387	XLOC_001387	U1	U1	1:146490894-146596107	NOTEST	0	0	0	0		0	1	1	no	0		0	1	1	no	0		0	1	1	no		U1
XLOC_001388	XLOC_001388	RP11-337C18.8.1	RP11-337C18.8.1	1:146644805-146646726	NOTEST	0.456925	2.10764	1.55543	-1.76728		0	1	1	no	0.438319		0	1	1	no	2.2056		0	1	1	no		RP11-337C18.8.1
XLOC_001389	XLOC_001389	PDIA3P	PDIA3P	1:146646929-146767450	OK	1.51331	3.8016	5.31914	-1.81349		-0.911461	0.1156	0.19431	no	-0.484585		-0.314993	0.5768	0.671959	no	1.3289		0.721521	0.2026	0.300559	no		PDIA3P
XLOC_001390	XLOC_001390	RP11-337C18.7.1	RP11-337C18.7.1	1:146646929-146767450	NOTEST	0	0	0	0		0	1	1	no	0		0	1	1	no	0		0	1	1	no		RP11-337C18.7.1
XLOC_001391	XLOC_001391	CHD1L	CHD1L	1:146646929-146767450	OK	16.6751	9.50196	13.101	0.348024		0.653692	0.1588	0.249201	no	-0.463378		-0.748255	0.0863	0.153859	no	-0.811402		-1.33422	0.00685	0.0177253	yes		CHD1L
XLOC_001392	XLOC_001392	RP11-337C18.4.1	RP11-337C18.4.1	1:146790827-146791941	NOTEST	0	0.213272	0	0		0	1	1	no	inf		0	1	1	no	inf		0	1	1	no		RP11-337C18.4.1
XLOC_001393	XLOC_001393	OR13Z1P	OR13Z1P	1:146890785-146891588	NOTEST	0	0	0	0		0	1	1	no	0		0	1	1	no	0		0	1	1	no		OR13Z1P
XLOC_001394	XLOC_001394	BCL9	BCL9	1:147013181-147098017	OK	18.1639	8.12699	4.1489	2.13028		2.78056	5e-05	0.000203074	yes	0.969992		1.16715	0.01675	0.0387727	yes	-1.16028		-1.69722	0.0032	0.00906751	yes		BCL9
XLOC_001395	XLOC_001395	AL365260.1	AL365260.1	1:147161383-147161656	NOTEST	0	0	0	0		0	1	1	no	0		0	1	1	no	0		0	1	1	no		AL365260.1
XLOC_001396	XLOC_001396	RP11-533N14.3.1	RP11-533N14.3.1	1:147169913-147171461	NOTEST	0	0	0	0		0	1	1	no	0		0	1	1	no	0		0	1	1	no		RP11-533N14.3.1
XLOC_001397	XLOC_001397	RP11-433J22.2.1	RP11-433J22.2.1	1:147228331-147245484	NOTEST	0	0	0	0		0	1	1	no	0		0	1	1	no	0		0	1	1	no		RP11-433J22.2.1
XLOC_001398	XLOC_001398	RP11-433J22.3.1	RP11-433J22.3.1	1:147249699-147261065	NOTEST	0	0	0	0		0	1	1	no	0		0	1	1	no	0		0	1	1	no		RP11-433J22.3.1
XLOC_001399	XLOC_001399	RP11-314N2.2.1	RP11-314N2.2.1	1:147313095-147314537	NOTEST	0	0	0	0		0	1	1	no	0		0	1	1	no	0		0	1	1	no		RP11-314N2.2.1
XLOC_001400	XLOC_001400	GJA8	GJA8	1:147374945-147381393	NOTEST	0	0	0	0		0	1	1	no	0		0	1	1	no	0		0	1	1	no		GJA8
XLOC_001401	XLOC_001401	GPR89B	GPR89B	1:147400505-147465753	NOTEST	0.170199	0	0.0296621	2.52053		0	1	1	no	#NAME?		0	1	1	no	#NAME?		0	1	1	no		GPR89B
XLOC_001402	XLOC_001402	RP6-74O6.3.1	RP6-74O6.3.1	1:147494089-147498172	NOTEST	0	0	0	0		0	1	1	no	0		0	1	1	no	0		0	1	1	no		RP6-74O6.3.1
XLOC_001403	XLOC_001403	XXyac-YX155B6.2.1	XXyac-YX155B6.2.1	1:147552867-147566198	NOTEST	0	0	0	0		0	1	1	no	0		0	1	1	no	0		0	1	1	no		XXyac-YX155B6.2.1
XLOC_001404	XLOC_001404	XXyac-YX155B6.3.1	XXyac-YX155B6.3.1	1:147574427-147624601	NOTEST	0	0	0	0		0	1	1	no	0		0	1	1	no	0		0	1	1	no		XXyac-YX155B6.3.1
XLOC_001405	XLOC_001405	FAM108A2	FAM108A2	1:147574427-147624601	NOTEST	0	0	0	0		0	1	1	no	0		0	1	1	no	0		0	1	1	no		FAM108A2
XLOC_001406	XLOC_001406	XXyac-YX155B6.5.1	XXyac-YX155B6.5.1	1:147634988-147635692	NOTEST	0	0	0	0		0	1	1	no	0		0	1	1	no	0		0	1	1	no		XXyac-YX155B6.5.1
XLOC_001407	XLOC_001407	RN5S58	RN5S58	1:147665992-147666115	NOTEST	0	0	0	0		0	1	1	no	0		0	1	1	no	0		0	1	1	no		RN5S58
XLOC_001408	XLOC_001408	RP11-301M17.3.1	RP11-301M17.3.1	1:147689213-147700938	NOTEST	0	0	0	0		0	1	1	no	0		0	1	1	no	0		0	1	1	no		RP11-301M17.3.1
XLOC_001409	XLOC_001409	RP11-301M17.2.1	RP11-301M17.2.1	1:147706572-147706607	NOTEST	0	0	0	0		0	1	1	no	0		0	1	1	no	0		0	1	1	no		RP11-301M17.2.1
XLOC_001410	XLOC_001410	RP11-301M17.1.1	RP11-301M17.1.1	1:147718439-147718956	NOTEST	0	0	0.108316	#NAME?		0	1	1	no	#NAME?		0	1	1	no	0		0	1	1	no		RP11-301M17.1.1
XLOC_001411	XLOC_001411	U1	U1	1:147735750-147735907	NOTEST	0	0	0	0		0	1	1	no	0		0	1	1	no	0		0	1	1	no		U1
XLOC_001412	XLOC_001412	RP11-495P10.5.1	RP11-495P10.5.1	1:147762994-147769663	NOTEST	0	0.210036	0	0		0	1	1	no	inf		0	1	1	no	inf		0	1	1	no		RP11-495P10.5.1
XLOC_001413	XLOC_001413	AL592207.2	AL592207.2	1:147790847-147790918	NOTEST	0	0	0	0		0	1	1	no	0		0	1	1	no	0		0	1	1	no		AL592207.2
XLOC_001414	XLOC_001414	RP11-495P10.3.1	RP11-495P10.3.1	1:147801123-147816764	NOTEST	0	0	0	0		0	1	1	no	0		0	1	1	no	0		0	1	1	no		RP11-495P10.3.1
XLOC_001415	XLOC_001415	Y_RNA	Y_RNA	1:147801123-147816764	NOTEST	0	0	0	0		0	1	1	no	0		0	1	1	no	0		0	1	1	no		Y_RNA
XLOC_001416	XLOC_001416	TRNAQ51P	TRNAQ51P	1:147825688-147825760	NOTEST	0	0	0	0		0	1	1	no	0		0	1	1	no	0		0	1	1	no		TRNAQ51P
XLOC_001417	XLOC_001417	U1	U1	1:147835126-147931933	NOTEST	0	0	0	0		0	1	1	no	0		0	1	1	no	0		0	1	1	no		U1
XLOC_001418	XLOC_001418	RP11-495P10.1.1	RP11-495P10.1.1	1:147835126-147931933	NOTEST	0.137668	0	0	inf		0	1	1	no	0		0	1	1	no	#NAME?		0	1	1	no		RP11-495P10.1.1
XLOC_001419	XLOC_001419	RP11-495P10.10.1	RP11-495P10.10.1	1:147835126-147931933	NOTEST	0.0255756	0	0.0343018	-0.423516		0	1	1	no	#NAME?		0	1	1	no	#NAME?		0	1	1	no		RP11-495P10.10.1
XLOC_001420	XLOC_001420	U1	U1	1:147994145-147994313	NOTEST	8.378	0	0	inf		0	1	1	no	0		0	1	1	no	#NAME?		0	1	1	no		U1
XLOC_001421	XLOC_001421	RP3-328E19.4.1	RP3-328E19.4.1	1:148000212-148000494	NOTEST	0	0	0	0		0	1	1	no	0		0	1	1	no	0		0	1	1	no		RP3-328E19.4.1
XLOC_001422	XLOC_001422	RP11-289I10.2.1	RP11-289I10.2.1	1:148193171-148193875	NOTEST	0	0	0.0790101	#NAME?		0	1	1	no	#NAME?		0	1	1	no	0		0	1	1	no		RP11-289I10.2.1
XLOC_001423	XLOC_001423	U1	U1	1:148241464-148241628	NOTEST	0	0	0	0		0	1	1	no	0		0	1	1	no	0		0	1	1	no		U1
XLOC_001424	XLOC_001424	PFN1P3	PFN1P3	1:148349255-148349657	NOTEST	1.47624	1.10218	0.25554	2.5303		0	1	1	no	2.10874		0	1	1	no	-0.421561		0	1	1	no		PFN1P3
XLOC_001425	XLOC_001425	RP11-666A1.4.1	RP11-666A1.4.1	1:148542872-148545128	NOTEST	0	0	0	0		0	1	1	no	0		0	1	1	no	0		0	1	1	no		RP11-666A1.4.1
XLOC_001426	XLOC_001426	NBPF15	NBPF15	1:148555978-148596267	OK	2.08177	11.838	8.7849	-2.07721		-2.29575	5e-05	0.000203074	yes	0.43033		0.791027	0.2341	0.333833	no	2.50754		2.81473	5e-05	0.000203074	yes		NBPF15
XLOC_001427	XLOC_001427	RP11-666A1.5.1	RP11-666A1.5.1	1:148598397-148599531	NOTEST	0	0	0	0		0	1	1	no	0		0	1	1	no	0		0	1	1	no		RP11-666A1.5.1
XLOC_001428	XLOC_001428	RP11-666A1.2.1	RP11-666A1.2.1	1:148644010-148644795	NOTEST	0	0	0	0		0	1	1	no	0		0	1	1	no	0		0	1	1	no		RP11-666A1.2.1
XLOC_001429	XLOC_001429	NBPF16	NBPF16	1:148739442-148758311	NOTEST	0.0348594	0	0.114235	-1.71238		0	1	1	no	#NAME?		0	1	1	no	#NAME?		0	1	1	no		NBPF16
XLOC_001430	XLOC_001430	RP11-763B22.4.1	RP11-763B22.4.1	1:148760503-148761583	NOTEST	0	0	0.289739	#NAME?		0	1	1	no	#NAME?		0	1	1	no	0		0	1	1	no		RP11-763B22.4.1
XLOC_001431	XLOC_001431	RP11-763B22.5.1	RP11-763B22.5.1	1:148806014-148806799	NOTEST	0	0	0	0		0	1	1	no	0		0	1	1	no	0		0	1	1	no		RP11-763B22.5.1
XLOC_001432	XLOC_001432	RP11-763B22.6.1	RP11-763B22.6.1	1:148852392-148853717	NOTEST	0	0	0	0		0	1	1	no	0		0	1	1	no	0		0	1	1	no		RP11-763B22.6.1
XLOC_001433	XLOC_001433	RP11-763B22.9.1	RP11-763B22.9.1	1:148854137-148891740	NOTEST	0	0.0722447	0.032529	#NAME?		0	1	1	no	1.15116		0	1	1	no	inf		0	1	1	no		RP11-763B22.9.1
XLOC_001434	XLOC_001434	RP11-14N7.1.1	RP11-14N7.1.1	1:148900614-148903715	NOTEST	0	0	0	0		0	1	1	no	0		0	1	1	no	0		0	1	1	no		RP11-14N7.1.1
XLOC_001435	XLOC_001435	RP11-14N7.2.1	RP11-14N7.2.1	1:148928321-148951595	OK	2.62566	34.8754	21.0438	-3.00265		-1.94755	0.08335	0.149734	no	0.728813		0.934264	0.04735	0.0938376	no	3.73146		2.53368	0.08515	0.15235	no		RP11-14N7.2.1
XLOC_001436	XLOC_001436	RP11-744H18.1.1	RP11-744H18.1.1	1:149036434-149067496	NOTEST	0	0	0	0		0	1	1	no	0		0	1	1	no	0		0	1	1	no		RP11-744H18.1.1
XLOC_001437	XLOC_001437	TRNAQ37P	TRNAQ37P	1:149079363-149079435	NOTEST	0	0	0	0		0	1	1	no	0		0	1	1	no	0		0	1	1	no		TRNAQ37P
XLOC_001438	XLOC_001438	PFN1P12	PFN1P12	1:149089874-149130302	NOTEST	0	0	0	0		0	1	1	no	0		0	1	1	no	0		0	1	1	no		PFN1P12
XLOC_001439	XLOC_001439	AL356957.3	AL356957.3	1:149170297-149170369	NOTEST	0	0	0	0		0	1	1	no	0		0	1	1	no	0		0	1	1	no		AL356957.3
XLOC_001440	XLOC_001440	AL356957.1	AL356957.1	1:149173910-149173981	NOTEST	0	0	0	0		0	1	1	no	0		0	1	1	no	0		0	1	1	no		AL356957.1
XLOC_001441	XLOC_001441	RP11-403I13.2.1	RP11-403I13.2.1	1:149186302-149187373	NOTEST	0	0	0	0		0	1	1	no	0		0	1	1	no	0		0	1	1	no		RP11-403I13.2.1
XLOC_001442	XLOC_001442	RP11-403I13.5.1	RP11-403I13.5.1	1:149230715-149232554	NOTEST	0.186908	0	0	inf		0	1	1	no	0		0	1	1	no	#NAME?		0	1	1	no		RP11-403I13.5.1
XLOC_001443	XLOC_001443	RP11-403I13.4.1,RP11-403I13.6.1	RP11-403I13.4.1	1:149239550-149265510	NOTEST	0.176942	0.252081	0	inf		0	1	1	no	inf		0	1	1	no	0.51061		0	1	1	no		RP11-403I13.4.1
XLOC_001444	XLOC_001444	RP11-403I13.7.1	RP11-403I13.7.1	1:149284644-149287106	NOTEST	1.85162	0.338365	0.315419	2.55345		0	1	1	no	0.10131		0	1	1	no	-2.45214		0	1	1	no		RP11-403I13.7.1
XLOC_001445	XLOC_001445	RP11-403I13.8.1	RP11-403I13.8.1	1:149287450-149291743	NOTEST	1.67209	2.92767	0.730549	1.1946		0	1	1	no	2.0027		2.38391	0.00095	0.00304249	yes	0.8081		1.21989	0.0578	0.110905	no		RP11-403I13.8.1
XLOC_001446	XLOC_001446	FCGR1C	FCGR1C	1:149320440-149379646	NOTEST	0	0	0	0		0	1	1	no	0		0	1	1	no	0		0	1	1	no		FCGR1C
XLOC_001447	XLOC_001447	MIR548U	MIR548U	1:149320440-149379646	NOTEST	0	0	0	0		0	1	1	no	0		0	1	1	no	0		0	1	1	no		MIR548U
XLOC_001448	XLOC_001448	RP5-998N21.7.1	RP5-998N21.7.1	1:149398798-149429580	NOTEST	0	0	0	0		0	1	1	no	0		0	1	1	no	0		0	1	1	no		RP5-998N21.7.1
XLOC_001449	XLOC_001449	PPIAL4C	PPIAL4C	1:149553002-149553787	NOTEST	0	0	0	0		0	1	1	no	0		0	1	1	no	0		0	1	1	no		PPIAL4C
XLOC_001450	XLOC_001450	RP11-277L2.2.1,RP11-353N4.2.1	RP11-277L2.2.1	1:149575481-149651107	OK	3.54347	1.31859	0.269551	3.71653		0.357378	5e-05	0.000203074	yes	2.29037		0	1	1	no	-1.42616		-0.559142	0.0101	0.024978	yes		RP11-277L2.2.1
XLOC_001451	XLOC_001451	U1	U1	1:149575481-149651107	NOTEST	0	0	0	0		0	1	1	no	0		0	1	1	no	0		0	1	1	no		U1
XLOC_001452	XLOC_001452	RP11-353N4.3.1	RP11-353N4.3.1	1:149664576-149664889	NOTEST	0.957762	0.586672	0.291651	1.71542		0	1	1	no	1.00831		0	1	1	no	-0.707112		0	1	1	no		RP11-353N4.3.1
XLOC_001453	XLOC_001453	RP11-353N4.4.1	RP11-353N4.4.1	1:149672996-149677287	NOTEST	0.0705038	0.436237	0	inf		0	1	1	no	inf		0	1	1	no	2.62934		0	1	1	no		RP11-353N4.4.1
XLOC_001454	XLOC_001454	AL358813.2	AL358813.2	1:149672996-149677287	NOTEST	0.545358	0.90556	0.356699	0.612496		0	1	1	no	1.3441		0	1	1	no	0.731607		0	1	1	no		AL358813.2
XLOC_001455	XLOC_001455	AL358813.1	AL358813.1	1:149689367-149689854	NOTEST	0	0	0.488518	#NAME?		0	1	1	no	#NAME?		0	1	1	no	0		0	1	1	no		AL358813.1
XLOC_001456	XLOC_001456	MIR548U	MIR548U	1:149708859-149708951	NOTEST	0	0	0	0		0	1	1	no	0		0	1	1	no	0		0	1	1	no		MIR548U
XLOC_001457	XLOC_001457	FCGR1A	FCGR1A	1:149754226-149783928	NOTEST	0	0	0	0		0	1	1	no	0		0	1	1	no	0		0	1	1	no		FCGR1A
XLOC_001458	XLOC_001458	HIST2H4A	HIST2H4A	1:149804231-149812765	NOTEST	0	0	0	0		0	1	1	no	0		0	1	1	no	0		0	1	1	no		HIST2H4A
XLOC_001459	XLOC_001459	HIST2H2BC	HIST2H2BC	1:149814605-149814978	NOTEST	0	0	0	0		0	1	1	no	0		0	1	1	no	0		0	1	1	no		HIST2H2BC
XLOC_001460	XLOC_001460	HIST2H2AA4	HIST2H2AA4	1:149822642-149823191	NOTEST	0	0	0	0		0	1	1	no	0		0	1	1	no	0		0	1	1	no		HIST2H2AA4
XLOC_001461	XLOC_001461	HIST2H3A	HIST2H3A	1:149824180-149832714	NOTEST	0	0	0	0		0	1	1	no	0		0	1	1	no	0		0	1	1	no		HIST2H3A
XLOC_001462	XLOC_001462	BOLA1	BOLA1	1:149858485-149872351	OK	2.60094	1.66405	5.02264	-0.949411		-0.746082	0.2081	0.306329	no	-1.59375		-1.06913	0.01485	0.0349199	yes	-0.644341		0	1	1	no		BOLA1
XLOC_001463	XLOC_001463	HIST2H2AC	HIST2H2AC	1:149858485-149872351	OK	34.5894	9.96091	15.2765	1.17901		2.79762	0.0047	0.0127141	yes	-0.616969		-1.18704	0.20175	0.299629	no	-1.79598		-3.74418	0.0021	0.00622167	yes		HIST2H2AC
XLOC_001464	XLOC_001464	RP11-458I7.1.1	RP11-458I7.1.1	1:150025845-150027016	NOTEST	0	0.118178	0.0760493	#NAME?		0	1	1	no	0.635952		0	1	1	no	inf		0	1	1	no		RP11-458I7.1.1
XLOC_001465	XLOC_001465	VPS45	VPS45	1:150039368-150117776	OK	14.515	24.258	25.5391	-0.815165		-1.64613	0.0017	0.00515089	yes	-0.0742493		-0.167741	0.7478	0.814119	no	0.740916		1.47223	0.0086	0.0217148	yes		VPS45
XLOC_001466	XLOC_001466	PLEKHO1	PLEKHO1	1:150121372-150136916	OK	5.93482	11.4261	19.4326	-1.71121		-2.96387	5e-05	0.000203074	yes	-0.766144		-1.43361	0.00615	0.0161133	yes	0.945062		1.4436	0.0035	0.00980834	yes		PLEKHO1
XLOC_001467	XLOC_001467	U2	U2	1:150209314-150209504	NOTEST	0	0	0	0		0	1	1	no	0		0	1	1	no	0		0	1	1	no		U2
XLOC_001468	XLOC_001468	CA14	CA14	1:150230168-150253327	OK	13.6799	0.168546	0.189175	6.17619		1.92396	0.0061	0.0160001	yes	-0.166576		0	1	1	no	-6.34277		-1.7319	0.00425	0.0116491	yes		CA14
XLOC_001469	XLOC_001469	snoU13	snoU13	1:150230168-150253327	NOTEST	0	0	0	0		0	1	1	no	0		0	1	1	no	0		0	1	1	no		snoU13
XLOC_001470	XLOC_001470	C1orf54	C1orf54	1:150230168-150253327	OK	16.5449	31.8942	29.5229	-0.835442		-0.713832	0.1511	0.239796	no	0.111463		0.176256	0.74465	0.811816	no	0.946905		0.824503	0.13085	0.214205	no		C1orf54
XLOC_001471	XLOC_001471	C1orf51	C1orf51	1:150254952-150259507	OK	9.02545	4.3575	12.2026	-0.435122		-0.680678	0.15405	0.243339	no	-1.48562		-1.86631	0.0002	0.000739032	yes	-1.0505		-1.20997	0.0121	0.0292104	yes		C1orf51
XLOC_001472	XLOC_001472	MRPS21	MRPS21	1:150266288-150281414	OK	59.5961	44.4247	56.1279	0.0864996		0.244742	0.65205	0.73599	no	-0.337355		-0.952985	0.0766	0.139782	no	-0.423854		-1.19162	0.0383	0.0786643	no		MRPS21
XLOC_001473	XLOC_001473	PRPF3	PRPF3	1:150293924-150325912	OK	18.7555	18.2019	17.6958	0.0839079		0.175494	0.727	0.797772	no	0.0406814		0.0856463	0.86525	0.904405	no	-0.0432265		-0.101962	0.85425	0.896366	no		PRPF3
XLOC_001474	XLOC_001474	RPRD2	RPRD2	1:150335566-150449225	OK	15.2379	9.82793	10.406	0.550246		1.40611	0.0081	0.0205752	yes	-0.0824573		-0.20979	0.6855	0.76356	no	-0.632704		-1.58639	0.0042	0.0115264	yes		RPRD2
XLOC_001475	XLOC_001475	TARS2	TARS2	1:150459886-150480234	OK	8.68978	3.06583	3.05402	1.50861		1.22647	0.00015	0.000568216	yes	0.00556901		0.00329077	0.99095	0.993695	no	-1.50304		-1.14955	0.0019	0.00567873	yes		TARS2
XLOC_001476	XLOC_001476	ECM1	ECM1	1:150480537-150486265	OK	0.383515	51.6587	37.5189	-6.61219		-2.31101	5e-05	0.000203074	yes	0.461394		1.30073	0.0164	0.0380702	yes	7.07358		2.47449	5e-05	0.000203074	yes		ECM1
XLOC_001477	XLOC_001477	RP11-54A4.8.1	RP11-54A4.8.1	1:150488232-150490508	NOTEST	0	0.468705	0	0		0	1	1	no	inf		0	1	1	no	inf		0	1	1	no		RP11-54A4.8.1
XLOC_001478	XLOC_001478	ADAMTSL4,AL356356.1	ADAMTSL4	1:150521039-150533413	OK	0.518117	2.8568	4.68259	-3.17595		-2.37106	0.0497	0.0976774	no	-0.712908		-1.14385	0.0309	0.0658284	no	2.46305		1.82701	0.0908	0.160348	no		ADAMTSL4
XLOC_001479	XLOC_001479	GOLPH3L	GOLPH3L	1:150614520-150669672	OK	3.00559	0.0885627	0.0723442	5.37663		1.84686	0.15215	0.240985	no	0.291823		0	1	1	no	-5.08481		-1.77287	0.1222	0.202876	no		GOLPH3L
XLOC_001480	XLOC_001480	U6	U6	1:150670535-150693364	NOTEST	0	0	0	0		0	1	1	no	0		0	1	1	no	0		0	1	1	no		U6
XLOC_001481	XLOC_001481	RP11-363I22.3.1	RP11-363I22.3.1	1:150752747-150753120	NOTEST	0	0	0	0		0	1	1	no	0		0	1	1	no	0		0	1	1	no		RP11-363I22.3.1
XLOC_001482	XLOC_001482	UBE2D3P3	UBE2D3P3	1:150768682-150780799	NOTEST	0	0	0.152708	#NAME?		0	1	1	no	#NAME?		0	1	1	no	0		0	1	1	no		UBE2D3P3
XLOC_001483	XLOC_001483	RP11-235D19.3.1	RP11-235D19.3.1	1:150876371-150876689	NOTEST	0	0	0	0		0	1	1	no	0		0	1	1	no	0		0	1	1	no		RP11-235D19.3.1
XLOC_001484	XLOC_001484	SETDB1	SETDB1	1:150898738-150948010	OK	11.1757	5.87314	7.18364	0.637581		0.447453	0.214	0.312533	no	-0.290582		-0.171308	0.61475	0.704684	no	-0.928163		-0.700288	0.06825	0.127152	no		SETDB1
XLOC_001485	XLOC_001485	RP11-316M1.12.1	RP11-316M1.12.1	1:150898738-150948010	NOTEST	0.17315	0.789071	0.189384	-0.129295		0	1	1	no	2.05884		0	1	1	no	2.18813		0	1	1	no		RP11-316M1.12.1
XLOC_001486	XLOC_001486	RP11-316M1.3.1	RP11-316M1.3.1	1:150898738-150948010	NOTEST	0	0	0	0		0	1	1	no	0		0	1	1	no	0		0	1	1	no		RP11-316M1.3.1
XLOC_001487	XLOC_001487	ANXA9	ANXA9	1:150954492-150968110	NOTEST	0.256007	0.251029	0.120461	1.08761		0	1	1	no	1.05929		0	1	1	no	-0.0283263		0	1	1	no		ANXA9
XLOC_001488	XLOC_001488	PRUNE	PRUNE	1:150980895-151008293	OK	12.2851	4.25409	4.92352	1.31915		2.4008	5e-05	0.000203074	yes	-0.210841		-0.312028	0.4458	0.552681	no	-1.52999		-2.67646	5e-05	0.000203074	yes		PRUNE
XLOC_001489	XLOC_001489	BNIPL	BNIPL	1:151009045-151020076	NOTEST	0.415761	0	0.139329	1.57726		0	1	1	no	#NAME?		0	1	1	no	#NAME?		0	1	1	no		BNIPL
XLOC_001490	XLOC_001490	C1orf56	C1orf56	1:151020215-151042801	NOTEST	0.750261	0.704828	1.15406	-0.621257		0	1	1	no	-0.711378		0	1	1	no	-0.090121		0	1	1	no		C1orf56
XLOC_001491	XLOC_001491	MLLT11	MLLT11	1:151020215-151042801	OK	10.3027	42.8039	11.0359	-0.099183		-0.198744	0.71985	0.792026	no	1.95554		4.65692	5e-05	0.000203074	yes	2.05472		4.58763	5e-05	0.000203074	yes		MLLT11
XLOC_001492	XLOC_001492	GABPB2	GABPB2	1:151043053-151098021	OK	0.993714	5.29864	9.49743	-3.25663		-2.64117	5e-05	0.000203074	yes	-0.841914		-0.976663	0.0527	0.102657	no	2.41472		1.76547	5e-05	0.000203074	yes		GABPB2
XLOC_001493	XLOC_001493	TNFAIP8L2	TNFAIP8L2	1:151129104-151138424	NOTEST	0.256215	0.414111	0.145526	0.816077		0	1	1	no	1.50874		0	1	1	no	0.692662		0	1	1	no		TNFAIP8L2
XLOC_001494	XLOC_001494	SCNM1	SCNM1	1:151138497-151167797	OK	23.0165	23.3495	22.6037	0.026112		0.0407733	0.93665	0.955869	no	0.0468329		0.0828483	0.87185	0.909486	no	0.0207209		0.0318533	0.9535	0.96774	no		SCNM1
XLOC_001495	XLOC_001495	PIP5K1A	PIP5K1A	1:151170424-151222012	OK	78.4567	77.188	54.8738	0.515779		1.45098	0.0315	0.0669362	no	0.49226		1.32892	0.0454	0.0906315	no	-0.0235195		-0.0664567	0.9236	0.946425	no		PIP5K1A
XLOC_001496	XLOC_001496	PSMD4	PSMD4	1:151227178-151239958	OK	86.523	59.4176	64.3407	0.427352		0.947806	0.06295	0.118926	no	-0.11484		-0.264575	0.60065	0.69293	no	-0.542192		-1.30759	0.0182	0.0416908	yes		PSMD4
XLOC_001497	XLOC_001497	ZNF687	ZNF687	1:151252499-151300191	OK	6.22666	1.01876	2.08259	1.58008		1.208	0.0103	0.0253959	yes	-1.03156		0	1	1	no	-2.61164		-1.67947	0.0001	0.000389671	yes		ZNF687
XLOC_001498	XLOC_001498	RP11-126K1.8.1	RP11-126K1.8.1	1:151312949-151320503	OK	7.81876	6.08814	8.10925	-0.0526285		-0.0417758	0.95515	0.968944	no	-0.413567		-0.262798	0.6515	0.735524	no	-0.360938		-0.251646	0.7667	0.829204	no		RP11-126K1.8.1
XLOC_001499	XLOC_001499	RP11-126K1.6.1	RP11-126K1.6.1	1:151312949-151320503	OK	3.43737	0.607319	0.865653	1.98944		0.816719	0.16325	0.254708	no	-0.511335		0	1	1	no	-2.50078		-0.912695	0.165	0.256843	no		RP11-126K1.6.1
XLOC_001500	XLOC_001500	PSMB4	PSMB4	1:151372009-151431941	OK	219.255	236.857	205.826	0.0911886		0.226583	0.6692	0.75022	no	0.202592		0.540612	0.316	0.420522	no	0.111404		0.276541	0.62245	0.710992	no		PSMB4
XLOC_001501	XLOC_001501	RNY4P25	RNY4P25	1:151372009-151431941	NOTEST	0	0	0	0		0	1	1	no	0		0	1	1	no	0		0	1	1	no		RNY4P25
XLOC_001502	XLOC_001502	CGN	CGN	1:151482985-151511168	OK	9.79551	0.0666325	0.0375217	8.02825		0.151243	0.23735	0.337293	no	0.8285		0	1	1	no	-7.19975		-0.235536	0.2148	0.313434	no		CGN
XLOC_001503	XLOC_001503	TUFT1	TUFT1	1:151512780-151556061	OK	2.64476	5.89188	4.91237	-0.893282		-1.06683	0.0052	0.0139009	yes	0.262309		0.413619	0.32105	0.425752	no	1.15559		1.42641	0.0008	0.00260216	yes		TUFT1
XLOC_001504	XLOC_001504	MIR554	MIR554	1:151512780-151556061	NOTEST	0	0	0	0		0	1	1	no	0		0	1	1	no	0		0	1	1	no		MIR554
XLOC_001505	XLOC_001505	RP11-74C1.2.1	RP11-74C1.2.1	1:151512780-151556061	NOTEST	0.750062	0.317019	0.245967	1.60855		0	1	1	no	0.366106		0	1	1	no	-1.24244		0	1	1	no		RP11-74C1.2.1
XLOC_001506	XLOC_001506	SNX27	SNX27	1:151584513-151671567	OK	30.072	12.1456	12.6263	1.25198		2.11309	0.0003	0.00106829	yes	-0.0560073		-0.0957421	0.84505	0.889638	no	-1.30799		-2.58908	5e-05	0.000203074	yes		SNX27
XLOC_001507	XLOC_001507	U6	U6	1:151584513-151671567	NOTEST	0	0	0	0		0	1	1	no	0		0	1	1	no	0		0	1	1	no		U6
XLOC_001508	XLOC_001508	RP11-98D18.1.1	RP11-98D18.1.1	1:151673501-151702281	NOTEST	0	0	0	0		0	1	1	no	0		0	1	1	no	0		0	1	1	no		RP11-98D18.1.1
XLOC_001509	XLOC_001509	RIIAD1	RIIAD1	1:151673501-151702281	NOTEST	0	0	0	0		0	1	1	no	0		0	1	1	no	0		0	1	1	no		RIIAD1
XLOC_001510	XLOC_001510	RP11-98D18.7.1	RP11-98D18.7.1	1:151730134-151730918	NOTEST	1.15897	0	0	inf		0	1	1	no	0		0	1	1	no	#NAME?		0	1	1	no		RP11-98D18.7.1
XLOC_001511	XLOC_001511	OAZ3	OAZ3	1:151732118-151766878	OK	1.31985	3.35253	3.33737	-1.33833		-0.575808	0.13485	0.219408	no	0.0065405		0.00375879	0.9936	0.995477	no	1.34487		0.575863	0.17035	0.26292	no		OAZ3
XLOC_001512	XLOC_001512	RP11-98D18.9.1	RP11-98D18.9.1	1:151732118-151766878	NOTEST	0.486648	0.345331	0.299839	0.698692		0	1	1	no	0.203791		0	1	1	no	-0.494901		0	1	1	no		RP11-98D18.9.1
XLOC_001513	XLOC_001513	AL450992.2.1	AL450992.2.1	1:151814352-151826173	NOTEST	0.362257	0	0.601473	-0.731487		0	1	1	no	#NAME?		0	1	1	no	#NAME?		0	1	1	no		AL450992.2.1
XLOC_001514	XLOC_001514	AL450992.6.1,AL591893.1.1	AL450992.6.1	1:151967006-152020383	NOTEST	0.0102696	0	0.0352414	-1.77889		0	1	1	no	#NAME?		0	1	1	no	#NAME?		0	1	1	no		AL450992.6.1
XLOC_001515	XLOC_001515	SPTLC1P4	SPTLC1P4	1:152050427-152050686	NOTEST	0	0	0	0		0	1	1	no	0		0	1	1	no	0		0	1	1	no		SPTLC1P4
XLOC_001516	XLOC_001516	AL589986.2.1	AL589986.2.1	1:152095009-152097556	NOTEST	0	0	0	0		0	1	1	no	0		0	1	1	no	0		0	1	1	no		AL589986.2.1
XLOC_001517	XLOC_001517	RP1-14N1.2.1	RP1-14N1.2.1	1:152161826-152339163	OK	0.0290217	0	5.01103	-7.43183		-0.380917	0.21565	0.31437	no	#NAME?		#NAME?	0.1313	0.214736	no	#NAME?		0	1	1	no		RP1-14N1.2.1
XLOC_001518	XLOC_001518	RP11-107M16.2.1	RP11-107M16.2.1	1:152161826-152339163	NOTEST	0	0	0	0		0	1	1	no	0		0	1	1	no	0		0	1	1	no		RP11-107M16.2.1
XLOC_001519	XLOC_001519	RP1-91G5.3.1	RP1-91G5.3.1	1:152346429-152417932	NOTEST	0	0	0.198108	#NAME?		0	1	1	no	#NAME?		0	1	1	no	0		0	1	1	no		RP1-91G5.3.1
XLOC_001520	XLOC_001520	HMGN3P1	HMGN3P1	1:152346429-152417932	NOTEST	0	0	0	0		0	1	1	no	0		0	1	1	no	0		0	1	1	no		HMGN3P1
XLOC_001521	XLOC_001521	LCE5A	LCE5A	1:152483319-152484653	NOTEST	0	0	0	0		0	1	1	no	0		0	1	1	no	0		0	1	1	no		LCE5A
XLOC_001522	XLOC_001522	CRCT1	CRCT1	1:152486977-152488486	NOTEST	0	0	0	0		0	1	1	no	0		0	1	1	no	0		0	1	1	no		CRCT1
XLOC_001523	XLOC_001523	LCE3C	LCE3C	1:152573137-152573562	NOTEST	0	0	0	0		0	1	1	no	0		0	1	1	no	0		0	1	1	no		LCE3C
XLOC_001524	XLOC_001524	LCE3B	LCE3B	1:152586286-152586574	NOTEST	0	0	0	0		0	1	1	no	0		0	1	1	no	0		0	1	1	no		LCE3B
XLOC_001525	XLOC_001525	LINC00302	LINC00302	1:152627952-152629280	NOTEST	0	0	0	0		0	1	1	no	0		0	1	1	no	0		0	1	1	no		LINC00302
XLOC_001526	XLOC_001526	LCE2D	LCE2D	1:152635871-152637135	NOTEST	0	0	0	0		0	1	1	no	0		0	1	1	no	0		0	1	1	no		LCE2D
XLOC_001527	XLOC_001527	LCE2B,LCE2C	LCE2B	1:152647770-152659877	NOTEST	0	0	0	0		0	1	1	no	0		0	1	1	no	0		0	1	1	no		LCE2B
XLOC_001528	XLOC_001528	LCE2A	LCE2A	1:152670839-152671918	NOTEST	0	0	0	0		0	1	1	no	0		0	1	1	no	0		0	1	1	no		LCE2A
XLOC_001529	XLOC_001529	LCE4A	LCE4A	1:152680635-152681967	NOTEST	0	0	0	0		0	1	1	no	0		0	1	1	no	0		0	1	1	no		LCE4A
XLOC_001530	XLOC_001530	C1orf68	C1orf68	1:152691081-152692946	NOTEST	0	0	0	0		0	1	1	no	0		0	1	1	no	0		0	1	1	no		C1orf68
XLOC_001531	XLOC_001531	RP1-43O17.1.1	RP1-43O17.1.1	1:152709993-152710344	NOTEST	0	0	0	0		0	1	1	no	0		0	1	1	no	0		0	1	1	no		RP1-43O17.1.1
XLOC_001532	XLOC_001532	RP1-43O17.2.1	RP1-43O17.2.1	1:152716774-152717082	NOTEST	0	0	0	0		0	1	1	no	0		0	1	1	no	0		0	1	1	no		RP1-43O17.2.1
XLOC_001533	XLOC_001533	KPRP	KPRP	1:152730505-152734529	NOTEST	0	0	0	0		0	1	1	no	0		0	1	1	no	0		0	1	1	no		KPRP
XLOC_001534	XLOC_001534	LCE1F	LCE1F	1:152748847-152749445	NOTEST	0	0	0	0		0	1	1	no	0		0	1	1	no	0		0	1	1	no		LCE1F
XLOC_001535	XLOC_001535	LCE1E	LCE1E	1:152758689-152760902	NOTEST	0.088916	0	0	inf		0	1	1	no	0		0	1	1	no	#NAME?		0	1	1	no		LCE1E
XLOC_001536	XLOC_001536	LCE1D	LCE1D	1:152769226-152770657	NOTEST	0	0	0	0		0	1	1	no	0		0	1	1	no	0		0	1	1	no		LCE1D
XLOC_001537	XLOC_001537	LCE1B	LCE1B	1:152784446-152785585	NOTEST	0	0	0	0		0	1	1	no	0		0	1	1	no	0		0	1	1	no		LCE1B
XLOC_001538	XLOC_001538	LCE1A	LCE1A	1:152798522-152800665	NOTEST	0	0	0	0		0	1	1	no	0		0	1	1	no	0		0	1	1	no		LCE1A
XLOC_001539	XLOC_001539	LCE6A	LCE6A	1:152815343-152816459	NOTEST	0	0	0	0		0	1	1	no	0		0	1	1	no	0		0	1	1	no		LCE6A
XLOC_001540	XLOC_001540	SMCP	SMCP	1:152850792-152857523	NOTEST	0	0	0	0		0	1	1	no	0		0	1	1	no	0		0	1	1	no		SMCP
XLOC_001541	XLOC_001541	IVL	IVL	1:152881020-152884362	NOTEST	0	0	0	0		0	1	1	no	0		0	1	1	no	0		0	1	1	no		IVL
XLOC_001542	XLOC_001542	SPRR4	SPRR4	1:152943141-152945050	NOTEST	0	0	0	0		0	1	1	no	0		0	1	1	no	0		0	1	1	no		SPRR4
XLOC_001543	XLOC_001543	SPRR1A	SPRR1A	1:152956556-152958289	NOTEST	0	0	0	0		0	1	1	no	0		0	1	1	no	0		0	1	1	no		SPRR1A
XLOC_001544	XLOC_001544	SPRR3	SPRR3	1:152974222-152976332	NOTEST	0	0	0	0		0	1	1	no	0		0	1	1	no	0		0	1	1	no		SPRR3
XLOC_001545	XLOC_001545	RP1-20N18.4.1	RP1-20N18.4.1	1:152996437-152996736	NOTEST	0	0	0	0		0	1	1	no	0		0	1	1	no	0		0	1	1	no		RP1-20N18.4.1
XLOC_001546	XLOC_001546	SPRR1B	SPRR1B	1:153003677-153005376	NOTEST	0	0	0	0		0	1	1	no	0		0	1	1	no	0		0	1	1	no		SPRR1B
XLOC_001547	XLOC_001547	RP1-140J1.1.1	RP1-140J1.1.1	1:153146993-153164152	NOTEST	0	0	0	0		0	1	1	no	0		0	1	1	no	0		0	1	1	no		RP1-140J1.1.1
XLOC_001548	XLOC_001548	LELP1	LELP1	1:153175918-153177596	NOTEST	0	0	0	0		0	1	1	no	0		0	1	1	no	0		0	1	1	no		LELP1
XLOC_001549	XLOC_001549	PRR9	PRR9	1:153190059-153191793	NOTEST	0	0	0	0		0	1	1	no	0		0	1	1	no	0		0	1	1	no		PRR9
XLOC_001550	XLOC_001550	RP1-140J1.4.1	RP1-140J1.4.1	1:153197555-153198482	NOTEST	0	0	0	0		0	1	1	no	0		0	1	1	no	0		0	1	1	no		RP1-140J1.4.1
XLOC_001551	XLOC_001551	LOR	LOR	1:153232175-153234598	NOTEST	0	0	0	0		0	1	1	no	0		0	1	1	no	0		0	1	1	no		LOR
XLOC_001552	XLOC_001552	U6	U6	1:153302595-153321316	NOTEST	0	0	0	0		0	1	1	no	0		0	1	1	no	0		0	1	1	no		U6
XLOC_001553	XLOC_001553	S100A9	S100A9	1:153330329-153333503	NOTEST	0	0	0	0		0	1	1	no	0		0	1	1	no	0		0	1	1	no		S100A9
XLOC_001554	XLOC_001554	S100A7A	S100A7A	1:153388944-153395701	NOTEST	0	0	0	0		0	1	1	no	0		0	1	1	no	0		0	1	1	no		S100A7A
XLOC_001555	XLOC_001555	BX470102.3.1	BX470102.3.1	1:153506078-153508720	NOTEST	0	0	2.03659	#NAME?		0	1	1	no	#NAME?		0	1	1	no	0		0	1	1	no		BX470102.3.1
XLOC_001556	XLOC_001556	S100A1	S100A1	1:153591262-153619107	NOTEST	0.0363104	0.236745	0.199276	-2.45632		0	1	1	no	0.248564		0	1	1	no	2.70488		0	1	1	no		S100A1
XLOC_001557	XLOC_001557	CHTOP	CHTOP	1:153591262-153619107	OK	102.281	38.3745	65.0538	0.652834		1.073	0.0465	0.092406	no	-0.761486		-1.09624	0.03735	0.0771169	no	-1.41432		-2.53517	5e-05	0.000203074	yes		CHTOP
XLOC_001558	XLOC_001558	SNAPIN	SNAPIN	1:153631129-153634306	OK	8.80057	31.0666	28.7317	-1.70698		-3.39719	5e-05	0.000203074	yes	0.112717		0.277345	0.60615	0.697587	no	1.81969		3.64465	5e-05	0.000203074	yes		SNAPIN
XLOC_001559	XLOC_001559	NPR1	NPR1	1:153651112-153666468	NOTEST	0.942563	0	0.054987	4.09943		0	1	1	no	#NAME?		0	1	1	no	#NAME?		0	1	1	no		NPR1
XLOC_001560	XLOC_001560	AL713889.1	AL713889.1	1:153676563-153676856	NOTEST	0	0	0	0		0	1	1	no	0		0	1	1	no	0		0	1	1	no		AL713889.1
XLOC_001561	XLOC_001561	INTS3,SLC27A3	INTS3	1:153700542-153752636	OK	24.3571	12.7916	10.0242	1.28085		2.07076	5e-05	0.000203074	yes	0.351711		0.568825	0.1856	0.281122	no	-0.929138		-1.52553	0.0024	0.00702262	yes		INTS3
XLOC_001562	XLOC_001562	RP11-216N14.5.1	RP11-216N14.5.1	1:153767648-153774567	NOTEST	0	0	0	0		0	1	1	no	0		0	1	1	no	0		0	1	1	no		RP11-216N14.5.1
XLOC_001563	XLOC_001563	RP11-759F5.1.1	RP11-759F5.1.1	1:153777200-153895451	NOTEST	0	0	0	0		0	1	1	no	0		0	1	1	no	0		0	1	1	no		RP11-759F5.1.1
XLOC_001564	XLOC_001564	CREB3L4	CREB3L4	1:153931574-153950164	OK	4.34439	0.192	0.781783	2.47431		0.645939	0.0002	0.000739032	yes	-2.02566		0	1	1	no	-4.49998		-0.481016	5e-05	0.000203074	yes		CREB3L4
XLOC_001565	XLOC_001565	RPS27	RPS27	1:153963234-153964626	OK	3124.3	3050.81	4066	-0.38008		-1.101	0.0397	0.0809436	no	-0.414418		-1.50643	0.0255	0.055828	no	-0.0343388		-0.128628	0.85705	0.898528	no		RPS27
XLOC_001566	XLOC_001566	RP11-422P24.9.1	RP11-422P24.9.1	1:153965160-154127592	NOTEST	0.784006	0	0	inf		0	1	1	no	0		0	1	1	no	#NAME?		0	1	1	no		RP11-422P24.9.1
XLOC_001567	XLOC_001567	RPS7P2	RPS7P2	1:153965160-154127592	NOTEST	0	0	0	0		0	1	1	no	0		0	1	1	no	0		0	1	1	no		RPS7P2
XLOC_001568	XLOC_001568	AL513546.1	AL513546.1	1:153965160-154127592	NOTEST	0	0	0	0		0	1	1	no	0		0	1	1	no	0		0	1	1	no		AL513546.1
XLOC_001569	XLOC_001569	UBAP2L	UBAP2L	1:154179176-154243986	OK	67.0925	70.9842	61.8741	0.116814		0.235217	0.63635	0.722514	no	0.19816		0.410617	0.41715	0.524135	no	0.0813461		0.169424	0.75475	0.819529	no		UBAP2L
XLOC_001570	XLOC_001570	AL590431.1	AL590431.1	1:154179176-154243986	NOTEST	0	0	0	0		0	1	1	no	0		0	1	1	no	0		0	1	1	no		AL590431.1
XLOC_001571	XLOC_001571	HAX1	HAX1	1:154244986-154248351	OK	27.3249	70.8754	61.4187	-1.16846		-2.63932	5e-05	0.000203074	yes	0.206607		0.545519	0.2962	0.399153	no	1.37507		3.08555	5e-05	0.000203074	yes		HAX1
XLOC_001572	XLOC_001572	SNORD59	SNORD59	1:154260935-154261003	NOTEST	0	0	0	0		0	1	1	no	0		0	1	1	no	0		0	1	1	no		SNORD59
XLOC_001573	XLOC_001573	U6	U6	1:154267978-154268077	NOTEST	0	0	0	0		0	1	1	no	0		0	1	1	no	0		0	1	1	no		U6
XLOC_001574	XLOC_001574	U6	U6	1:154270125-154270224	NOTEST	0	0	0	0		0	1	1	no	0		0	1	1	no	0		0	1	1	no		U6
XLOC_001575	XLOC_001575	AQP10	AQP10	1:154293565-154297801	NOTEST	0	0	0	0		0	1	1	no	0		0	1	1	no	0		0	1	1	no		AQP10
XLOC_001576	XLOC_001576	ATP8B2	ATP8B2	1:154298028-154323842	OK	3.31006	10.2808	9.122	-1.46249		-1.81308	5e-05	0.000203074	yes	0.172528		0.338466	0.48795	0.591555	no	1.63502		2.00567	5e-05	0.000203074	yes		ATP8B2
XLOC_001577	XLOC_001577	RNU7-57P	RNU7-57P	1:154298028-154323842	NOTEST	0	0	0	0		0	1	1	no	0		0	1	1	no	0		0	1	1	no		RNU7-57P
XLOC_001578	XLOC_001578	IL6R	IL6R	1:154374803-154441926	NOTEST	1.25709	0.352065	0.458825	1.45407		0	1	1	no	-0.382102		0	1	1	no	-1.83617		0	1	1	no		IL6R
XLOC_001579	XLOC_001579	TDRD10	TDRD10	1:154474694-154520623	NOTEST	0.147263	0	0	inf		0	1	1	no	0		0	1	1	no	#NAME?		0	1	1	no		TDRD10
XLOC_001580	XLOC_001580	UBE2Q1-AS1	UBE2Q1-AS1	1:154521029-154531504	NOTEST	0.15646	0	0	inf		0	1	1	no	0		0	1	1	no	#NAME?		0	1	1	no		UBE2Q1-AS1
XLOC_001581	XLOC_001581	CHRNB2	CHRNB2	1:154540256-154552502	NOTEST	0.490393	0.0434449	0.0256561	4.25657		0	1	1	no	0.759887		0	1	1	no	-3.49668		0	1	1	no		CHRNB2
XLOC_001582	XLOC_001582	CKS1B	CKS1B	1:154947128-154951888	OK	203.714	26.2104	60.8046	1.74429		5.63688	5e-05	0.000203074	yes	-1.21404		-3.75877	5e-05	0.000203074	yes	-2.95833		-8.75643	5e-05	0.000203074	yes		CKS1B
XLOC_001583	XLOC_001583	FLAD1	FLAD1	1:154955813-154965588	OK	10.7116	5.63979	6.06827	0.81982		1.19988	0.00655	0.0170286	yes	-0.105644		-0.137737	0.73005	0.800069	no	-0.925464		-1.2873	0.0026	0.00753522	yes		FLAD1
XLOC_001584	XLOC_001584	LENEP	LENEP	1:154966061-154966791	NOTEST	0.104802	0	0	inf		0	1	1	no	0		0	1	1	no	#NAME?		0	1	1	no		LENEP
XLOC_001585	XLOC_001585	ZBTB7B	ZBTB7B	1:154975126-155006257	NOTEST	1.31134	1.64451	2.23628	-0.77006		0	1	1	no	-0.443445		0	1	1	no	0.326615		0	1	1	no		ZBTB7B
XLOC_001586	XLOC_001586	ADAM15,DCST1	ADAM15	1:155006299-155035252	OK	3.57035	10.1529	9.98482	-1.48367		-0.860648	0.0006	0.00200818	yes	0.0240767		0.0257608	0.93555	0.955109	no	1.50775		0.890483	0.0007	0.00230901	yes		ADAM15
XLOC_001587	XLOC_001587	EFNA3,EFNA4,RP11-540D14.8.1	EFNA3	1:155036206-155060016	OK	9.55934	5.30109	3.65902	1.38546		2.0709	5e-05	0.000203074	yes	0.534833		0.776524	0.09575	0.16737	no	-0.850622		-1.40764	0.00955	0.0237881	yes		EFNA3
XLOC_001588	XLOC_001588	Y_RNA	Y_RNA	1:155092965-155093074	NOTEST	0	0	0	0		0	1	1	no	0		0	1	1	no	0		0	1	1	no		Y_RNA
XLOC_001589	XLOC_001589	EFNA1	EFNA1	1:155099935-155107333	NOTEST	2.10158	0	0.139746	3.91059		0	1	1	no	#NAME?		0	1	1	no	#NAME?		0	1	1	no		EFNA1
XLOC_001590	XLOC_001590	SLC50A1	SLC50A1	1:155107819-155111335	OK	25.0154	55.7862	30.8686	-0.303324		-0.709857	0.1505	0.239075	no	0.853768		2.16122	5e-05	0.000203074	yes	1.15709		2.79007	5e-05	0.000203074	yes		SLC50A1
XLOC_001591	XLOC_001591	U7	U7	1:155115746-155115808	NOTEST	0	0	0	0		0	1	1	no	0		0	1	1	no	0		0	1	1	no		U7
XLOC_001592	XLOC_001592	HMGN2P18	HMGN2P18	1:155121019-155121295	NOTEST	0	0	0	0		0	1	1	no	0		0	1	1	no	0		0	1	1	no		HMGN2P18
XLOC_001593	XLOC_001593	TRIM46	TRIM46	1:155141877-155162707	NOTEST	1.4247	1.35423	0.789257	0.852095		0	1	1	no	0.778901		0	1	1	no	-0.073194		0	1	1	no		TRIM46
XLOC_001594	XLOC_001594	MIR92B	MIR92B	1:155164967-155165063	NOTEST	0	0	0	0		0	1	1	no	0		0	1	1	no	0		0	1	1	no		MIR92B
XLOC_001595	XLOC_001595	RP11-263K19.4.1	RP11-263K19.4.1	1:155165344-155183614	OK	7.68977	3.52669	3.26077	1.23773		0.477383	0.1987	0.295998	no	0.113101		0.0389971	0.91055	0.936826	no	-1.12463		-0.566235	0.212	0.310395	no		RP11-263K19.4.1
XLOC_001596	XLOC_001596	MTX1	MTX1	1:155165344-155183614	OK	2.69773	4.49821	4.15244	-0.622215		-0.364861	0.3397	0.445355	no	0.115391		0.0688319	0.85455	0.896581	no	0.737606		0.647601	0.21365	0.312155	no		MTX1
XLOC_001597	XLOC_001597	MTX1P1	MTX1P1	1:155200765-155214653	OK	0.505183	16.5186	15.692	-4.95708		-2.42652	0.0029	0.00830683	yes	0.074067		0.0830907	0.87345	0.910524	no	5.03114		2.49026	0.005	0.0134292	yes		MTX1P1
XLOC_001598	XLOC_001598	HCN3	HCN3	1:155232658-155271225	NOTEST	0.592596	0.330473	0.286158	1.05024		0	1	1	no	0.207724		0	1	1	no	-0.842515		0	1	1	no		HCN3
XLOC_001599	XLOC_001599	FDPS	FDPS	1:155278538-155300908	OK	107.05	50.8779	56.471	0.92271		2.00109	0.0003	0.00106829	yes	-0.150469		-0.310714	0.545	0.643479	no	-1.07318		-2.41441	5e-05	0.000203074	yes		FDPS
XLOC_001600	XLOC_001600	RUSC1	RUSC1	1:155278538-155300908	OK	13.7688	12.3119	10.0372	0.456056		0.516038	0.2555	0.353765	no	0.294707		0.364991	0.41555	0.522491	no	-0.161349		-0.200834	0.68095	0.759435	no		RUSC1
XLOC_001601	XLOC_001601	U6	U6	1:155304797-155533735	NOTEST	0	0	0	0		0	1	1	no	0		0	1	1	no	0		0	1	1	no		U6
XLOC_001602	XLOC_001602	POU5F1P4	POU5F1P4	1:155304797-155533735	NOTEST	0.442827	0	0	inf		0	1	1	no	0		0	1	1	no	#NAME?		0	1	1	no		POU5F1P4
XLOC_001603	XLOC_001603	RP11-29H23.1.1	RP11-29H23.1.1	1:155304797-155533735	NOTEST	2.53831	0.632769	0.668226	1.92546		0	1	1	no	-0.0786565		0	1	1	no	-2.00412		0	1	1	no		RP11-29H23.1.1
XLOC_001604	XLOC_001604	DAP3P1	DAP3P1	1:155556434-155571988	NOTEST	0.377368	0	0	inf		0	1	1	no	0		0	1	1	no	#NAME?		0	1	1	no		DAP3P1
XLOC_001605	XLOC_001605	MSTO1	MSTO1	1:155579338-155829191	OK	4.59021	3.67702	5.52472	-0.267342		-0.144446	0.67865	0.757768	no	-0.587363		-0.316131	0.2863	0.388369	no	-0.320021		-0.169039	0.60495	0.69661	no		MSTO1
XLOC_001606	XLOC_001606	DAP3	DAP3	1:155579338-155829191	OK	50.9955	47.9118	54.8207	-0.10435		-0.153035	0.7542	0.819073	no	-0.19434		-0.267556	0.5776	0.672604	no	-0.0899901		-0.129303	0.80365	0.858561	no		DAP3
XLOC_001607	XLOC_001607	RP11-101O6.2.1	RP11-101O6.2.1	1:155579338-155829191	NOTEST	0.790491	0.567664	0.197626	1.99997		0	1	1	no	1.52226		0	1	1	no	-0.477711		0	1	1	no		RP11-101O6.2.1
XLOC_001608	XLOC_001608	SYT11	SYT11	1:155829299-155855063	OK	3.77289	0.681499	15.8378	-2.06963		-5.24145	5e-05	0.000203074	yes	-4.53852		-6.29936	5e-05	0.000203074	yes	-2.46889		-3.30429	5e-05	0.000203074	yes		SYT11
XLOC_001609	XLOC_001609	U4	U4	1:155864071-155864177	NOTEST	0	0	0	0		0	1	1	no	0		0	1	1	no	0		0	1	1	no		U4
XLOC_001610	XLOC_001610	RXFP4	RXFP4	1:155911479-155912625	NOTEST	0	0	0	0		0	1	1	no	0		0	1	1	no	0		0	1	1	no		RXFP4
XLOC_001611	XLOC_001611	RP11-336K24.5.1	RP11-336K24.5.1	1:155916427-155976861	NOTEST	0	0	0	0		0	1	1	no	0		0	1	1	no	0		0	1	1	no		RP11-336K24.5.1
XLOC_001612	XLOC_001612	LAMTOR2	LAMTOR2	1:156024542-156028301	OK	20.5012	31.1116	41.1309	-1.00452		-2.03291	0.00015	0.000568216	yes	-0.402772		-0.891736	0.08475	0.151735	no	0.601747		1.19026	0.029	0.062338	no		LAMTOR2
XLOC_001613	XLOC_001613	RAB25	RAB25	1:156030950-156040295	OK	29.7376	0.144961	0	inf		#NAME?	5e-05	0.000203074	yes	inf		0	1	1	no	-7.68047		-0.81083	0.24025	0.340079	no		RAB25
XLOC_001614	XLOC_001614	AL355388.1	AL355388.1	1:156041810-156051789	NOTEST	0	0	0	0		0	1	1	no	0		0	1	1	no	0		0	1	1	no		AL355388.1
XLOC_001615	XLOC_001615	LMNA	LMNA	1:156052363-156109979	OK	5.32733	81.9071	137.094	-4.68561		-5.89706	5e-05	0.000203074	yes	-0.743106		-1.99802	0.00015	0.000568216	yes	3.9425		4.96117	5e-05	0.000203074	yes		LMNA
XLOC_001616	XLOC_001616	SEMA4A	SEMA4A	1:156117156-156148149	NOTEST	2.25257	0.289739	0.193118	3.54402		0	1	1	no	0.585275		0	1	1	no	-2.95875		0	1	1	no		SEMA4A
XLOC_001617	XLOC_001617	SLC25A44	SLC25A44	1:156163879-156182589	OK	17.4026	14.9251	13.554	0.360587		0.937691	0.05965	0.113874	no	0.139027		0.363951	0.46545	0.570914	no	-0.22156		-0.591387	0.2719	0.372391	no		SLC25A44
XLOC_001618	XLOC_001618	BGLAP,PMF1,RP11-54H19.8.1	BGLAP	1:156182772-156213123	OK	26.3385	7.59522	11.9828	1.13621		2.70715	5e-05	0.000203074	yes	-0.657801		-1.11506	0.0177	0.0407139	yes	-1.79401		-3.2959	5e-05	0.000203074	yes		BGLAP
XLOC_001619	XLOC_001619	TMEM79	TMEM79	1:156252725-156265482	NOTEST	0.276117	1.14951	0.321322	-0.218739		0	1	1	no	1.83893		0	1	1	no	2.05767		0	1	1	no		TMEM79
XLOC_001620	XLOC_001620	AL589685.1	AL589685.1	1:156278715-156337664	NOTEST	0	0	0	0		0	1	1	no	0		0	1	1	no	0		0	1	1	no		AL589685.1
XLOC_001621	XLOC_001621	C1orf182	C1orf182	1:156278715-156337664	NOTEST	2.18898	2.38803	0.722752	1.59869		0	1	1	no	1.72425		0	1	1	no	0.125557		0	1	1	no		C1orf182
XLOC_001622	XLOC_001622	RHBG	RHBG	1:156339002-156355011	NOTEST	0.257261	0	0	inf		0	1	1	no	0		0	1	1	no	#NAME?		0	1	1	no		RHBG
XLOC_001623	XLOC_001623	RP11-139I14.2.1	RP11-139I14.2.1	1:156358017-156365401	NOTEST	0	0	0	0		0	1	1	no	0		0	1	1	no	0		0	1	1	no		RP11-139I14.2.1
XLOC_001624	XLOC_001624	RP11-284F21.8.1	RP11-284F21.8.1	1:156479645-156481473	NOTEST	0	0	0	0		0	1	1	no	0		0	1	1	no	0		0	1	1	no		RP11-284F21.8.1
XLOC_001625	XLOC_001625	snoU13	snoU13	1:156495193-156542396	NOTEST	0	0	0	0		0	1	1	no	0		0	1	1	no	0		0	1	1	no		snoU13
XLOC_001626	XLOC_001626	TTC24	TTC24	1:156549518-156556562	NOTEST	0	0	0	0		0	1	1	no	0		0	1	1	no	0		0	1	1	no		TTC24
XLOC_001627	XLOC_001627	APOA1BP	APOA1BP	1:156561541-156571288	OK	18.2421	26.5917	29.6552	-0.701008		-0.969635	0.0607	0.11558	no	-0.157307		-0.254955	0.62865	0.716126	no	0.543701		0.818005	0.13605	0.220959	no		APOA1BP
XLOC_001628	XLOC_001628	HAPLN2	HAPLN2	1:156589085-156595517	NOTEST	0	0	0	0		0	1	1	no	0		0	1	1	no	0		0	1	1	no		HAPLN2
XLOC_001629	XLOC_001629	BCAN	BCAN	1:156611181-156631216	NOTEST	0.800223	0.0479317	0	inf		0	1	1	no	inf		0	1	1	no	-4.06135		0	1	1	no		BCAN
XLOC_001630	XLOC_001630	RRNAD1	RRNAD1	1:156691558-156706754	OK	6.9427	3.04204	4.48142	0.63154		0.406688	0.32855	0.433712	no	-0.558918		-0.323092	0.38665	0.494023	no	-1.19046		-0.718137	0.0942	0.165167	no		RRNAD1
XLOC_001631	XLOC_001631	PRCC	PRCC	1:156711896-156770611	OK	18.1667	14.3171	15.8388	0.197841		0.215257	0.65505	0.73838	no	-0.145723		-0.173219	0.71	0.783823	no	-0.343563		-0.405583	0.42385	0.531117	no		PRCC
XLOC_001632	XLOC_001632	NTRK1	NTRK1	1:156776034-156851642	NOTEST	0	0	0.0250766	#NAME?		0	1	1	no	#NAME?		0	1	1	no	0		0	1	1	no		NTRK1
XLOC_001633	XLOC_001633	PEAR1	PEAR1	1:156863489-156886342	OK	0.127632	11.3805	12.6949	-6.63612		-0.631433	0.03085	0.0657405	no	-0.157685		-0.407287	0.409	0.516203	no	6.47843		0.616441	0.0443	0.0887839	no		PEAR1
XLOC_001634	XLOC_001634	LRRC71	LRRC71	1:156890441-156902886	NOTEST	0.439178	0	0.918869	-1.06505		0	1	1	no	#NAME?		0	1	1	no	#NAME?		0	1	1	no		LRRC71
XLOC_001635	XLOC_001635	KRT8P45	KRT8P45	1:157043048-157044494	NOTEST	0.0701337	0	0.0288267	1.2827		0	1	1	no	#NAME?		0	1	1	no	#NAME?		0	1	1	no		KRT8P45
XLOC_001636	XLOC_001636	CYCSP52	CYCSP52	1:157090617-157108266	NOTEST	3.07671	0	0.775138	1.98887		0	1	1	no	#NAME?		0	1	1	no	#NAME?		0	1	1	no		CYCSP52
XLOC_001637	XLOC_001637	RP11-71G12.1.1	RP11-71G12.1.1	1:157155177-157157195	NOTEST	0	0	0	0		0	1	1	no	0		0	1	1	no	0		0	1	1	no		RP11-71G12.1.1
XLOC_001638	XLOC_001638	RP11-367J7.3.1	RP11-367J7.3.1	1:157644110-157670775	NOTEST	0	0	0	0		0	1	1	no	0		0	1	1	no	0		0	1	1	no		RP11-367J7.3.1
XLOC_001639	XLOC_001639	RP11-367J7.4.1	RP11-367J7.4.1	1:157678875-157680187	NOTEST	0	0	0	0		0	1	1	no	0		0	1	1	no	0		0	1	1	no		RP11-367J7.4.1
XLOC_001640	XLOC_001640	RP11-120D12.2.1	RP11-120D12.2.1	1:157800703-157868046	NOTEST	0	0	0	0		0	1	1	no	0		0	1	1	no	0		0	1	1	no		RP11-120D12.2.1
XLOC_001641	XLOC_001641	RP11-451O13.1.1	RP11-451O13.1.1	1:157894854-157918861	NOTEST	0	0	0	0		0	1	1	no	0		0	1	1	no	0		0	1	1	no		RP11-451O13.1.1
XLOC_001642	XLOC_001642	KIRREL	KIRREL	1:157963062-158070367	OK	5.85604	25.9659	23.0169	-1.97469		-5.71281	5e-05	0.000203074	yes	0.17393		0.544958	0.30575	0.409691	no	2.14862		6.19354	5e-05	0.000203074	yes		KIRREL
XLOC_001643	XLOC_001643	KIRREL-IT1	KIRREL-IT1	1:157963062-158070367	NOTEST	0.192958	1.44988	1.15157	-2.57725		0	1	1	no	0.332329		0	1	1	no	2.90957		0	1	1	no		KIRREL-IT1
XLOC_001644	XLOC_001644	CD1D	CD1D	1:158149736-158154686	NOTEST	0.571882	0	0	inf		0	1	1	no	0		0	1	1	no	#NAME?		0	1	1	no		CD1D
XLOC_001645	XLOC_001645	CD1A	CD1A	1:158223926-158228059	NOTEST	0	0	0	0		0	1	1	no	0		0	1	1	no	0		0	1	1	no		CD1A
XLOC_001646	XLOC_001646	CD1C	CD1C	1:158259562-158264564	NOTEST	0	0	0	0		0	1	1	no	0		0	1	1	no	0		0	1	1	no		CD1C
XLOC_001647	XLOC_001647	CD1E	CD1E	1:158323253-158327343	NOTEST	0	0	0	0		0	1	1	no	0		0	1	1	no	0		0	1	1	no		CD1E
XLOC_001648	XLOC_001648	RP11-144L1.2.1	RP11-144L1.2.1	1:158423987-158425063	NOTEST	0	0	0	0		0	1	1	no	0		0	1	1	no	0		0	1	1	no		RP11-144L1.2.1
XLOC_001649	XLOC_001649	OR10K1	OR10K1	1:158435271-158436344	NOTEST	0	0	0	0		0	1	1	no	0		0	1	1	no	0		0	1	1	no		OR10K1
XLOC_001650	XLOC_001650	OR10R2	OR10R2	1:158444243-158464676	NOTEST	0	0	0	0		0	1	1	no	0		0	1	1	no	0		0	1	1	no		OR10R2
XLOC_001651	XLOC_001651	OR10R3P	OR10R3P	1:158444243-158464676	NOTEST	0	0	0	0		0	1	1	no	0		0	1	1	no	0		0	1	1	no		OR10R3P
XLOC_001652	XLOC_001652	OR10R1P	OR10R1P	1:158484574-158485715	NOTEST	0.0405216	0	0	inf		0	1	1	no	0		0	1	1	no	#NAME?		0	1	1	no		OR10R1P
XLOC_001653	XLOC_001653	RP11-144L1.8.1	RP11-144L1.8.1	1:158493461-158495628	NOTEST	0.0445983	0	0	inf		0	1	1	no	0		0	1	1	no	#NAME?		0	1	1	no		RP11-144L1.8.1
XLOC_001654	XLOC_001654	OR10Z1	OR10Z1	1:158565303-158577170	NOTEST	0	0	0	0		0	1	1	no	0		0	1	1	no	0		0	1	1	no		OR10Z1
XLOC_001655	XLOC_001655	OR6K6	OR6K6	1:158724509-158725681	NOTEST	0	0	0	0		0	1	1	no	0		0	1	1	no	0		0	1	1	no		OR6K6
XLOC_001656	XLOC_001656	OR2AQ1P	OR2AQ1P	1:158765803-158766003	NOTEST	0	0	0	0		0	1	1	no	0		0	1	1	no	0		0	1	1	no		OR2AQ1P
XLOC_001657	XLOC_001657	MNDA	MNDA	1:158801106-158819296	NOTEST	0	0	0	0		0	1	1	no	0		0	1	1	no	0		0	1	1	no		MNDA
XLOC_001658	XLOC_001658	RP11-393K10.1.1	RP11-393K10.1.1	1:158848535-158853290	NOTEST	0	0	0	0		0	1	1	no	0		0	1	1	no	0		0	1	1	no		RP11-393K10.1.1
XLOC_001659	XLOC_001659	PYHIN1	PYHIN1	1:158900585-158946844	NOTEST	0	0	0	0		0	1	1	no	0		0	1	1	no	0		0	1	1	no		PYHIN1
XLOC_001660	XLOC_001660	IFI16	IFI16	1:158969757-159024946	OK	0.567872	30.9587	48.0785	-6.40368		-2.07617	0.02475	0.0544584	no	-0.635045		-1.7094	0.0015	0.00460081	yes	5.76864		1.87008	0.0359	0.0747544	no		IFI16
XLOC_001661	XLOC_001661	CADM3,DARC	CADM3	1:159141398-159176290	NOTEST	0.525069	0	0	inf		0	1	1	no	0		0	1	1	no	#NAME?		0	1	1	no		CADM3
XLOC_001662	XLOC_001662	RN5S60	RN5S60	1:159141398-159176290	NOTEST	0	0	0	0		0	1	1	no	0		0	1	1	no	0		0	1	1	no		RN5S60
XLOC_001663	XLOC_001663	RP11-550P17.1.1	RP11-550P17.1.1	1:159246292-159247282	NOTEST	0	0	0	0		0	1	1	no	0		0	1	1	no	0		0	1	1	no		RP11-550P17.1.1
XLOC_001664	XLOC_001664	FCER1A	FCER1A	1:159259503-159278014	NOTEST	0	0	0	0		0	1	1	no	0		0	1	1	no	0		0	1	1	no		FCER1A
XLOC_001665	XLOC_001665	OR10J7P	OR10J7P	1:159315955-159453166	NOTEST	0	0	0	0		0	1	1	no	0		0	1	1	no	0		0	1	1	no		OR10J7P
XLOC_001666	XLOC_001666	OR10J8P	OR10J8P	1:159315955-159453166	NOTEST	0	0	0	0		0	1	1	no	0		0	1	1	no	0		0	1	1	no		OR10J8P
XLOC_001667	XLOC_001667	RP11-180D21.1.1	RP11-180D21.1.1	1:159315955-159453166	NOTEST	0.169698	0	0	inf		0	1	1	no	0		0	1	1	no	#NAME?		0	1	1	no		RP11-180D21.1.1
XLOC_001668	XLOC_001668	OR10J1	OR10J1	1:159315955-159453166	NOTEST	0	0	0	0		0	1	1	no	0		0	1	1	no	0		0	1	1	no		OR10J1
XLOC_001669	XLOC_001669	RP11-180D21.3.1	RP11-180D21.3.1	1:159315955-159453166	NOTEST	0	0	0	0		0	1	1	no	0		0	1	1	no	0		0	1	1	no		RP11-180D21.3.1
XLOC_001670	XLOC_001670	RP11-740C1.2.1	RP11-740C1.2.1	1:159527157-159527990	NOTEST	0	0	0	0		0	1	1	no	0		0	1	1	no	0		0	1	1	no		RP11-740C1.2.1
XLOC_001671	XLOC_001671	APCS	APCS	1:159557614-159558655	NOTEST	0	0	0	0		0	1	1	no	0		0	1	1	no	0		0	1	1	no		APCS
XLOC_001672	XLOC_001672	OR10J6P	OR10J6P	1:159568087-159569017	NOTEST	0	0	0	0		0	1	1	no	0		0	1	1	no	0		0	1	1	no		OR10J6P
XLOC_001673	XLOC_001673	RP11-419N10.5.1	RP11-419N10.5.1	1:159728959-159729379	NOTEST	0	0	0	0		0	1	1	no	0		0	1	1	no	0		0	1	1	no		RP11-419N10.5.1
XLOC_001674	XLOC_001674	DUSP23	DUSP23	1:159750721-159752333	OK	4.71426	0	10.127	-1.1031		-1.36087	0.0103	0.0253959	yes	#NAME?		#NAME?	5e-05	0.000203074	yes	#NAME?		#NAME?	5e-05	0.000203074	yes		DUSP23
XLOC_001675	XLOC_001675	FCRL6	FCRL6	1:159770300-159786041	NOTEST	0	0	0	0		0	1	1	no	0		0	1	1	no	0		0	1	1	no		FCRL6
XLOC_001676	XLOC_001676	SLAMF8	SLAMF8	1:159796539-159869953	NOTEST	0	0.0287812	0.0810314	#NAME?		0	1	1	no	-1.49336		0	1	1	no	inf		0	1	1	no		SLAMF8
XLOC_001677	XLOC_001677	RP11-48O20.4.1	RP11-48O20.4.1	1:159931007-159949314	OK	0	12.2956	18.6534	#NAME?		#NAME?	5e-05	0.000203074	yes	-0.601298		-1.27146	0.01555	0.0363729	yes	inf		#NAME?	5e-05	0.000203074	yes		RP11-48O20.4.1
XLOC_001678	XLOC_001678	RP11-226L15.1.1	RP11-226L15.1.1	1:159990089-159990515	NOTEST	0	0	0	0		0	1	1	no	0		0	1	1	no	0		0	1	1	no		RP11-226L15.1.1
XLOC_001679	XLOC_001679	RP11-536C5.2.1	RP11-536C5.2.1	1:160007256-160049611	NOTEST	0	0.786904	0.088881	#NAME?		0	1	1	no	3.14624		0	1	1	no	inf		0	1	1	no		RP11-536C5.2.1
XLOC_001680	XLOC_001680	KCNJ9	KCNJ9	1:160051359-160060353	NOTEST	0.823352	0	0.00914254	6.49277		0	1	1	no	#NAME?		0	1	1	no	#NAME?		0	1	1	no		KCNJ9
XLOC_001681	XLOC_001681	ATP1A2	ATP1A2	1:160085548-160113381	NOTEST	0.809411	0	0	inf		0	1	1	no	0		0	1	1	no	#NAME?		0	1	1	no		ATP1A2
XLOC_001682	XLOC_001682	ATP1A4	ATP1A4	1:160121359-160156767	NOTEST	0.174911	0	0	inf		0	1	1	no	0		0	1	1	no	#NAME?		0	1	1	no		ATP1A4
XLOC_001683	XLOC_001683	CASQ1	CASQ1	1:160160284-160171676	NOTEST	1.09524	0.0472058	0.157177	2.80079		0	1	1	no	-1.73535		0	1	1	no	-4.53614		0	1	1	no		CASQ1
XLOC_001684	XLOC_001684	PEA15	PEA15	1:160171988-160256138	OK	28.7582	141.287	219.768	-2.93393		-5.69698	5e-05	0.000203074	yes	-0.63735		-1.70064	0.0021	0.00622167	yes	2.29658		4.45885	5e-05	0.000203074	yes		PEA15
XLOC_001685	XLOC_001685	RP11-574F21.2.1	RP11-574F21.2.1	1:160171988-160256138	NOTEST	0.966578	0.214891	0.235397	2.03779		0	1	1	no	-0.13149		0	1	1	no	-2.16928		0	1	1	no		RP11-574F21.2.1
XLOC_001686	XLOC_001686	RP11-179G5.4.1	RP11-179G5.4.1	1:160258341-160328824	NOTEST	0	1.23141	0.305727	#NAME?		0	1	1	no	2.01		0	1	1	no	inf		0	1	1	no		RP11-179G5.4.1
XLOC_001687	XLOC_001687	NCSTN	NCSTN	1:160258341-160328824	OK	14.1132	44.4185	43.8694	-1.63617		-2.2122	5e-05	0.000203074	yes	0.0179446		0.0268962	0.9569	0.970066	no	1.65412		2.22583	5e-05	0.000203074	yes		NCSTN
XLOC_001688	XLOC_001688	NHLH1	NHLH1	1:160336856-160342638	NOTEST	0.139447	0.153143	0.0350988	1.99022		0	1	1	no	2.12538		0	1	1	no	0.135162		0	1	1	no		NHLH1
XLOC_001689	XLOC_001689	VANGL2	VANGL2	1:160370375-160398468	OK	16.4751	0.0157063	0.00811713	10.987		0.0827571	0.1714	0.264108	no	0.952301		0	1	1	no	-10.0347		-0.14616	0.19965	0.29719	no		VANGL2
XLOC_001690	XLOC_001690	RP11-528G1.2.1	RP11-528G1.2.1	1:160506862-160549306	NOTEST	0	0	0	0		0	1	1	no	0		0	1	1	no	0		0	1	1	no		RP11-528G1.2.1
XLOC_001691	XLOC_001691	SETP9	SETP9	1:160639937-160640769	NOTEST	0	0	0	0		0	1	1	no	0		0	1	1	no	0		0	1	1	no		SETP9
XLOC_001692	XLOC_001692	RP11-404F10.2.1	RP11-404F10.2.1	1:160643135-160681641	NOTEST	0	0	0	0		0	1	1	no	0		0	1	1	no	0		0	1	1	no		RP11-404F10.2.1
XLOC_001693	XLOC_001693	AL121985.1	AL121985.1	1:160643135-160681641	NOTEST	0	0	0	0		0	1	1	no	0		0	1	1	no	0		0	1	1	no		AL121985.1
XLOC_001694	XLOC_001694	SLAMF7	SLAMF7	1:160709036-160724611	NOTEST	0	0	0	0		0	1	1	no	0		0	1	1	no	0		0	1	1	no		SLAMF7
XLOC_001695	XLOC_001695	LY9	LY9	1:160765895-160798045	NOTEST	0	0	0	0		0	1	1	no	0		0	1	1	no	0		0	1	1	no		LY9
XLOC_001696	XLOC_001696	RP11-312J18.3.1	RP11-312J18.3.1	1:160799949-160832692	NOTEST	0	0	0	0		0	1	1	no	0		0	1	1	no	0		0	1	1	no		RP11-312J18.3.1
XLOC_001697	XLOC_001697	RP11-312J18.5.1	RP11-312J18.5.1	1:160864769-160865866	NOTEST	0	0	0.0617396	#NAME?		0	1	1	no	#NAME?		0	1	1	no	0		0	1	1	no		RP11-312J18.5.1
XLOC_001698	XLOC_001698	RP11-544M22.1.1	RP11-544M22.1.1	1:160901528-160924589	NOTEST	0.0198444	0	0	inf		0	1	1	no	0		0	1	1	no	#NAME?		0	1	1	no		RP11-544M22.1.1
XLOC_001699	XLOC_001699	RP11-312J18.7.1	RP11-312J18.7.1	1:160901528-160924589	NOTEST	0	0	0	0		0	1	1	no	0		0	1	1	no	0		0	1	1	no		RP11-312J18.7.1
XLOC_001700	XLOC_001700	RP11-544M22.3.1	RP11-544M22.3.1	1:160965000-161008784	NOTEST	4.45259	0	0	inf		0	1	1	no	0		0	1	1	no	#NAME?		0	1	1	no		RP11-544M22.3.1
XLOC_001701	XLOC_001701	RP11-544M22.8.1	RP11-544M22.8.1	1:161040784-161059389	NOTEST	0	0	0	0		0	1	1	no	0		0	1	1	no	0		0	1	1	no		RP11-544M22.8.1
XLOC_001702	XLOC_001702	KLHDC9	KLHDC9	1:161068150-161070136	NOTEST	2.15245	1.36753	1.24548	0.789272		0	1	1	no	0.134864		0	1	1	no	-0.654408		0	1	1	no		KLHDC9
XLOC_001703	XLOC_001703	NIT1	NIT1	1:161070345-161102478	OK	7.37162	6.90988	6.48162	0.185626		0.173701	0.6074	0.698555	no	0.0923052		0.0816904	0.80625	0.860387	no	-0.0933209		-0.0857357	0.80595	0.860237	no		NIT1
XLOC_001704	XLOC_001704	UFC1	UFC1	1:161122565-161129139	OK	28.102	54.5875	63.0085	-1.16487		-2.83557	5e-05	0.000203074	yes	-0.206975		-0.572563	0.2741	0.374696	no	0.957897		2.30266	0.00015	0.000568216	yes		UFC1
XLOC_001705	XLOC_001705	USP21	USP21	1:161129239-161135513	OK	5.00958	2.88154	5.1395	-0.0369381		-0.0450591	0.91835	0.942636	no	-0.83479		-0.86365	0.03425	0.0718952	no	-0.797852		-0.837831	0.0563	0.108524	no		USP21
XLOC_001706	XLOC_001706	PPOX	PPOX	1:161136199-161147803	OK	8.41299	8.52601	8.76329	-0.0588534		-0.0487568	0.90005	0.929936	no	-0.0396017		-0.0352816	0.9319	0.952312	no	0.0192516		0.0151553	0.9709	0.979643	no		PPOX
XLOC_001707	XLOC_001707	NDUFS2	NDUFS2	1:161159537-161184191	OK	39.9828	42.7345	46.2153	-0.20899		-0.559673	0.2656	0.365064	no	-0.112967		-0.297583	0.5525	0.650457	no	0.0960228		0.245969	0.64715	0.731819	no		NDUFS2
XLOC_001708	XLOC_001708	FCER1G	FCER1G	1:161185023-161190489	OK	2.64924	0.434473	1.24966	1.08404		0.561636	0.1286	0.211321	no	-1.5242		0	1	1	no	-2.60824		-0.70556	0.2545	0.352744	no		FCER1G
XLOC_001709	XLOC_001709	TOMM40L	TOMM40L	1:161195792-161208092	OK	3.25122	1.84428	2.5383	0.357119		0.290902	0.3178	0.42232	no	-0.460804		0	1	1	no	-0.817923		-0.63036	0.0363	0.0753498	no		TOMM40L
XLOC_001710	XLOC_001710	PCP4L1	PCP4L1	1:161228516-161255240	NOTEST	0.537385	0.0800254	0.0873613	2.62089		0	1	1	no	-0.126535		0	1	1	no	-2.74743		0	1	1	no		PCP4L1
XLOC_001711	XLOC_001711	SDHC	SDHC	1:161284046-161333866	OK	69.8351	86.8507	112.2	-0.684049		-1.33539	0.01285	0.0307606	yes	-0.369464		-0.783714	0.1494	0.237629	no	0.314585		0.6322	0.26	0.358808	no		SDHC
XLOC_001712	XLOC_001712	RP11-122G18.5.1	RP11-122G18.5.1	1:161337811-161341754	NOTEST	1.0697	0.78907	1.03129	0.0527504		0	1	1	no	-0.38623		0	1	1	no	-0.43898		0	1	1	no		RP11-122G18.5.1
XLOC_001713	XLOC_001713	U6	U6	1:161371078-161371185	NOTEST	131.013	0	0	inf		0	1	1	no	0		0	1	1	no	#NAME?		0	1	1	no		U6
XLOC_001714	XLOC_001714	RP11-122G18.7.1	RP11-122G18.7.1	1:161375857-161376872	NOTEST	0	0	0	0		0	1	1	no	0		0	1	1	no	0		0	1	1	no		RP11-122G18.7.1
XLOC_001715	XLOC_001715	AL592295.1	AL592295.1	1:161390660-161390733	NOTEST	0	0	0	0		0	1	1	no	0		0	1	1	no	0		0	1	1	no		AL592295.1
XLOC_001716	XLOC_001716	FCGR2A	FCGR2A	1:161475219-161493803	NOTEST	0.303069	0.690746	1.38923	-2.19656		0	1	1	no	-1.00805		0	1	1	no	1.18851		0	1	1	no		FCGR2A
XLOC_001717	XLOC_001717	HSPA6	HSPA6	1:161494035-161496681	NOTEST	0	0.171649	0.0827127	#NAME?		0	1	1	no	1.05328		0	1	1	no	inf		0	1	1	no		HSPA6
XLOC_001718	XLOC_001718	FCGR2B,FCGR2C	FCGR2B	1:161511548-161648444	NOTEST	0	0.223628	0	0		0	1	1	no	inf		0	1	1	no	inf		0	1	1	no		FCGR2B
XLOC_001719	XLOC_001719	HSPA7	HSPA7	1:161511548-161648444	NOTEST	0	0	0	0		0	1	1	no	0		0	1	1	no	0		0	1	1	no		HSPA7
XLOC_001720	XLOC_001720	Y_RNA	Y_RNA	1:161669295-161669397	NOTEST	0	0	0	0		0	1	1	no	0		0	1	1	no	0		0	1	1	no		Y_RNA
XLOC_001721	XLOC_001721	FCRLA	FCRLA	1:161676761-161684142	NOTEST	0	1.75781	0.496911	#NAME?		0	1	1	no	1.82272		0	1	1	no	inf		0	1	1	no		FCRLA
XLOC_001722	XLOC_001722	FCRLB	FCRLB	1:161691352-161697939	NOTEST	0.0489398	1.57901	0.760949	-3.95872		0	1	1	no	1.05315		0	1	1	no	5.01187		0	1	1	no		FCRLB
XLOC_001723	XLOC_001723	AL359541.1	AL359541.1	1:161705597-161705894	NOTEST	0	0	0	0		0	1	1	no	0		0	1	1	no	0		0	1	1	no		AL359541.1
XLOC_001724	XLOC_001724	DUSP12	DUSP12	1:161719547-161727065	OK	17.4182	24.0606	19.2727	-0.14597		-0.31859	0.53	0.630215	no	0.320112		0.71154	0.16545	0.257277	no	0.466082		1.01311	0.06235	0.118279	no		DUSP12
XLOC_001725	XLOC_001725	ATF6	ATF6	1:161736083-161933860	OK	4.9885	14.0575	10.1993	-1.03179		-2.7367	5e-05	0.000203074	yes	0.462866		1.37461	0.01315	0.0313889	yes	1.49466		3.94052	5e-05	0.000203074	yes		ATF6
XLOC_001726	XLOC_001726	RP11-456P18.2.1	RP11-456P18.2.1	1:161736083-161933860	NOTEST	0.0985492	0.152551	0.188666	-0.93692		0	1	1	no	-0.306542		0	1	1	no	0.630377		0	1	1	no		RP11-456P18.2.1
XLOC_001727	XLOC_001727	RP11-227F8.2.1	RP11-227F8.2.1	1:162008805-162009357	NOTEST	0	0	0	0		0	1	1	no	0		0	1	1	no	0		0	1	1	no		RP11-227F8.2.1
XLOC_001728	XLOC_001728	C1orf226,NOS1AP,RP11-565P22.6.1	C1orf226	1:162039563-162356600	NOTEST	1.64361	0	0	inf		0	1	1	no	0		0	1	1	no	#NAME?		0	1	1	no		C1orf226
XLOC_001729	XLOC_001729	RN5S61	RN5S61	1:162039563-162356600	NOTEST	0	0	0	0		0	1	1	no	0		0	1	1	no	0		0	1	1	no		RN5S61
XLOC_001730	XLOC_001730	MIR556	MIR556	1:162039563-162356600	NOTEST	0	0	0	0		0	1	1	no	0		0	1	1	no	0		0	1	1	no		MIR556
XLOC_001731	XLOC_001731	SLAMF6P1	SLAMF6P1	1:162415338-162415676	NOTEST	0	0	0	0		0	1	1	no	0		0	1	1	no	0		0	1	1	no		SLAMF6P1
XLOC_001732	XLOC_001732	UHMK1	UHMK1	1:162467040-162499581	OK	10.431	26.9407	27.7934	-1.41386		-2.9666	5e-05	0.000203074	yes	-0.0449533		-0.112355	0.8338	0.881096	no	1.36891		2.95713	5e-05	0.000203074	yes		UHMK1
XLOC_001733	XLOC_001733	UAP1	UAP1	1:162531320-162569627	OK	11.9543	67.0449	65.7705	-2.45991		-5.39577	5e-05	0.000203074	yes	0.0276881		0.0834874	0.87105	0.908953	no	2.48759		5.44597	5e-05	0.000203074	yes		UAP1
XLOC_001734	XLOC_001734	DDR2	DDR2	1:162601162-162756886	OK	0.377514	54.7402	39.5947	-6.71263		-1.60283	5e-05	0.000203074	yes	0.467294		1.11304	0.0332	0.0700858	no	7.17993		1.71537	5e-05	0.000203074	yes		DDR2
XLOC_001735	XLOC_001735	AL445197.1	AL445197.1	1:162601162-162756886	NOTEST	0	2.20052	1.86299	#NAME?		0	1	1	no	0.240225		0	1	1	no	inf		0	1	1	no		AL445197.1
XLOC_001736	XLOC_001736	HSD17B7	HSD17B7	1:162760491-162783080	OK	9.67794	2.40835	2.95984	1.70918		1.65706	5e-05	0.000203074	yes	-0.29747		-0.178167	0.44755	0.554267	no	-2.00665		-1.35832	5e-05	0.000203074	yes		HSD17B7
XLOC_001737	XLOC_001737	RP11-331H2.4.1	RP11-331H2.4.1	1:162794247-162838605	NOTEST	0	0	0	0		0	1	1	no	0		0	1	1	no	0		0	1	1	no		RP11-331H2.4.1
XLOC_001738	XLOC_001738	RGS4	RGS4	1:163038564-163046666	OK	0.471767	149.486	87.7686	-7.53949		-2.23029	5e-05	0.000203074	yes	0.768238		1.5408	0.00545	0.0144849	yes	8.30772		2.46418	5e-05	0.000203074	yes		RGS4
XLOC_001739	XLOC_001739	RP11-267N12.1.1	RP11-267N12.1.1	1:163080910-163325867	NOTEST	0.139934	0	0.0212331	2.72036		0	1	1	no	#NAME?		0	1	1	no	#NAME?		0	1	1	no		RP11-267N12.1.1
XLOC_001740	XLOC_001740	RGS5	RGS5	1:163080910-163325867	NOTEST	1.12862	0.106946	0.0335506	5.07208		0	1	1	no	1.67247		0	1	1	no	-3.39961		0	1	1	no		RGS5
XLOC_001741	XLOC_001741	RP11-267N12.2.1	RP11-267N12.2.1	1:163080910-163325867	NOTEST	0.0700405	0.0729601	0.0469172	0.578073		0	1	1	no	0.636991		0	1	1	no	0.0589183		0	1	1	no		RP11-267N12.2.1
XLOC_001742	XLOC_001742	RP11-77M5.1.1	RP11-77M5.1.1	1:163080910-163325867	NOTEST	0.311905	0	0	inf		0	1	1	no	0		0	1	1	no	#NAME?		0	1	1	no		RP11-77M5.1.1
XLOC_001743	XLOC_001743	NUF2	NUF2	1:163080910-163325867	OK	19.1262	2.28962	7.16264	1.41698		1.47307	0.0006	0.00200818	yes	-1.64538		-0.943944	0.0008	0.00260216	yes	-3.06237		-1.92041	5e-05	0.000203074	yes		NUF2
XLOC_001744	XLOC_001744	SNORD112	SNORD112	1:163355654-163355726	NOTEST	0	0	0	0		0	1	1	no	0		0	1	1	no	0		0	1	1	no		SNORD112
XLOC_001745	XLOC_001745	RN5S63	RN5S63	1:163479273-163479385	NOTEST	0	0	0	0		0	1	1	no	0		0	1	1	no	0		0	1	1	no		RN5S63
XLOC_001746	XLOC_001746	U3	U3	1:163892906-163893109	NOTEST	0	0	0	0		0	1	1	no	0		0	1	1	no	0		0	1	1	no		U3
XLOC_001747	XLOC_001747	RP11-541J2.1.1	RP11-541J2.1.1	1:164312241-164313102	NOTEST	0.130984	0	0	inf		0	1	1	no	0		0	1	1	no	#NAME?		0	1	1	no		RP11-541J2.1.1
XLOC_001748	XLOC_001748	RNU5F-6P	RNU5F-6P	1:164320509-164320625	NOTEST	0	0	0	0		0	1	1	no	0		0	1	1	no	0		0	1	1	no		RNU5F-6P
XLOC_001749	XLOC_001749	HMGB3P6	HMGB3P6	1:164326003-164326601	NOTEST	0	0	0	0		0	1	1	no	0		0	1	1	no	0		0	1	1	no		HMGB3P6
XLOC_001750	XLOC_001750	PBX1	PBX1	1:164524820-164868533	OK	46.0663	3.14944	4.49561	3.35712		3.83862	5e-05	0.000203074	yes	-0.51342		-0.388461	0.1315	0.214989	no	-3.87054		-3.54599	5e-05	0.000203074	yes		PBX1
XLOC_001751	XLOC_001751	U6	U6	1:164524820-164868533	NOTEST	0	0	0	0		0	1	1	no	0		0	1	1	no	0		0	1	1	no		U6
XLOC_001752	XLOC_001752	PBX1	PBX1	1:164524820-164868533	OK	4.36673	0	0.215232	4.34259		0.658129	0.304	0.407738	no	#NAME?		0	1	1	no	#NAME?		#NAME?	0.15635	0.246156	no		PBX1
XLOC_001753	XLOC_001753	Y_RNA	Y_RNA	1:164524820-164868533	NOTEST	0	0	0	0		0	1	1	no	0		0	1	1	no	0		0	1	1	no		Y_RNA
XLOC_001754	XLOC_001754	RP11-38C18.2.1	RP11-38C18.2.1	1:165171103-165325952	NOTEST	0	0	0	0		0	1	1	no	0		0	1	1	no	0		0	1	1	no		RP11-38C18.2.1
XLOC_001755	XLOC_001755	RP11-38C18.3.1	RP11-38C18.3.1	1:165171103-165325952	NOTEST	0	0	0	0		0	1	1	no	0		0	1	1	no	0		0	1	1	no		RP11-38C18.3.1
XLOC_001756	XLOC_001756	RP11-541H12.1.1	RP11-541H12.1.1	1:165446077-165551708	NOTEST	0	0	0	0		0	1	1	no	0		0	1	1	no	0		0	1	1	no		RP11-541H12.1.1
XLOC_001757	XLOC_001757	LRRC52	LRRC52	1:165446077-165551708	NOTEST	0	0	0	0		0	1	1	no	0		0	1	1	no	0		0	1	1	no		LRRC52
XLOC_001758	XLOC_001758	RP11-306I1.1.1	RP11-306I1.1.1	1:165446077-165551708	NOTEST	0	0	0	0		0	1	1	no	0		0	1	1	no	0		0	1	1	no		RP11-306I1.1.1
XLOC_001759	XLOC_001759	TRNAK35P	TRNAK35P	1:165566149-165566222	NOTEST	0	0	0	0		0	1	1	no	0		0	1	1	no	0		0	1	1	no		TRNAK35P
XLOC_001760	XLOC_001760	RP11-306I1.2.1	RP11-306I1.2.1	1:165567699-165592568	NOTEST	0	0	0	0		0	1	1	no	0		0	1	1	no	0		0	1	1	no		RP11-306I1.2.1
XLOC_001761	XLOC_001761	MGST3	MGST3	1:165600097-165631033	OK	186.502	420.435	453.877	-1.28311		-3.81466	5e-05	0.000203074	yes	-0.11042		-0.337357	0.5287	0.629067	no	1.17269		3.48629	5e-05	0.000203074	yes		MGST3
XLOC_001762	XLOC_001762	MGST3	MGST3	1:165600097-165631033	NOTEST	0.33171	0.811383	0.33862	-0.0297458		0	1	1	no	1.26072		0	1	1	no	1.29046		0	1	1	no		MGST3
XLOC_001763	XLOC_001763	RP11-466F5.3.1	RP11-466F5.3.1	1:165631450-165679205	NOTEST	0.446703	0.278766	0	inf		0	1	1	no	inf		0	1	1	no	-0.680265		0	1	1	no		RP11-466F5.3.1
XLOC_001764	XLOC_001764	RP11-466F5.4.1	RP11-466F5.4.1	1:165631450-165679205	NOTEST	0	0.345414	0.377099	#NAME?		0	1	1	no	-0.126618		0	1	1	no	inf		0	1	1	no		RP11-466F5.4.1
XLOC_001765	XLOC_001765	RP11-466F5.5.1,RP11-466F5.6.1	RP11-466F5.5.1	1:165631450-165679205	NOTEST	0.085806	0	0	inf		0	1	1	no	0		0	1	1	no	#NAME?		0	1	1	no		RP11-466F5.5.1
XLOC_001766	XLOC_001766	RP11-466F5.8.1	RP11-466F5.8.1	1:165696031-165744413	NOTEST	0.239934	0.13278	0.200194	0.261242		0	1	1	no	-0.592365		0	1	1	no	-0.853607		0	1	1	no		RP11-466F5.8.1
XLOC_001767	XLOC_001767	RP11-466F5.9.1	RP11-466F5.9.1	1:165788589-165789024	NOTEST	0	0	0	0		0	1	1	no	0		0	1	1	no	0		0	1	1	no		RP11-466F5.9.1
XLOC_001768	XLOC_001768	UCK2	UCK2	1:165796735-165881082	OK	40.5059	34.8902	25.4822	0.668641		1.19845	0.0208	0.0468513	yes	0.45333		0.847583	0.09775	0.170132	no	-0.215311		-0.376343	0.49915	0.601626	no		UCK2
XLOC_001769	XLOC_001769	RP11-7G12.1.1	RP11-7G12.1.1	1:165991451-165992264	NOTEST	0.141023	0	0.0655509	1.10525		0	1	1	no	#NAME?		0	1	1	no	#NAME?		0	1	1	no		RP11-7G12.1.1
XLOC_001770	XLOC_001770	RN5S64	RN5S64	1:166011480-166011587	NOTEST	0	0	0	0		0	1	1	no	0		0	1	1	no	0		0	1	1	no		RN5S64
XLOC_001771	XLOC_001771	RP11-375H19.2.1	RP11-375H19.2.1	1:166026673-166136206	NOTEST	0	0	0	0		0	1	1	no	0		0	1	1	no	0		0	1	1	no		RP11-375H19.2.1
XLOC_001772	XLOC_001772	RP11-479J7.2.1	RP11-479J7.2.1	1:166304120-166304999	NOTEST	0.533619	0	0	inf		0	1	1	no	0		0	1	1	no	#NAME?		0	1	1	no		RP11-479J7.2.1
XLOC_001773	XLOC_001773	FMO7P	FMO7P	1:166443981-166459276	NOTEST	0	0	0	0		0	1	1	no	0		0	1	1	no	0		0	1	1	no		FMO7P
XLOC_001774	XLOC_001774	FMO8P	FMO8P	1:166535414-166549942	NOTEST	0	0	0	0		0	1	1	no	0		0	1	1	no	0		0	1	1	no		FMO8P
XLOC_001775	XLOC_001775	FMO9P	FMO9P	1:166572911-166600637	NOTEST	0	0	0	0		0	1	1	no	0		0	1	1	no	0		0	1	1	no		FMO9P
XLOC_001776	XLOC_001776	FMO10P	FMO10P	1:166635121-166651433	NOTEST	0	0	0	0		0	1	1	no	0		0	1	1	no	0		0	1	1	no		FMO10P
XLOC_001777	XLOC_001777	RP11-54B9.2.1	RP11-54B9.2.1	1:166716593-166717899	NOTEST	0	0	0	0		0	1	1	no	0		0	1	1	no	0		0	1	1	no		RP11-54B9.2.1
XLOC_001778	XLOC_001778	FMO11P	FMO11P	1:166732570-166762004	NOTEST	0	0	0	0		0	1	1	no	0		0	1	1	no	0		0	1	1	no		FMO11P
XLOC_001779	XLOC_001779	CNN2P10	CNN2P10	1:166765502-166766420	NOTEST	0	0	0	0		0	1	1	no	0		0	1	1	no	0		0	1	1	no		CNN2P10
XLOC_001780	XLOC_001780	POGK	POGK	1:166808680-166825581	OK	9.10021	5.80239	6.76817	0.427134		0.997017	0.0512	0.10016	no	-0.222118		-0.521049	0.29965	0.402778	no	-0.649253		-1.4798	0.0067	0.0173777	yes		POGK
XLOC_001781	XLOC_001781	DUTP6	DUTP6	1:166825582-166845564	NOTEST	0.417788	0.92377	0.345265	0.275064		0	1	1	no	1.41983		0	1	1	no	1.14476		0	1	1	no		DUTP6
XLOC_001782	XLOC_001782	MAEL	MAEL	1:166958345-166991451	OK	1.12583	0	4.15659	-1.88442		-1.23857	0.30965	0.413959	no	#NAME?		#NAME?	0.1481	0.23609	no	#NAME?		0	1	1	no		MAEL
XLOC_001783	XLOC_001783	RN5S65	RN5S65	1:166958345-166991451	NOTEST	0	0	0	0		0	1	1	no	0		0	1	1	no	0		0	1	1	no		RN5S65
XLOC_001784	XLOC_001784	snoU13	snoU13	1:167010671-167010773	NOTEST	0	0	0	0		0	1	1	no	0		0	1	1	no	0		0	1	1	no		snoU13
XLOC_001785	XLOC_001785	RP11-102C16.3.1	RP11-102C16.3.1	1:167021787-167059868	NOTEST	0	0	0	0		0	1	1	no	0		0	1	1	no	0		0	1	1	no		RP11-102C16.3.1
XLOC_001786	XLOC_001786	DUSP27	DUSP27	1:167063281-167098402	NOTEST	0.0844101	0.319536	0	inf		0	1	1	no	inf		0	1	1	no	1.92049		0	1	1	no		DUSP27
XLOC_001787	XLOC_001787	POU2F1	POU2F1	1:167190065-167397027	OK	24.3491	3.66646	3.95225	2.62312		2.82179	5e-05	0.000203074	yes	-0.108283		-0.0975366	0.7527	0.817963	no	-2.73141		-3.32739	5e-05	0.000203074	yes		POU2F1
XLOC_001788	XLOC_001788	AKR1D1P1	AKR1D1P1	1:167488772-167489823	NOTEST	0	0	0	0		0	1	1	no	0		0	1	1	no	0		0	1	1	no		AKR1D1P1
XLOC_001789	XLOC_001789	RP3-455J7.3.1	RP3-455J7.3.1	1:167560628-167561084	NOTEST	0	0	0	0		0	1	1	no	0		0	1	1	no	0		0	1	1	no		RP3-455J7.3.1
XLOC_001790	XLOC_001790	RCSD1	RCSD1	1:167596621-167675486	NOTEST	0.0299553	0.174931	0	inf		0	1	1	no	inf		0	1	1	no	2.5459		0	1	1	no		RCSD1
XLOC_001791	XLOC_001791	MPZL1	MPZL1	1:167690428-167761156	OK	44.0895	96.4851	59.8843	-0.441744		-1.14494	0.03025	0.0646962	no	0.688129		1.78974	0.0011	0.00347762	yes	1.12987		2.92905	5e-05	0.000203074	yes		MPZL1
XLOC_001792	XLOC_001792	RP1-313L4.3.1	RP1-313L4.3.1	1:167778624-167883453	NOTEST	0	0	0	0		0	1	1	no	0		0	1	1	no	0		0	1	1	no		RP1-313L4.3.1
XLOC_001793	XLOC_001793	DCAF6	DCAF6	1:167885937-168045604	OK	8.53103	26.4492	22.5441	-1.40196		-2.35544	5e-05	0.000203074	yes	0.230473		0.452352	0.35375	0.459931	no	1.63243		2.83487	5e-05	0.000203074	yes		DCAF6
XLOC_001794	XLOC_001794	MIR1255B2	MIR1255B2	1:167885937-168045604	NOTEST	0	0	0	0		0	1	1	no	0		0	1	1	no	0		0	1	1	no		MIR1255B2
XLOC_001795	XLOC_001795	TIPRL	TIPRL	1:168148170-168171356	OK	7.61369	19.4887	20.4556	-1.42583		-2.18077	5e-05	0.000203074	yes	-0.0698541		-0.133396	0.8027	0.857839	no	1.35597		1.97195	0.00035	0.00123039	yes		TIPRL
XLOC_001796	XLOC_001796	RP1-69E11.2.1	RP1-69E11.2.1	1:168179853-168180207	NOTEST	0	0	0	0		0	1	1	no	0		0	1	1	no	0		0	1	1	no		RP1-69E11.2.1
XLOC_001797	XLOC_001797	RP1-69E11.3.1	RP1-69E11.3.1	1:168184642-168184890	NOTEST	0	0	0	0		0	1	1	no	0		0	1	1	no	0		0	1	1	no		RP1-69E11.3.1
XLOC_001798	XLOC_001798	SFT2D2	SFT2D2	1:168195175-168222470	OK	9.69647	23.7235	24.1038	-1.31373		-1.89689	0.0025	0.00727621	yes	-0.0229422		-0.0360039	0.95295	0.967467	no	1.29079		1.87705	0.0053	0.0141341	yes		SFT2D2
XLOC_001799	XLOC_001799	TBX19	TBX19	1:168250277-168283664	NOTEST	0.350981	0.60141	0.288527	0.282688		0	1	1	no	1.05964		0	1	1	no	0.776954		0	1	1	no		TBX19
XLOC_001800	XLOC_001800	RP5-1059H15.1.1	RP5-1059H15.1.1	1:168338003-168339962	OK	2.64182	0.414041	0	inf		#NAME?	5e-05	0.000203074	yes	inf		0	1	1	no	-2.67369		-1.30529	0.01205	0.0290971	yes		RP5-1059H15.1.1
XLOC_001801	XLOC_001801	MIR557	MIR557	1:168344761-168344859	NOTEST	0	0	0	0		0	1	1	no	0		0	1	1	no	0		0	1	1	no		MIR557
XLOC_001802	XLOC_001802	RP4-738P11.3.1	RP4-738P11.3.1	1:168510002-168513235	NOTEST	0.918926	0	0	inf		0	1	1	no	0		0	1	1	no	#NAME?		0	1	1	no		RP4-738P11.3.1
XLOC_001803	XLOC_001803	XCL1	XCL1	1:168545710-168551315	OK	2.68981	0.863645	0.0351311	6.25861		0.698226	0.0157	0.0366759	yes	4.61962		0	1	1	no	-1.639		-1.55039	0.018	0.041303	yes		XCL1
XLOC_001804	XLOC_001804	RP1-10C16.2.1	RP1-10C16.2.1	1:168756176-168762124	NOTEST	0	0	0	0		0	1	1	no	0		0	1	1	no	0		0	1	1	no		RP1-10C16.2.1
XLOC_001805	XLOC_001805	SUMO1P2	SUMO1P2	1:168867373-168867677	NOTEST	0	0	0	0		0	1	1	no	0		0	1	1	no	0		0	1	1	no		SUMO1P2
XLOC_001806	XLOC_001806	RP11-375F2.3.1	RP11-375F2.3.1	1:168873142-169056243	NOTEST	0	0	0	0		0	1	1	no	0		0	1	1	no	0		0	1	1	no		RP11-375F2.3.1
XLOC_001807	XLOC_001807	RN5S66	RN5S66	1:168873142-169056243	NOTEST	0	0	0	0		0	1	1	no	0		0	1	1	no	0		0	1	1	no		RN5S66
XLOC_001808	XLOC_001808	RP5-1018K9.1.1	RP5-1018K9.1.1	1:169073361-169074145	NOTEST	0	0	0	0		0	1	1	no	0		0	1	1	no	0		0	1	1	no		RP5-1018K9.1.1
XLOC_001809	XLOC_001809	ATP1B1	ATP1B1	1:169074934-169337205	OK	21.1395	7.77311	7.73481	1.4505		2.81908	5e-05	0.000203074	yes	0.00712475		0.0126307	0.9819	0.987326	no	-1.44338		-2.98655	5e-05	0.000203074	yes		ATP1B1
XLOC_001810	XLOC_001810	RP4-800F24.1.1	RP4-800F24.1.1	1:169074934-169337205	NOTEST	0	0	0	0		0	1	1	no	0		0	1	1	no	0		0	1	1	no		RP4-800F24.1.1
XLOC_001811	XLOC_001811	BLZF1	BLZF1	1:169337207-169429907	OK	5.41223	19.2833	16.0314	-1.56661		-3.16459	5e-05	0.000203074	yes	0.266446		0.65685	0.26395	0.363141	no	1.83306		3.87012	5e-05	0.000203074	yes		BLZF1
XLOC_001812	XLOC_001812	AL021068.1	AL021068.1	1:169455379-169456846	NOTEST	0.289007	0.125962	0.056712	2.34938		0	1	1	no	1.15126		0	1	1	no	-1.19812		0	1	1	no		AL021068.1
XLOC_001813	XLOC_001813	C1orf112	C1orf112	1:169631244-169863408	OK	9.27767	3.08155	4.27907	1.11647		1.08329	0.0277	0.0599095	no	-0.473639		-0.400449	0.37125	0.477931	no	-1.5901		-1.57459	0.00195	0.00581663	yes		C1orf112
XLOC_001814	XLOC_001814	AL031297.1	AL031297.1	1:169631244-169863408	NOTEST	0.339164	0	0.338054	0.00472744		0	1	1	no	#NAME?		0	1	1	no	#NAME?		0	1	1	no		AL031297.1
XLOC_001815	XLOC_001815	RP1-190I16.2.1	RP1-190I16.2.1	1:169890454-170054349	NOTEST	0	0	0	0		0	1	1	no	0		0	1	1	no	0		0	1	1	no		RP1-190I16.2.1
XLOC_001816	XLOC_001816	RP11-332H17.1.1	RP11-332H17.1.1	1:169890454-170054349	NOTEST	0	0	0	0		0	1	1	no	0		0	1	1	no	0		0	1	1	no		RP11-332H17.1.1
XLOC_001817	XLOC_001817	SIGLEC30P	SIGLEC30P	1:170084776-170085706	NOTEST	0.237648	0	0	inf		0	1	1	no	0		0	1	1	no	#NAME?		0	1	1	no		SIGLEC30P
XLOC_001818	XLOC_001818	METTL11B	METTL11B	1:170115141-170136931	NOTEST	0	0	0	0		0	1	1	no	0		0	1	1	no	0		0	1	1	no		METTL11B
XLOC_001819	XLOC_001819	RP11-297H3.3.1	RP11-297H3.3.1	1:170143543-170210428	NOTEST	0	0.27957	0	0		0	1	1	no	inf		0	1	1	no	inf		0	1	1	no		RP11-297H3.3.1
XLOC_001820	XLOC_001820	GORAB	GORAB	1:170429593-170522974	OK	7.00121	9.47221	8.75543	-0.322575		-0.607708	0.2012	0.299012	no	0.113522		0.213636	0.65575	0.738992	no	0.436096		0.802321	0.11775	0.197254	no		GORAB
XLOC_001821	XLOC_001821	RP1-79C4.1.1	RP1-79C4.1.1	1:170567994-170616480	NOTEST	0	0	0	0		0	1	1	no	0		0	1	1	no	0		0	1	1	no		RP1-79C4.1.1
XLOC_001822	XLOC_001822	PRRX1	PRRX1	1:170631868-170708750	OK	0.267316	127.976	101.725	-8.57191		-1.00117	0.02605	0.0568372	no	0.331206		0.526241	0.2958	0.398671	no	8.90312		1.03949	0.0381	0.0783475	no		PRRX1
XLOC_001823	XLOC_001823	C1orf129	C1orf129	1:170904611-171033906	NOTEST	0.0189588	0	0.143202	-2.91711		0	1	1	no	#NAME?		0	1	1	no	#NAME?		0	1	1	no		C1orf129
XLOC_001824	XLOC_001824	RP5-1092L12.2.1	RP5-1092L12.2.1	1:171052705-171054346	NOTEST	0.0607295	0	0	inf		0	1	1	no	0		0	1	1	no	#NAME?		0	1	1	no		RP5-1092L12.2.1
XLOC_001825	XLOC_001825	FMO3	FMO3	1:171060017-171086959	NOTEST	0.252498	0	1.21243	-2.26356		0	1	1	no	#NAME?		0	1	1	no	#NAME?		0	1	1	no		FMO3
XLOC_001826	XLOC_001826	FMO6P	FMO6P	1:171106878-171130707	NOTEST	0.506768	0	0	inf		0	1	1	no	0		0	1	1	no	#NAME?		0	1	1	no		FMO6P
XLOC_001827	XLOC_001827	FMO2	FMO2	1:171137242-171255117	NOTEST	1.21827	0	0.0531615	4.51831		0	1	1	no	#NAME?		0	1	1	no	#NAME?		0	1	1	no		FMO2
XLOC_001828	XLOC_001828	FMO1	FMO1	1:171137242-171255117	NOTEST	0.0731562	0	0	inf		0	1	1	no	0		0	1	1	no	#NAME?		0	1	1	no		FMO1
XLOC_001829	XLOC_001829	FMO4	FMO4	1:171283346-171311223	NOTEST	2.44637	1.94622	1.42474	0.77995		0	1	1	no	0.449977		0	1	1	no	-0.329974		0	1	1	no		FMO4
XLOC_001830	XLOC_001830	TOP1P1	TOP1P1	1:171283346-171311223	NOTEST	0.265991	0	0.150938	0.81742		0	1	1	no	#NAME?		0	1	1	no	#NAME?		0	1	1	no		TOP1P1
XLOC_001831	XLOC_001831	GM2AP2	GM2AP2	1:171361367-171361944	NOTEST	0	0	0	0		0	1	1	no	0		0	1	1	no	0		0	1	1	no		GM2AP2
XLOC_001832	XLOC_001832	snoU13	snoU13	1:171451045-171451148	NOTEST	0	0	0	0		0	1	1	no	0		0	1	1	no	0		0	1	1	no		snoU13
XLOC_001833	XLOC_001833	PRRC2C	PRRC2C	1:171454650-171562816	OK	99.8355	62.8839	49.2971	1.01805		2.09692	0.00025	0.000904179	yes	0.351189		0.711139	0.12295	0.203834	no	-0.666862		-1.4407	0.00905	0.0226958	yes		PRRC2C
XLOC_001834	XLOC_001834	AL021579.1	AL021579.1	1:171454650-171562816	NOTEST	0	0.693352	0	0		0	1	1	no	inf		0	1	1	no	inf		0	1	1	no		AL021579.1
XLOC_001835	XLOC_001835	RP3-454G6.2.1	RP3-454G6.2.1	1:171591382-171595732	NOTEST	0	0	0	0		0	1	1	no	0		0	1	1	no	0		0	1	1	no		RP3-454G6.2.1
XLOC_001836	XLOC_001836	RP4-560B9.4.1	RP4-560B9.4.1	1:171731213-171731782	NOTEST	0	0	0	0		0	1	1	no	0		0	1	1	no	0		0	1	1	no		RP4-560B9.4.1
XLOC_001837	XLOC_001837	SCARNA20	SCARNA20	1:171737209-171737315	NOTEST	0	0	0	0		0	1	1	no	0		0	1	1	no	0		0	1	1	no		SCARNA20
XLOC_001838	XLOC_001838	METTL13	METTL13	1:171750787-171783163	OK	20.4201	8.35567	12.1653	0.747219		1.41564	0.00615	0.0161133	yes	-0.541941		-0.851307	0.08445	0.151349	no	-1.28916		-2.09716	0.00015	0.000568216	yes		METTL13
XLOC_001839	XLOC_001839	RP4-612B18.3.1	RP4-612B18.3.1	1:171750787-171783163	NOTEST	0.149912	0	0	inf		0	1	1	no	0		0	1	1	no	#NAME?		0	1	1	no		RP4-612B18.3.1
XLOC_001840	XLOC_001840	Y_RNA	Y_RNA	1:171783651-171783766	NOTEST	0	0	0	0		0	1	1	no	0		0	1	1	no	0		0	1	1	no		Y_RNA
XLOC_001841	XLOC_001841	DNM3	DNM3	1:171810620-172437971	NOTEST	1.5088	1.03619	0.519657	1.53777		0	1	1	no	0.995657		0	1	1	no	-0.542113		0	1	1	no		DNM3
XLOC_001842	XLOC_001842	DNM3-IT1	DNM3-IT1	1:171810620-172437971	NOTEST	0	0	0.167899	#NAME?		0	1	1	no	#NAME?		0	1	1	no	0		0	1	1	no		DNM3-IT1
XLOC_001843	XLOC_001843	SNORD112	SNORD112	1:171810620-172437971	NOTEST	0	0	0	0		0	1	1	no	0		0	1	1	no	0		0	1	1	no		SNORD112
XLOC_001844	XLOC_001844	U6	U6	1:171810620-172437971	NOTEST	0	0	0	0		0	1	1	no	0		0	1	1	no	0		0	1	1	no		U6
XLOC_001845	XLOC_001845	C1orf105	C1orf105	1:171810620-172437971	NOTEST	0	0	0.144885	#NAME?		0	1	1	no	#NAME?		0	1	1	no	0		0	1	1	no		C1orf105
XLOC_001846	XLOC_001846	C1orf9	C1orf9	1:172501488-172581155	OK	11.902	10.7035	8.03208	0.567353		1.38027	0.01095	0.026788	yes	0.414237		0.973895	0.0567	0.109189	no	-0.153117		-0.40934	0.4607	0.566582	no		C1orf9
XLOC_001847	XLOC_001847	FASLG	FASLG	1:172628153-172636014	NOTEST	0	0	0	0		0	1	1	no	0		0	1	1	no	0		0	1	1	no		FASLG
XLOC_001848	XLOC_001848	RP3-332O11.1.1	RP3-332O11.1.1	1:172717699-172718642	NOTEST	0	0	0	0		0	1	1	no	0		0	1	1	no	0		0	1	1	no		RP3-332O11.1.1
XLOC_001849	XLOC_001849	RP1-15D23.2.1	RP1-15D23.2.1	1:172745044-173033155	NOTEST	0	0	0	0		0	1	1	no	0		0	1	1	no	0		0	1	1	no		RP1-15D23.2.1
XLOC_001850	XLOC_001850	RP3-471M13.2.1	RP3-471M13.2.1	1:172745044-173033155	NOTEST	0	0	0	0		0	1	1	no	0		0	1	1	no	0		0	1	1	no		RP3-471M13.2.1
XLOC_001851	XLOC_001851	snoU13	snoU13	1:173250215-173250309	NOTEST	0	0	0	0		0	1	1	no	0		0	1	1	no	0		0	1	1	no		snoU13
XLOC_001852	XLOC_001852	RP11-296O14.1.1	RP11-296O14.1.1	1:173320827-173321143	NOTEST	0	0	0	0		0	1	1	no	0		0	1	1	no	0		0	1	1	no		RP11-296O14.1.1
XLOC_001853	XLOC_001853	PRDX6	PRDX6	1:173446404-173457946	OK	366.448	175.433	111.936	1.71094		4.75937	5e-05	0.000203074	yes	0.648253		1.82636	0.00065	0.0021575	yes	-1.06269		-3.02049	5e-05	0.000203074	yes		PRDX6
XLOC_001854	XLOC_001854	RP3-436N22.3.1	RP3-436N22.3.1	1:173469602-173644582	NOTEST	0	0	0	0		0	1	1	no	0		0	1	1	no	0		0	1	1	no		RP3-436N22.3.1
XLOC_001855	XLOC_001855	RP11-360D2.1.1	RP11-360D2.1.1	1:173469602-173644582	NOTEST	0	0	0	0		0	1	1	no	0		0	1	1	no	0		0	1	1	no		RP11-360D2.1.1
XLOC_001856	XLOC_001856	KLHL20	KLHL20	1:173684079-173756020	OK	6.78122	18.0655	20.4309	-1.59114		-2.32964	5e-05	0.000203074	yes	-0.177518		-0.293702	0.58075	0.675249	no	1.41362		1.95193	0.00025	0.000904179	yes		KLHL20
XLOC_001857	XLOC_001857	RP11-360D2.2.1	RP11-360D2.2.1	1:173684079-173756020	NOTEST	0	1.23489	0.487356	#NAME?		0	1	1	no	1.34133		0	1	1	no	inf		0	1	1	no		RP11-360D2.2.1
XLOC_001858	XLOC_001858	7SK	7SK	1:173760685-173761025	NOTEST	0.804604	0	0.247227	1.70244		0	1	1	no	#NAME?		0	1	1	no	#NAME?		0	1	1	no		7SK
XLOC_001859	XLOC_001859	Y_RNA	Y_RNA	1:173768333-173828374	NOTEST	0	0	0	0		0	1	1	no	0		0	1	1	no	0		0	1	1	no		Y_RNA
XLOC_001860	XLOC_001860	DARS2	DARS2	1:173768333-173828374	OK	16.5003	5.2335	6.71925	1.29612		1.89168	0.0006	0.00200818	yes	-0.360524		-0.443624	0.36595	0.472481	no	-1.65665		-2.38914	5e-05	0.000203074	yes		DARS2
XLOC_001861	XLOC_001861	RP5-1198E17.1.1	RP5-1198E17.1.1	1:173831289-173867479	OK	7.22386	1.15759	1.40437	2.36284		0.726189	0.21405	0.312582	no	-0.278805		0	1	1	no	-2.64165		-0.692024	0.30695	0.411079	no		RP5-1198E17.1.1
XLOC_001862	XLOC_001862	ZBTB37	ZBTB37	1:173831289-173867479	OK	3.49014	1.97345	1.05288	1.72895		1.12763	0.00445	0.0121232	yes	0.906383		0	1	1	no	-0.822569		-0.632575	0.18155	0.276344	no		ZBTB37
XLOC_001863	XLOC_001863	RN5S67	RN5S67	1:173890207-173890338	NOTEST	0	0	0	0		0	1	1	no	0		0	1	1	no	0		0	1	1	no		RN5S67
XLOC_001864	XLOC_001864	RP11-160H22.3.1	RP11-160H22.3.1	1:173991646-173992123	NOTEST	0	0	0	0		0	1	1	no	0		0	1	1	no	0		0	1	1	no		RP11-160H22.3.1
XLOC_001865	XLOC_001865	RABGAP1L	RABGAP1L	1:174084437-174964507	OK	33.6836	24.5686	16.4593	1.03315		1.69794	0.0006	0.00200818	yes	0.577913		1.08239	0.0135	0.0321246	yes	-0.455234		-0.780502	0.1245	0.205995	no		RABGAP1L
XLOC_001866	XLOC_001866	GPR52	GPR52	1:174084437-174964507	NOTEST	0.366843	0.191293	0.216676	0.759624		0	1	1	no	-0.179753		0	1	1	no	-0.939377		0	1	1	no		GPR52
XLOC_001867	XLOC_001867	RP1-102G20.2.1	RP1-102G20.2.1	1:174084437-174964507	NOTEST	0.786142	0	0	inf		0	1	1	no	0		0	1	1	no	#NAME?		0	1	1	no		RP1-102G20.2.1
XLOC_001868	XLOC_001868	RABGAP1L-IT1	RABGAP1L-IT1	1:174084437-174964507	OK	24.5236	8.92342	8.52512	1.52438		1.44748	0.00965	0.0240039	yes	0.065877		0.0591084	0.91235	0.938268	no	-1.4585		-1.32971	0.0263	0.0572897	no		RABGAP1L-IT1
XLOC_001869	XLOC_001869	U6	U6	1:174965660-174965766	NOTEST	0	0	0	0		0	1	1	no	0		0	1	1	no	0		0	1	1	no		U6
XLOC_001870	XLOC_001870	CACYBP	CACYBP	1:174968299-174992562	OK	85.6014	27.5464	49.8763	0.77928		1.96351	0.00465	0.0125988	yes	-0.856493		-1.94911	0.00175	0.00528538	yes	-1.63577		-3.87872	5e-05	0.000203074	yes		CACYBP
XLOC_001871	XLOC_001871	TNN	TNN	1:175036993-175117202	NOTEST	0.0263424	0	0	inf		0	1	1	no	0		0	1	1	no	#NAME?		0	1	1	no		TNN
XLOC_001872	XLOC_001872	RP5-1114G22.1.1	RP5-1114G22.1.1	1:175266215-175266377	NOTEST	0	0	0	0		0	1	1	no	0		0	1	1	no	0		0	1	1	no		RP5-1114G22.1.1
XLOC_001873	XLOC_001873	RP3-518E13.2.1	RP3-518E13.2.1	1:175276353-175712906	NOTEST	0	0	0	0		0	1	1	no	0		0	1	1	no	0		0	1	1	no		RP3-518E13.2.1
XLOC_001874	XLOC_001874	RP11-222A5.1.1	RP11-222A5.1.1	1:175846478-175849604	NOTEST	0	0	0	0		0	1	1	no	0		0	1	1	no	0		0	1	1	no		RP11-222A5.1.1
XLOC_001875	XLOC_001875	RP11-318C24.1.1	RP11-318C24.1.1	1:175891110-175891281	NOTEST	0	0	0	0		0	1	1	no	0		0	1	1	no	0		0	1	1	no		RP11-318C24.1.1
XLOC_001876	XLOC_001876	RP11-492I21.1.1	RP11-492I21.1.1	1:175911247-176176629	NOTEST	0.174705	0.953581	0.0813547	1.10262		0	1	1	no	3.55106		0	1	1	no	2.44844		0	1	1	no		RP11-492I21.1.1
XLOC_001877	XLOC_001877	RP11-195C7.1.1	RP11-195C7.1.1	1:176176783-176198466	NOTEST	0	0	0	0		0	1	1	no	0		0	1	1	no	0		0	1	1	no		RP11-195C7.1.1
XLOC_001878	XLOC_001878	RP11-195C7.3.1	RP11-195C7.3.1	1:176241618-176242564	NOTEST	0.0632377	0.131186	0	inf		0	1	1	no	inf		0	1	1	no	1.05276		0	1	1	no		RP11-195C7.3.1
XLOC_001879	XLOC_001879	PAPPA2	PAPPA2	1:176432306-176814735	NOTEST	1.3854	2.16464	0.656139	1.07823		0	1	1	no	1.72205		0	1	1	no	0.643821		0	1	1	no		PAPPA2
XLOC_001880	XLOC_001880	RP4-652L8.1.1	RP4-652L8.1.1	1:176432306-176814735	NOTEST	0.379227	0	0	inf		0	1	1	no	0		0	1	1	no	#NAME?		0	1	1	no		RP4-652L8.1.1
XLOC_001881	XLOC_001881	FAM5B	FAM5B	1:177140062-177251558	NOTEST	0.0727019	0	0	inf		0	1	1	no	0		0	1	1	no	#NAME?		0	1	1	no		FAM5B
XLOC_001882	XLOC_001882	RP1-35C21.1.1	RP1-35C21.1.1	1:177320721-177335408	NOTEST	0	0	0	0		0	1	1	no	0		0	1	1	no	0		0	1	1	no		RP1-35C21.1.1
XLOC_001883	XLOC_001883	RP11-63B19.1.1	RP11-63B19.1.1	1:177669658-177679465	NOTEST	0	0	0	0		0	1	1	no	0		0	1	1	no	0		0	1	1	no		RP11-63B19.1.1
XLOC_001884	XLOC_001884	RASAL2	RASAL2	1:178060642-178448644	OK	12.1155	11.1155	13.3761	-0.142806		-0.247091	0.6007	0.692945	no	-0.267091		-0.462737	0.33125	0.436649	no	-0.124285		-0.1933	0.70615	0.780419	no		RASAL2
XLOC_001885	XLOC_001885	RP4-765C7.2.1	RP4-765C7.2.1	1:178060642-178448644	NOTEST	0	0	0.225393	#NAME?		0	1	1	no	#NAME?		0	1	1	no	0		0	1	1	no		RP4-765C7.2.1
XLOC_001886	XLOC_001886	RP4-593C16.3.1	RP4-593C16.3.1	1:178449741-178450341	NOTEST	1.76015	0	0.385199	2.19203		0	1	1	no	#NAME?		0	1	1	no	#NAME?		0	1	1	no		RP4-593C16.3.1
XLOC_001887	XLOC_001887	AL513013.1,C1orf220,C1orf49	AL513013.1	1:178482211-178518024	NOTEST	0.154803	0.417532	0.270971	-0.807705		0	1	1	no	0.623748		0	1	1	no	1.43145		0	1	1	no		AL513013.1
XLOC_001888	XLOC_001888	RN5S69	RN5S69	1:178530047-178530164	NOTEST	0	0	0	0		0	1	1	no	0		0	1	1	no	0		0	1	1	no		RN5S69
XLOC_001889	XLOC_001889	RALGPS2	RALGPS2	1:178694299-179067158	OK	9.20952	9.12669	9.54026	-0.0509022		-0.0496162	0.8984	0.928665	no	-0.0639372		-0.0598883	0.8818	0.917323	no	-0.013035		-0.0135083	0.97515	0.982825	no		RALGPS2
XLOC_001890	XLOC_001890	FAM20B	FAM20B	1:178694299-179067158	OK	6.32724	14.7192	14.7746	-1.22347		-2.31427	5e-05	0.000203074	yes	-0.0054209		-0.0122572	0.98	0.986127	no	1.21805		2.30797	0.0001	0.000389671	yes		FAM20B
XLOC_001891	XLOC_001891	TOR3A	TOR3A	1:178694299-179067158	OK	6.67685	8.01996	6.18813	0.109663		0.0979693	0.8238	0.873544	no	0.374091		0.316741	0.48715	0.590946	no	0.264428		0.251057	0.6001	0.692444	no		TOR3A
XLOC_001892	XLOC_001892	RP11-177A2.4.1	RP11-177A2.4.1	1:179068457-179198819	OK	1.94081	3.98213	3.06622	-0.659799		-0.684514	0.22425	0.323413	no	0.377079		0.388742	0.4831	0.587548	no	1.03688		1.09135	0.07195	0.132751	no		RP11-177A2.4.1
XLOC_001893	XLOC_001893	RP11-345I18.1.1	RP11-345I18.1.1	1:179068457-179198819	NOTEST	0	0	0	0		0	1	1	no	0		0	1	1	no	0		0	1	1	no		RP11-345I18.1.1
XLOC_001894	XLOC_001894	SETP10	SETP10	1:179068457-179198819	NOTEST	0.99119	0.413113	0.123048	3.00995		0	1	1	no	1.74732		0	1	1	no	-1.26263		0	1	1	no		SETP10
XLOC_001895	XLOC_001895	SNORA67	SNORA67	1:179068457-179198819	NOTEST	0	0	0	0		0	1	1	no	0		0	1	1	no	0		0	1	1	no		SNORA67
XLOC_001896	XLOC_001896	SNORA67	SNORA67	1:179068457-179198819	NOTEST	0	0	0	0		0	1	1	no	0		0	1	1	no	0		0	1	1	no		SNORA67
XLOC_001897	XLOC_001897	EIF4A1P11	EIF4A1P11	1:179068457-179198819	NOTEST	0	0	0.671671	#NAME?		0	1	1	no	#NAME?		0	1	1	no	0		0	1	1	no		EIF4A1P11
XLOC_001898	XLOC_001898	RP11-345I18.4.1	RP11-345I18.4.1	1:179068457-179198819	NOTEST	0.217021	0	0.220632	-0.0238064		0	1	1	no	#NAME?		0	1	1	no	#NAME?		0	1	1	no		RP11-345I18.4.1
XLOC_001899	XLOC_001899	COX5BP8	COX5BP8	1:179224867-179225216	NOTEST	0	0	0	0		0	1	1	no	0		0	1	1	no	0		0	1	1	no		COX5BP8
XLOC_001900	XLOC_001900	SOAT1	SOAT1	1:179262924-179327815	OK	1.06926	23.4739	21.5829	-4.33521		-3.76593	5e-05	0.000203074	yes	0.121168		0.205516	0.6947	0.771183	no	4.45638		3.87666	5e-05	0.000203074	yes		SOAT1
XLOC_001901	XLOC_001901	AXDND1	AXDND1	1:179334854-179545087	NOTEST	0.119221	0.372244	0.0143974	3.04976		0	1	1	no	4.69237		0	1	1	no	1.64261		0	1	1	no		AXDND1
XLOC_001902	XLOC_001902	RNU5F-2P	RNU5F-2P	1:179545402-179545484	NOTEST	0	0	0	0		0	1	1	no	0		0	1	1	no	0		0	1	1	no		RNU5F-2P
XLOC_001903	XLOC_001903	RP11-545A16.3.1	RP11-545A16.3.1	1:179555839-179558312	NOTEST	0	0	0	0		0	1	1	no	0		0	1	1	no	0		0	1	1	no		RP11-545A16.3.1
XLOC_001904	XLOC_001904	RP11-545A16.4.1	RP11-545A16.4.1	1:179559506-179560440	NOTEST	0	0	0	0		0	1	1	no	0		0	1	1	no	0		0	1	1	no		RP11-545A16.4.1
XLOC_001905	XLOC_001905	TDRD5	TDRD5	1:179560747-179660407	NOTEST	0.916262	0	0	inf		0	1	1	no	0		0	1	1	no	#NAME?		0	1	1	no		TDRD5
XLOC_001906	XLOC_001906	RP11-12M5.1.1	RP11-12M5.1.1	1:179699351-179711832	NOTEST	0	0	0	0		0	1	1	no	0		0	1	1	no	0		0	1	1	no		RP11-12M5.1.1
XLOC_001907	XLOC_001907	FAM163A	FAM163A	1:179712297-179787326	NOTEST	0	0	0	0		0	1	1	no	0		0	1	1	no	0		0	1	1	no		FAM163A
XLOC_001908	XLOC_001908	TOR1AIP1	TOR1AIP1	1:179809101-179889681	OK	11.1912	22.4271	23.4185	-1.06528		-1.15503	0.01055	0.0259172	yes	-0.0624036		-0.073482	0.87325	0.910341	no	1.00288		1.13343	0.01725	0.0398053	yes		TOR1AIP1
XLOC_001909	XLOC_001909	CEP350	CEP350	1:179923872-180084015	OK	9.15049	11.0769	13.6372	-0.575627		-0.573626	0.12825	0.210866	no	-0.299988		-0.250084	0.46405	0.569642	no	0.275639		0.334852	0.3172	0.421701	no		CEP350
XLOC_001910	XLOC_001910	RP11-533E19.3.1	RP11-533E19.3.1	1:179923872-180084015	NOTEST	0.201816	0.522545	0	inf		0	1	1	no	inf		0	1	1	no	1.37251		0	1	1	no		RP11-533E19.3.1
XLOC_001911	XLOC_001911	QSOX1	QSOX1	1:180123968-180173165	OK	22.5551	136.994	195.526	-3.11583		-6.31522	5e-05	0.000203074	yes	-0.513249		-1.16636	0.03195	0.0677853	no	2.60259		5.49329	5e-05	0.000203074	yes		QSOX1
XLOC_001912	XLOC_001912	LHX4	LHX4	1:180199420-180472089	NOTEST	1.42824	0.656018	0.628314	1.18469		0	1	1	no	0.0622491		0	1	1	no	-1.12244		0	1	1	no		LHX4
XLOC_001913	XLOC_001913	VDAC1P4	VDAC1P4	1:180199420-180472089	NOTEST	0.550248	0	0	inf		0	1	1	no	0		0	1	1	no	#NAME?		0	1	1	no		VDAC1P4
XLOC_001914	XLOC_001914	RP11-522D2.1.1	RP11-522D2.1.1	1:180528111-180535654	NOTEST	0	0	0	0		0	1	1	no	0		0	1	1	no	0		0	1	1	no		RP11-522D2.1.1
XLOC_001915	XLOC_001915	XPR1	XPR1	1:180601139-180859387	OK	15.9218	11.8312	9.56143	0.735701		1.65412	0.0028	0.00805532	yes	0.307302		0.654524	0.20445	0.302553	no	-0.428399		-0.958814	0.0857	0.153108	no		XPR1
XLOC_001916	XLOC_001916	U6	U6	1:180601139-180859387	NOTEST	0	0	0	0		0	1	1	no	0		0	1	1	no	0		0	1	1	no		U6
XLOC_001917	XLOC_001917	RP11-46A10.2.1	RP11-46A10.2.1	1:180875786-180878302	NOTEST	0	0	0	0		0	1	1	no	0		0	1	1	no	0		0	1	1	no		RP11-46A10.2.1
XLOC_001918	XLOC_001918	KIAA1614	KIAA1614	1:180882289-180992047	NOTEST	0.226358	0.516804	0.71576	-1.66087		0	1	1	no	-0.469857		0	1	1	no	1.19101		0	1	1	no		KIAA1614
XLOC_001919	XLOC_001919	RP11-46A10.6.1	RP11-46A10.6.1	1:180882289-180992047	NOTEST	2.29518	1.06628	0.350747	2.71011		0	1	1	no	1.60409		0	1	1	no	-1.10602		0	1	1	no		RP11-46A10.6.1
XLOC_001920	XLOC_001920	AL162431.1	AL162431.1	1:180882289-180992047	NOTEST	0	0	0	0		0	1	1	no	0		0	1	1	no	0		0	1	1	no		AL162431.1
XLOC_001921	XLOC_001921	MR1	MR1	1:181003066-181031074	OK	0.0241464	1.16647	9.67852	-8.64684		-0.213063	0.2051	0.303276	no	-3.05264		-2.75841	5e-05	0.000203074	yes	5.5942		0	1	1	no		MR1
XLOC_001922	XLOC_001922	IER5	IER5	1:181057637-181060217	OK	1.63193	10.7569	10.6858	-2.71104		-3.93027	5e-05	0.000203074	yes	0.00956967		0.0225546	0.9678	0.977379	no	2.72061		3.94739	5e-05	0.000203074	yes		IER5
XLOC_001923	XLOC_001923	RP11-540K16.1.1	RP11-540K16.1.1	1:181143619-181151344	NOTEST	0	0	0	0		0	1	1	no	0		0	1	1	no	0		0	1	1	no		RP11-540K16.1.1
XLOC_001924	XLOC_001924	RP11-380B22.1.1	RP11-380B22.1.1	1:181205523-181207740	NOTEST	0	0	0	0		0	1	1	no	0		0	1	1	no	0		0	1	1	no		RP11-380B22.1.1
XLOC_001925	XLOC_001925	CACNA1E	CACNA1E	1:181382237-181777219	NOTEST	0.128108	0	0	inf		0	1	1	no	0		0	1	1	no	#NAME?		0	1	1	no		CACNA1E
XLOC_001926	XLOC_001926	AL160059.3	AL160059.3	1:181382237-181777219	NOTEST	0	0	0	0		0	1	1	no	0		0	1	1	no	0		0	1	1	no		AL160059.3
XLOC_001927	XLOC_001927	AL160059.2	AL160059.2	1:181382237-181777219	NOTEST	0	0	0	0		0	1	1	no	0		0	1	1	no	0		0	1	1	no		AL160059.2
XLOC_001928	XLOC_001928	AL160059.1	AL160059.1	1:181382237-181777219	NOTEST	0	0	0	0		0	1	1	no	0		0	1	1	no	0		0	1	1	no		AL160059.1
XLOC_001929	XLOC_001929	RN5S70	RN5S70	1:181382237-181777219	NOTEST	0	0	0	0		0	1	1	no	0		0	1	1	no	0		0	1	1	no		RN5S70
XLOC_001930	XLOC_001930	RP11-538D16.3.1	RP11-538D16.3.1	1:182055685-182059247	NOTEST	0.371381	0	0	inf		0	1	1	no	0		0	1	1	no	#NAME?		0	1	1	no		RP11-538D16.3.1
XLOC_001931	XLOC_001931	U6	U6	1:182296202-182296309	NOTEST	0	0	0	0		0	1	1	no	0		0	1	1	no	0		0	1	1	no		U6
XLOC_001932	XLOC_001932	RP11-416K24.1.1	RP11-416K24.1.1	1:182297631-182298142	NOTEST	0	0	0	0		0	1	1	no	0		0	1	1	no	0		0	1	1	no		RP11-416K24.1.1
XLOC_001933	XLOC_001933	RP11-416K24.2.1	RP11-416K24.2.1	1:182305135-182305475	NOTEST	0	0	0	0		0	1	1	no	0		0	1	1	no	0		0	1	1	no		RP11-416K24.2.1
XLOC_001934	XLOC_001934	LINC00272	LINC00272	1:182376755-182383950	NOTEST	0	0	0	0		0	1	1	no	0		0	1	1	no	0		0	1	1	no		LINC00272
XLOC_001935	XLOC_001935	TEDDM1P1	TEDDM1P1	1:182410711-182411497	NOTEST	0	0	0	0		0	1	1	no	0		0	1	1	no	0		0	1	1	no		TEDDM1P1
XLOC_001936	XLOC_001936	RGSL1	RGSL1	1:182419255-182529734	NOTEST	0.104131	0.132572	0.0868286	0.262163		0	1	1	no	0.610538		0	1	1	no	0.348375		0	1	1	no		RGSL1
XLOC_001937	XLOC_001937	RP11-317P15.4.1	RP11-317P15.4.1	1:182584388-182585764	NOTEST	0.0742618	0.0677738	0.06103	0.283102		0	1	1	no	0.151209		0	1	1	no	-0.131893		0	1	1	no		RP11-317P15.4.1
XLOC_001938	XLOC_001938	RP11-317P15.3.1	RP11-317P15.3.1	1:182681996-182683679	NOTEST	0	0	0	0		0	1	1	no	0		0	1	1	no	0		0	1	1	no		RP11-317P15.3.1
XLOC_001939	XLOC_001939	NPL	NPL	1:182758427-182799519	NOTEST	2.466	3.9589	1.42501	0.791199		0	1	1	no	1.47413		0.698133	0.012	0.0289969	yes	0.682928		0.39722	0.22235	0.321485	no		NPL
XLOC_001940	XLOC_001940	DHX9	DHX9	1:182808438-182857094	OK	79.6083	36.926	49.9652	0.671996		1.53555	0.00445	0.0121232	yes	-0.436286		-0.983682	0.0632	0.119332	no	-1.10828		-2.5306	5e-05	0.000203074	yes		DHX9
XLOC_001941	XLOC_001941	LAMC1	LAMC1	1:182992596-183117467	OK	47.6575	342.074	282.595	-2.56796		-4.48535	5e-05	0.000203074	yes	0.275574		0.459149	0.36785	0.474381	no	2.84353		5.6332	5e-05	0.000203074	yes		LAMC1
XLOC_001942	XLOC_001942	RP11-181K3.4.1	RP11-181K3.4.1	1:182992596-183117467	NOTEST	0	0.482015	0.119434	#NAME?		0	1	1	no	2.01286		0	1	1	no	inf		0	1	1	no		RP11-181K3.4.1
XLOC_001943	XLOC_001943	LAMC2	LAMC2	1:183155333-183214036	OK	8.76303	32.6215	1.74052	2.33191		1.35621	0.0051	0.0136636	yes	4.22824		4.24996	5e-05	0.000203074	yes	1.89632		1.31125	0.03035	0.0648659	no		LAMC2
XLOC_001944	XLOC_001944	RP11-548N1.1.1	RP11-548N1.1.1	1:183217131-183387737	NOTEST	0	0	0	0		0	1	1	no	0		0	1	1	no	0		0	1	1	no		RP11-548N1.1.1
XLOC_001945	XLOC_001945	SMG7	SMG7	1:183430008-183567381	OK	29.0619	14.8531	15.6433	0.893589		1.97493	5e-05	0.000203074	yes	-0.0747805		-0.153572	0.7236	0.795176	no	-0.968369		-2.00659	0.00015	0.000568216	yes		SMG7
XLOC_001946	XLOC_001946	RGL1	RGL1	1:183605207-183897666	OK	1.65522	7.57125	8.95759	-2.43609		-3.40512	5e-05	0.000203074	yes	-0.24258		-0.649534	0.2155	0.314248	no	2.19351		3.05854	5e-05	0.000203074	yes		RGL1
XLOC_001947	XLOC_001947	TSEN15	TSEN15	1:184020810-184064971	OK	16.0278	13.8091	21.7467	-0.440222		-0.823205	0.1015	0.175281	no	-0.655179		-1.1012	0.0223	0.0498158	yes	-0.214956		-0.367345	0.4767	0.581568	no		TSEN15
XLOC_001948	XLOC_001948	Y_RNA	Y_RNA	1:184284791-184284899	NOTEST	0	0	0	0		0	1	1	no	0		0	1	1	no	0		0	1	1	no		Y_RNA
XLOC_001949	XLOC_001949	RP11-382D12.1.1	RP11-382D12.1.1	1:184298204-184301960	NOTEST	0	0	0	0		0	1	1	no	0		0	1	1	no	0		0	1	1	no		RP11-382D12.1.1
XLOC_001950	XLOC_001950	AL445228.2	AL445228.2	1:184304803-184305083	NOTEST	0	0	0	0		0	1	1	no	0		0	1	1	no	0		0	1	1	no		AL445228.2
XLOC_001951	XLOC_001951	AL445228.1	AL445228.1	1:184322851-184323063	NOTEST	0	0	0	0		0	1	1	no	0		0	1	1	no	0		0	1	1	no		AL445228.1
XLOC_001952	XLOC_001952	C1orf21	C1orf21	1:184356191-184598154	OK	6.15816	2.74514	13.5724	-1.1401		-1.19257	0.02025	0.0457466	yes	-2.30572		-1.90095	0.00055	0.00185851	yes	-1.16562		-0.927028	0.07835	0.142355	no		C1orf21
XLOC_001953	XLOC_001953	GS1-115G20.1.1	GS1-115G20.1.1	1:184356191-184598154	NOTEST	0.53364	0	0	inf		0	1	1	no	0		0	1	1	no	#NAME?		0	1	1	no		GS1-115G20.1.1
XLOC_001954	XLOC_001954	GS1-115G20.2.1	GS1-115G20.2.1	1:184356191-184598154	NOTEST	0.109832	0	0.0448164	1.2932		0	1	1	no	#NAME?		0	1	1	no	#NAME?		0	1	1	no		GS1-115G20.2.1
XLOC_001955	XLOC_001955	SNORD112	SNORD112	1:184647067-184647141	NOTEST	0	0	0	0		0	1	1	no	0		0	1	1	no	0		0	1	1	no		SNORD112
XLOC_001956	XLOC_001956	GS1-120K12.4.1	GS1-120K12.4.1	1:184970658-184977815	NOTEST	0	0	0	0		0	1	1	no	0		0	1	1	no	0		0	1	1	no		GS1-120K12.4.1
XLOC_001957	XLOC_001957	RNF2	RNF2	1:185014495-185071740	OK	13.0203	7.12652	4.77174	1.44817		2.26924	5e-05	0.000203074	yes	0.578684		0.867792	0.10405	0.178799	no	-0.869489		-1.36097	0.01525	0.0357466	yes		RNF2
XLOC_001958	XLOC_001958	SWT1	SWT1	1:185126211-185261386	OK	3.02102	1.26377	2.41587	0.32249		0.386814	0.48875	0.592315	no	-0.934805		0	1	1	no	-1.2573		-0.990088	0.05885	0.112541	no		SWT1
XLOC_001959	XLOC_001959	Y_RNA	Y_RNA	1:185126211-185261386	NOTEST	0	0	0	0		0	1	1	no	0		0	1	1	no	0		0	1	1	no		Y_RNA
XLOC_001960	XLOC_001960	Y_RNA	Y_RNA	1:185126211-185261386	NOTEST	0	0	0	0		0	1	1	no	0		0	1	1	no	0		0	1	1	no		Y_RNA
XLOC_001961	XLOC_001961	RP4-635A23.4.1	RP4-635A23.4.1	1:185126211-185261386	NOTEST	0.721397	0	0.338006	1.09375		0	1	1	no	#NAME?		0	1	1	no	#NAME?		0	1	1	no		RP4-635A23.4.1
XLOC_001962	XLOC_001962	U7	U7	1:185403375-185403437	NOTEST	0	0	0	0		0	1	1	no	0		0	1	1	no	0		0	1	1	no		U7
XLOC_001963	XLOC_001963	GS1-204I12.2.1	GS1-204I12.2.1	1:185527510-185534763	NOTEST	0	0	0	0		0	1	1	no	0		0	1	1	no	0		0	1	1	no		GS1-204I12.2.1
XLOC_001964	XLOC_001964	GS1-204I12.4.1	GS1-204I12.4.1	1:185624133-185626300	NOTEST	0.054126	0	0	inf		0	1	1	no	0		0	1	1	no	#NAME?		0	1	1	no		GS1-204I12.4.1
XLOC_001965	XLOC_001965	HMCN1	HMCN1	1:185703682-186160085	OK	5.2951	9.21432	16.5635	-1.64528		-1.8626	0.00065	0.0021575	yes	-0.846059		-1.08911	0.03465	0.0725972	no	0.799219		0.890274	0.0904	0.159777	no		HMCN1
XLOC_001966	XLOC_001966	PRG4	PRG4	1:186265404-186344864	NOTEST	0.577522	0.468564	0.664195	-0.201731		0	1	1	no	-0.50336		0	1	1	no	-0.301629		0	1	1	no		PRG4
XLOC_001967	XLOC_001967	C1orf27	C1orf27	1:186344889-186390534	OK	6.72155	12.4719	10.4424	-0.635581		-1.0509	0.03745	0.0773022	no	0.256233		0.461658	0.41415	0.521218	no	0.891814		1.52206	0.0053	0.0141341	yes		C1orf27
XLOC_001968	XLOC_001968	RP11-295K2.3.1	RP11-295K2.3.1	1:186412697-186430254	NOTEST	0	0	0	0		0	1	1	no	0		0	1	1	no	0		0	1	1	no		RP11-295K2.3.1
XLOC_001969	XLOC_001969	GS1-304P7.2.1	GS1-304P7.2.1	1:186547410-186548431	NOTEST	0	0.118501	0	0		0	1	1	no	inf		0	1	1	no	inf		0	1	1	no		GS1-304P7.2.1
XLOC_001970	XLOC_001970	PLA2G4A	PLA2G4A	1:186798084-186958301	OK	0.342973	5.18246	8.17859	-4.57568		-1.01128	0.03505	0.0732885	no	-0.658215		-1.18505	0.00935	0.0233579	yes	3.91747		0.864559	0.05465	0.105891	no		PLA2G4A
XLOC_001971	XLOC_001971	RP11-108M21.1.1	RP11-108M21.1.1	1:187061973-187329455	NOTEST	0	0	0	0		0	1	1	no	0		0	1	1	no	0		0	1	1	no		RP11-108M21.1.1
XLOC_001972	XLOC_001972	RP11-445P19.1.1	RP11-445P19.1.1	1:187412737-187446354	NOTEST	0	0	0	0		0	1	1	no	0		0	1	1	no	0		0	1	1	no		RP11-445P19.1.1
XLOC_001973	XLOC_001973	FDPSP1	FDPSP1	1:187532192-187533263	NOTEST	0.0437272	0	0.151232	-1.79016		0	1	1	no	#NAME?		0	1	1	no	#NAME?		0	1	1	no		FDPSP1
XLOC_001974	XLOC_001974	ERVMER61-1	ERVMER61-1	1:187610357-187612992	NOTEST	0.0350655	0	0	inf		0	1	1	no	0		0	1	1	no	#NAME?		0	1	1	no		ERVMER61-1
XLOC_001975	XLOC_001975	RP11-393M18.4.1	RP11-393M18.4.1	1:187675691-187678029	NOTEST	0	0	0	0		0	1	1	no	0		0	1	1	no	0		0	1	1	no		RP11-393M18.4.1
XLOC_001976	XLOC_001976	RP11-201A3.1.1	RP11-201A3.1.1	1:188187530-188189807	NOTEST	0	0	0	0		0	1	1	no	0		0	1	1	no	0		0	1	1	no		RP11-201A3.1.1
XLOC_001977	XLOC_001977	RP11-669M2.1.1	RP11-669M2.1.1	1:188477668-188505596	NOTEST	0	0	0	0		0	1	1	no	0		0	1	1	no	0		0	1	1	no		RP11-669M2.1.1
XLOC_001978	XLOC_001978	RP11-669M2.2.1	RP11-669M2.2.1	1:188640483-188640890	NOTEST	0	0	0	0		0	1	1	no	0		0	1	1	no	0		0	1	1	no		RP11-669M2.2.1
XLOC_001979	XLOC_001979	RP11-720G6.1.1	RP11-720G6.1.1	1:188663450-188664242	NOTEST	0	0	0	0		0	1	1	no	0		0	1	1	no	0		0	1	1	no		RP11-720G6.1.1
XLOC_001980	XLOC_001980	RP11-373J16.1.1	RP11-373J16.1.1	1:188874818-189006393	NOTEST	0	0	0	0		0	1	1	no	0		0	1	1	no	0		0	1	1	no		RP11-373J16.1.1
XLOC_001981	XLOC_001981	RP11-398M15.1.1	RP11-398M15.1.1	1:189744594-189784048	NOTEST	0	0	0	0		0	1	1	no	0		0	1	1	no	0		0	1	1	no		RP11-398M15.1.1
XLOC_001982	XLOC_001982	RP11-547I7.1.1	RP11-547I7.1.1	1:190066791-190446759	NOTEST	0	0	0	0		0	1	1	no	0		0	1	1	no	0		0	1	1	no		RP11-547I7.1.1
XLOC_001983	XLOC_001983	RP11-161I10.1.1,RP11-547I7.2.1	RP11-161I10.1.1	1:190447680-190463427	NOTEST	0	0	0	0		0	1	1	no	0		0	1	1	no	0		0	1	1	no		RP11-161I10.1.1
XLOC_001984	XLOC_001984	RP11-463J7.2.1	RP11-463J7.2.1	1:190594019-190770788	NOTEST	0	0	0	0		0	1	1	no	0		0	1	1	no	0		0	1	1	no		RP11-463J7.2.1
XLOC_001985	XLOC_001985	RP11-463J7.1.1	RP11-463J7.1.1	1:190594019-190770788	NOTEST	0	0	0	0		0	1	1	no	0		0	1	1	no	0		0	1	1	no		RP11-463J7.1.1
XLOC_001986	XLOC_001986	RP11-463J7.3.1	RP11-463J7.3.1	1:190594019-190770788	NOTEST	0	0	0	0		0	1	1	no	0		0	1	1	no	0		0	1	1	no		RP11-463J7.3.1
XLOC_001987	XLOC_001987	RP11-309H21.3.1	RP11-309H21.3.1	1:191120639-191123764	NOTEST	0	0	0	0		0	1	1	no	0		0	1	1	no	0		0	1	1	no		RP11-309H21.3.1
XLOC_001988	XLOC_001988	RP11-309H21.2.1	RP11-309H21.2.1	1:191190288-191197597	NOTEST	0	0	0	0		0	1	1	no	0		0	1	1	no	0		0	1	1	no		RP11-309H21.2.1
XLOC_001989	XLOC_001989	RP11-541F9.2.1	RP11-541F9.2.1	1:191827836-191980390	NOTEST	0	0	0	0		0	1	1	no	0		0	1	1	no	0		0	1	1	no		RP11-541F9.2.1
XLOC_001990	XLOC_001990	RGS18	RGS18	1:192127586-192154945	NOTEST	0	0.0411426	0.289718	#NAME?		0	1	1	no	-2.81595		0	1	1	no	inf		0	1	1	no		RGS18
XLOC_001991	XLOC_001991	RP11-142L4.2.1	RP11-142L4.2.1	1:192216634-192217077	NOTEST	0	0	0	0		0	1	1	no	0		0	1	1	no	0		0	1	1	no		RP11-142L4.2.1
XLOC_001992	XLOC_001992	RGS21	RGS21	1:192286121-192336415	NOTEST	0	0	0	0		0	1	1	no	0		0	1	1	no	0		0	1	1	no		RGS21
XLOC_001993	XLOC_001993	RP5-1011O1.3.1	RP5-1011O1.3.1	1:192486768-192536347	NOTEST	0	0.198136	0	0		0	1	1	no	inf		0	1	1	no	inf		0	1	1	no		RP5-1011O1.3.1
XLOC_001994	XLOC_001994	RGS1	RGS1	1:192544856-192549161	NOTEST	0	0	0	0		0	1	1	no	0		0	1	1	no	0		0	1	1	no		RGS1
XLOC_001995	XLOC_001995	RGS13	RGS13	1:192605274-192629390	NOTEST	0	0	0	0		0	1	1	no	0		0	1	1	no	0		0	1	1	no		RGS13
XLOC_001996	XLOC_001996	MIR4426	MIR4426	1:192685312-192685783	NOTEST	0	0.282323	0.198555	#NAME?		0	1	1	no	0.507806		0	1	1	no	inf		0	1	1	no		MIR4426
XLOC_001997	XLOC_001997	RP3-419C19.3.1	RP3-419C19.3.1	1:192765662-192766335	NOTEST	0	0	0	0		0	1	1	no	0		0	1	1	no	0		0	1	1	no		RP3-419C19.3.1
XLOC_001998	XLOC_001998	RP3-419C19.2.1	RP3-419C19.2.1	1:192769700-192770277	NOTEST	0	0	0	0		0	1	1	no	0		0	1	1	no	0		0	1	1	no		RP3-419C19.2.1
[truncated: 57,851 more rows]

## Sheet: Table S1B. RNA metrics
Table S1B. Read metrics generated by RNSeqQC
Sample	Intragenic Rate	Exonic Rate	Intronic Rate	Intergenic Rate	Expression Profiling Efficiency	Mapped Unique	Transcripts Detected	Genes Detected
ESC1	0.904	0.608	0.296	0.096	0.608	15947054	95405	18330
ESC2	0.888	0.545	0.343	0.111	0.545	8416676	83871	16260
ESC3	0.905	0.606	0.299	0.094	0.606	2341076	60578	12379
ESC-MSC1	0.967	0.793	0.174	0.032	0.793	3970214	70414	13042
ESC-MSC2	0.965	0.764	0.201	0.035	0.764	8058115	81123	14595
ESC-MSC3	0.965	0.738	0.227	0.034	0.738	7039066	77976	14168
BM-MSC1	0.971	0.8	0.17	0.029	0.8	10902867	86628	15745
BM-MSC2	0.967	0.77	0.198	0.032	0.77	13150285	88318	15979
BM-MSC3	0.97	0.781	0.189	0.03	0.781	7804493	82218	14992
BM-MSC4	0.97	0.798	0.171	0.03	0.798	8266709	84133	15110
average							81066.4	15060
