# Supplementary material for: Comprehensive transcriptomic and proteomic characterization of human mesenchymal stem cells reveals source specific cellular markers
Source: Sci Rep. 2016 Feb 9;6:21507. doi: 10.1038/srep21507 (PMC4746666; doi:10.1038/srep21507)
Supplement: Supplementary Table S2 [file srep21507-s3.xls]

## Sheet: Table S2A.proteinGroups
Table S2A. Proteomics data generated by MaxQuant analysis.
Protein IDs	Majority protein IDs	Peptide counts (all)	Peptide counts (razor+unique)	Peptide counts (unique)	Protein names	Gene names	Fasta headers	Number of proteins	Peptides	Razor + unique peptides	Unique peptides	Peptides EXP1	Peptides EXP2	Peptides EXP3	Razor + unique peptides EXP1	Razor + unique peptides EXP2	Razor + unique peptides EXP3	Unique peptides EXP1	Unique peptides EXP2	Unique peptides EXP3	Sequence coverage [%]	Unique + razor sequence coverage [%]	Unique sequence coverage [%]	Mol. weight [kDa]	Sequence length	Sequence lengths	Fraction average	Fraction 1	Fraction 2	Fraction 3	Fraction 4	Fraction 5	Fraction 6	Fraction 7	Fraction 8	Fraction 9	Fraction 10	Fraction 11	Fraction 12	Fraction 15	Fraction 16	Fraction 17	Fraction 18	Fraction 19	Fraction 20	Fraction 21	Fraction 22	Fraction 23	Fraction 24
D6R9D6;A0AV96-2;A0AV96;B7Z8Z7;D6RBS9;D6REZ6;D6R9M7;D6RA49;D6RFL5;D6RBP6;D6RCT1	D6R9D6;A0AV96-2;A0AV96;B7Z8Z7;D6RBS9;D6REZ6;D6R9M7	12;12;12;11;8;7;6;5;5;4;2	11;11;11;10;7;7;6;5;5;4;2	11;11;11;10;7;7;6;5;5;4;2	RNA-binding protein 47	RBM47	>tr|D6R9D6|D6R9D6_HUMAN RNA-binding protein 47 OS=Homo sapiens GN=RBM47 PE=2 SV=1;>sp|A0AV96-2|RBM47_HUMAN Isoform 2 of RNA-binding protein 47 OS=Homo sapiens GN=RBM47;>sp|A0AV96|RBM47_HUMAN RNA-binding protein 47 OS=Homo sapiens GN=RBM47 PE=1 SV=2;>tr|B7Z	11	12	11	11	10	11	12	9	10	11	9	10	11	34.6	31.8	31.8	43.987	393	393;524;593;555;217;193;159;124;137;114;59	20.8	2	6	3		3			6					5	5	3		5			4
A0AVF1-3;A0AVF1;B7Z2T3;B7Z6R6;A0AVF1-2;Q96CU4	A0AVF1-3;A0AVF1;B7Z2T3;B7Z6R6;A0AVF1-2	6;6;4;4;3;2	6;6;4;4;3;2	6;6;4;4;3;2	Tetratricopeptide repeat protein 26	TTC26	>sp|A0AVF1-3|TTC26_HUMAN Isoform 3 of Tetratricopeptide repeat protein 26 OS=Homo sapiens GN=TTC26;>sp|A0AVF1|TTC26_HUMAN Tetratricopeptide repeat protein 26 OS=Homo sapiens GN=TTC26 PE=2 SV=1;>tr|B7Z2T3|B7Z2T3_HUMAN Tetratricopeptide repeat protein 26 OS=	6	6	6	6	3	6	4	3	6	4	3	6	4	10.3	10.3	10.3	60.468	523	523;554;423;447;487;271	19.7	1				1	2					3		1				3	2
A0AVT1;A0AVT1-2;A0AVT1-3;H0Y8S8;A0AVT1-4;H0Y9U5	A0AVT1;A0AVT1-2	36;25;10;9;9;2	36;25;10;9;9;2	36;25;10;9;9;2	Ubiquitin-like modifier-activating enzyme 6	UBA6	>sp|A0AVT1|UBA6_HUMAN Ubiquitin-like modifier-activating enzyme 6 OS=Homo sapiens GN=UBA6 PE=1 SV=1;>sp|A0AVT1-2|UBA6_HUMAN Isoform 2 of Ubiquitin-like modifier-activating enzyme 6 OS=Homo sapiens GN=UBA6	6	36	36	36	31	31	28	31	31	28	31	31	28	39.7	39.7	39.7	117.97	1052	1052;578;389;271;340;88	13.1	10	12	23	15	14	15	4	15		1	11	11	1	1	10		4	3		2
H7BXI1;A0FGR8-2;A0FGR8;A0FGR8-6;A0FGR8-4;F2Z3K9;A0FGR8-5	H7BXI1;A0FGR8-2;A0FGR8;A0FGR8-6;A0FGR8-4	23;23;22;22;13;11;11	23;23;22;22;13;11;11	23;23;22;22;13;11;11	Extended synaptotagmin-2	ESYT2	>tr|H7BXI1|H7BXI1_HUMAN Extended synaptotagmin-2 (Fragment) OS=Homo sapiens GN=ESYT2 PE=2 SV=1;>sp|A0FGR8-2|ESYT2_HUMAN Isoform 2 of Extended synaptotagmin-2 OS=Homo sapiens GN=ESYT2;>sp|A0FGR8|ESYT2_HUMAN Extended synaptotagmin-2 OS=Homo sapiens GN=ESYT2	7	23	23	23	20	19	20	20	19	20	20	19	20	30	30	30	98.008	884	884;893;921;942;527;328;328	13.6	6	9	20	26	2	6					4	17	4	3	5	13	2	1
A0JNW5;A0JNW5-2;F8VWX2;F8W665;H0YHT7	A0JNW5;A0JNW5-2	14;7;1;1;1	14;7;1;1;1	14;7;1;1;1	UHRF1-binding protein 1-like	UHRF1BP1L	>sp|A0JNW5|UH1BL_HUMAN UHRF1-binding protein 1-like OS=Homo sapiens GN=UHRF1BP1L PE=1 SV=2;>sp|A0JNW5-2|UH1BL_HUMAN Isoform 2 of UHRF1-binding protein 1-like OS=Homo sapiens GN=UHRF1BP1L	5	14	14	14	8	4	12	8	4	12	8	4	12	13.3	13.3	13.3	164.2	1464	1464;522;60;130;204	14.1	5	1		4	3		6	1			3	1	1			4	1	2	4
A0MZ66-2;A0MZ66-8;A0MZ66-4;A0MZ66-5;A0MZ66-6;A0MZ66;A0MZ66-3	A0MZ66-2;A0MZ66-8;A0MZ66-4;A0MZ66-5;A0MZ66-6;A0MZ66;A0MZ66-3	5;5;5;5;5;5;5	5;5;5;5;5;5;5	5;5;5;5;5;5;5	Shootin-1	KIAA1598	>sp|A0MZ66-2|SHOT1_HUMAN Isoform 2 of Shootin-1 OS=Homo sapiens GN=KIAA1598;>sp|A0MZ66-8|SHOT1_HUMAN Isoform 8 of Shootin-1 OS=Homo sapiens GN=KIAA1598;>sp|A0MZ66-4|SHOT1_HUMAN Isoform 4 of Shootin-1 OS=Homo sapiens GN=KIAA1598;>sp|A0MZ66-5|SHOT1_HUMAN Iso	7	5	5	5	1	2	4	1	2	4	1	2	4	11.2	11.2	11.2	52.635	456	456;498;558;571;601;631;649	3.33	4	2	2											1
A0PJW6;G5EA27;H0YCK4	A0PJW6;G5EA27;H0YCK4	2;1;1	2;1;1	2;1;1	Transmembrane protein 223	TMEM223	>sp|A0PJW6|TM223_HUMAN Transmembrane protein 223 OS=Homo sapiens GN=TMEM223 PE=1 SV=1;>tr|G5EA27|G5EA27_HUMAN HCG2039995, isoform CRA_a OS=Homo sapiens GN=TMEM223 PE=2 SV=1;>tr|H0YCK4|H0YCK4_HUMAN Transmembrane protein 223 (Fragment) OS=Homo sapiens GN=TME	3	2	2	2	2	1	1	2	1	1	2	1	1	9.4	9.4	9.4	22.049	202	202;106;137	22.2																		3
A1A4S6;E7EUW5;H0Y8W5;H0YDU1	A1A4S6	7;2;2;1	7;2;2;1	6;2;2;0	Rho GTPase-activating protein 10	ARHGAP10	>sp|A1A4S6|RHG10_HUMAN Rho GTPase-activating protein 10 OS=Homo sapiens GN=ARHGAP10 PE=1 SV=1	4	7	7	6	4	4	4	4	4	4	3	4	4	8.9	8.9	8	89.374	786	786;384;413;230	17.7													1	4	1	5
A1KZ92-2;A1KZ92;A1KZ92-3;H0YAV0;K4DIA6	A1KZ92-2;A1KZ92;A1KZ92-3;H0YAV0;K4DIA6	2;2;1;1;1	2;2;1;1;1	2;2;1;1;1	Peroxidasin-like protein	PXDNL	>sp|A1KZ92-2|PXDNL_HUMAN Isoform 2 of Peroxidasin-like protein OS=Homo sapiens GN=PXDNL;>sp|A1KZ92|PXDNL_HUMAN Peroxidasin-like protein OS=Homo sapiens GN=PXDNL PE=1 SV=3;>sp|A1KZ92-3|PXDNL_HUMAN Isoform PMR1 of Peroxidasin-like protein OS=Homo sapiens GN=	5	2	2	2	0	1	2	0	1	2	0	1	2	1.6	1.6	1.6	146.93	1316	1316;1463;515;537;582	34.5																1
A1L020	A1L020	2	2	2	RNA-binding protein MEX3A	MEX3A	>sp|A1L020|MEX3A_HUMAN RNA-binding protein MEX3A OS=Homo sapiens GN=MEX3A PE=1 SV=1	1	2	2	2	2	1	1	2	1	1	2	1	1	5.6	5.6	5.6	54.173	520	520	34.6																	1
A1L0T0;M0R026;E9PJS0;E9PL44;M0R1B5;M0QZX5;E9PNL1	A1L0T0;M0R026;E9PJS0	15;11;9;6;5;3;1	15;11;9;6;5;3;1	15;11;9;6;5;3;1	Acetolactate synthase-like protein	ILVBL	>sp|A1L0T0|ILVBL_HUMAN Acetolactate synthase-like protein OS=Homo sapiens GN=ILVBL PE=1 SV=2;>tr|M0R026|M0R026_HUMAN Acetolactate synthase-like protein OS=Homo sapiens GN=ILVBL PE=2 SV=1;>tr|E9PJS0|E9PJS0_HUMAN Acetolactate synthase-like protein (Fragment)	7	15	15	15	11	9	11	11	9	11	11	9	11	34.5	34.5	34.5	67.867	632	632;525;262;166;166;230;52	16		1	14	6			7	11		1	8	15			7	1			6	6
A1L390-3;A1L390;G3V311;A1L390-2	A1L390-3;A1L390;G3V311;A1L390-2	7;7;4;4	7;7;4;4	7;7;4;4	Pleckstrin homology domain-containing family G member 3	PLEKHG3	>sp|A1L390-3|PKHG3_HUMAN Isoform 3 of Pleckstrin homology domain-containing family G member 3 OS=Homo sapiens GN=PLEKHG3;>sp|A1L390|PKHG3_HUMAN Pleckstrin homology domain-containing family G member 3 OS=Homo sapiens GN=PLEKHG3 PE=1 SV=1;>tr|G3V311|G3V311_H	4	7	7	7	6	3	3	6	3	3	6	3	3	8.3	8.3	8.3	128.25	1163	1163;1219;724;752	26.6							4							1		2			6
A1L4H1	A1L4H1	2	2	2	Soluble scavenger receptor cysteine-rich domain-containing protein SSC5D	SSC5D	>sp|A1L4H1|SRCRL_HUMAN Soluble scavenger receptor cysteine-rich domain-containing protein SSC5D OS=Homo sapiens GN=SSC5D PE=2 SV=3	1	2	2	2	0	0	2	0	0	2	0	0	2	0.8	0.8	0.8	165.74	1573	1573	9.5		1													1
A1X283;G3V144	A1X283	25;11	25;11	24;10	SH3 and PX domain-containing protein 2B	SH3PXD2B	>sp|A1X283|SPD2B_HUMAN SH3 and PX domain-containing protein 2B OS=Homo sapiens GN=SH3PXD2B PE=1 SV=3	2	25	25	24	20	21	21	20	21	21	19	20	20	27.9	27.9	27	101.58	911	911;430	18.3	6	3	2	4	8	8			5	3	7	4	4	10	4	13	13	10	2	1	5	6
A1XBS5-2;A1XBS5-3;A1XBS5;H0YC32;A1XBS5-4;E5RID3;E5RGP4;E5RFH7;E5RGD0;A1XBS5-5;E5RHK0;F8W7P5	A1XBS5-2;A1XBS5-3;A1XBS5;H0YC32;A1XBS5-4;E5RID3;E5RGP4;E5RFH7;E5RGD0	4;4;4;3;3;2;2;2;2;1;1;1	4;4;4;3;3;2;2;2;2;1;1;1	4;4;4;3;3;2;2;2;2;1;1;1	Protein FAM92A1	FAM92A1	>sp|A1XBS5-2|F92A1_HUMAN Isoform 2 of Protein FAM92A1 OS=Homo sapiens GN=FAM92A1;>sp|A1XBS5-3|F92A1_HUMAN Isoform 3 of Protein FAM92A1 OS=Homo sapiens GN=FAM92A1;>sp|A1XBS5|F92A1_HUMAN Protein FAM92A1 OS=Homo sapiens GN=FAM92A1 PE=2 SV=2;>tr|H0YC32|H0YC32_	12	4	4	4	2	3	4	2	3	4	2	3	4	17.9	17.9	17.9	28.996	251	251;271;289;188;262;110;114;134;168;97;132;163	18		2	2	1	2									3			3
Q99798;A2A274	Q99798;A2A274	36;36	36;36	36;36	Aconitate hydratase, mitochondrial	ACO2	>sp|Q99798|ACON_HUMAN Aconitate hydratase, mitochondrial OS=Homo sapiens GN=ACO2 PE=1 SV=2;>tr|A2A274|A2A274_HUMAN Aconitate hydratase, mitochondrial OS=Homo sapiens GN=ACO2 PE=2 SV=1	2	36	36	36	31	26	28	31	26	28	31	26	28	55	55	55	85.424	780	780;805	14.1	34	16	19	27	6		11	2		3	11	16	6	10	6	18	6		10			2
Q86X10-3;A2A2E9;Q86X10;Q86X10-2;A2A2F0;Q86X10-4;B4E2E8	Q86X10-3;A2A2E9;Q86X10;Q86X10-2;A2A2F0;Q86X10-4;B4E2E8	11;11;11;10;10;7;6	11;11;11;10;10;7;6	11;11;11;10;10;7;6	Ral GTPase-activating protein subunit beta	RALGAPB	>sp|Q86X10-3|RLGPB_HUMAN Isoform 3 of Ral GTPase-activating protein subunit beta OS=Homo sapiens GN=RALGAPB;>tr|A2A2E9|A2A2E9_HUMAN Ral GTPase-activating protein subunit beta OS=Homo sapiens GN=RALGAPB PE=2 SV=1;>sp|Q86X10|RLGPB_HUMAN Ral GTPase-activating	7	11	11	11	7	4	7	7	4	7	7	4	7	10.9	10.9	10.9	166.4	1490	1490;1491;1494;1273;1323;963;477	20.9				1		2	1	2										1	4	5
S4R350;Q9Y672;A2A2G4	S4R350;Q9Y672;A2A2G4	2;2;2	2;2;2	2;2;2	Dolichyl pyrophosphate Man9GlcNAc2 alpha-1,3-glucosyltransferase	ALG6	>tr|S4R350|S4R350_HUMAN Dolichyl pyrophosphate Man9GlcNAc2 alpha-1,3-glucosyltransferase OS=Homo sapiens GN=ALG6 PE=4 SV=1;>sp|Q9Y672|ALG6_HUMAN Dolichyl pyrophosphate Man9GlcNAc2 alpha-1,3-glucosyltransferase OS=Homo sapiens GN=ALG6 PE=1 SV=1;>tr|A2A2G4|A	3	2	2	2	2	1	2	2	1	2	2	1	2	8.9	8.9	8.9	32.235	281	281;507;509	31.1																			2	1
Q9BZ11-2;A2A2L3;Q9BZ11	Q9BZ11-2;A2A2L3;Q9BZ11	2;2;2	2;2;2	2;2;2	Disintegrin and metalloproteinase domain-containing protein 33	ADAM33	>sp|Q9BZ11-2|ADA33_HUMAN Isoform 2 of Disintegrin and metalloproteinase domain-containing protein 33 OS=Homo sapiens GN=ADAM33;>tr|A2A2L3|A2A2L3_HUMAN ADAM metallopeptidase domain 33, isoform CRA_g OS=Homo sapiens GN=ADAM33 PE=2 SV=1;>sp|Q9BZ11|ADA33_HUMAN	3	2	2	2	1	1	1	1	1	1	1	1	1	3.7	3.7	3.7	84.724	787	787;812;813	16.9			2											1	2
H0Y669;A2A2N5;Q9NTW7-3;Q9NTW7-2;Q9NTW7	H0Y669;A2A2N5;Q9NTW7-3;Q9NTW7-2;Q9NTW7	1;1;1;1;1	1;1;1;1;1	1;1;1;1;1	Zinc finger protein 64 homolog, isoforms 3 and 4	ZFP64	>tr|H0Y669|H0Y669_HUMAN Zinc finger protein 64 homolog, isoforms 1 and 2 (Fragment) OS=Homo sapiens GN=ZFP64 PE=4 SV=1;>tr|A2A2N5|A2A2N5_HUMAN Zinc finger protein 64 homolog, isoforms 1 and 2 (Fragment) OS=Homo sapiens GN=ZFP64 PE=2 SV=1;>sp|Q9NTW7-3|ZF64B	5	1	1	1	1	1	1	1	1	1	1	1	1	7.5	7.5	7.5	13.748	120	120;221;415;426;645	39
Q9Y312;A2A2Q9	Q9Y312;A2A2Q9	3;3	3;3	3;3	Protein AAR2 homolog	AAR2	>sp|Q9Y312|AAR2_HUMAN Protein AAR2 homolog OS=Homo sapiens GN=AAR2 PE=1 SV=2;>tr|A2A2Q9|A2A2Q9_HUMAN Protein AAR2 homolog OS=Homo sapiens GN=AAR2 PE=2 SV=1	2	3	3	3	2	3	2	2	3	2	2	3	2	10.7	10.7	10.7	43.472	384	384;398	17.3			5					4		1		1			3					3
P04156-2;A2A2V1;P04156	P04156-2;A2A2V1;P04156	7;7;7	7;7;7	7;7;7	Major prion protein	PRNP	>sp|P04156-2|PRIO_HUMAN Isoform 2 of Major prion protein OS=Homo sapiens GN=PRNP;>tr|A2A2V1|A2A2V1_HUMAN Major prion protein (Fragment) OS=Homo sapiens GN=PRNP PE=2 SV=1;>sp|P04156|PRIO_HUMAN Major prion protein OS=Homo sapiens GN=PRNP PE=1 SV=1	3	7	7	7	4	6	5	4	6	5	4	6	5	34.1	34.1	34.1	26.885	246	246;249;253	14.8		15		1							5		1	13		3	2
A2A376;B3KWW1;O95786-2;O95786;F5H5W6	A2A376;B3KWW1;O95786-2;O95786;F5H5W6	7;7;7;7;6	7;7;7;7;6	7;7;7;7;6	Probable ATP-dependent RNA helicase DDX58	DDX58	>tr|A2A376|A2A376_HUMAN Probable ATP-dependent RNA helicase DDX58 OS=Homo sapiens GN=DDX58 PE=2 SV=1;>tr|B3KWW1|B3KWW1_HUMAN Probable ATP-dependent RNA helicase DDX58 OS=Homo sapiens GN=DDX58 PE=2 SV=1;>sp|O95786-2|DDX58_HUMAN Isoform 2 of Probable ATP-dep	5	7	7	7	4	6	4	4	6	4	4	6	4	10.9	10.9	10.9	82.612	722	722;854;880;925;536	6.79	3	2	2	5	1						1	4
P35611-2;E7EV99;A2A3N8;E7ENY0;P35611;P35611-3;Q86XM2;H0Y9H2;D6RF25;D6RJE2;D6RAH3;H0YG19;H0YFD8	P35611-2;E7EV99;A2A3N8;E7ENY0;P35611;P35611-3;Q86XM2;H0Y9H2	26;26;26;26;26;26;25;14;9;6;6;4;2	26;26;26;26;26;26;25;14;9;6;6;4;2	25;25;25;25;25;25;24;13;9;6;6;4;2	Alpha-adducin	ADD1	>sp|P35611-2|ADDA_HUMAN Isoform 2 of Alpha-adducin OS=Homo sapiens GN=ADD1;>tr|E7EV99|E7EV99_HUMAN Alpha-adducin OS=Homo sapiens GN=ADD1 PE=2 SV=1;>tr|A2A3N8|A2A3N8_HUMAN Adducin 1 (Alpha) OS=Homo sapiens GN=ADD1 PE=2 SV=1;>tr|E7ENY0|E7ENY0_HUMAN Alpha-add	13	26	26	25	23	22	26	23	22	26	22	21	25	51.5	51.5	50.2	69.984	631	631;632;662;663;737;768;662;444;143;69;137;114;105	19.7	16	5	3	3	12	4		7		3	4	17	24	14	5	7	13	5	1	5		4
Q96KQ7-2;Q96KQ7;A2ABF8;A2ABF9;H0Y4K5;Q96KQ7-3	Q96KQ7-2;Q96KQ7;A2ABF8;A2ABF9	15;15;15;15;5;1	15;15;15;15;5;1	15;15;15;15;5;1	Histone-lysine N-methyltransferase EHMT2	EHMT2	>sp|Q96KQ7-2|EHMT2_HUMAN Isoform 2 of Histone-lysine N-methyltransferase EHMT2 OS=Homo sapiens GN=EHMT2;>sp|Q96KQ7|EHMT2_HUMAN Histone-lysine N-methyltransferase EHMT2 OS=Homo sapiens GN=EHMT2 PE=1 SV=3;>tr|A2ABF8|A2ABF8_HUMAN Histone-lysine N-methyltransf	6	15	15	15	12	11	9	12	11	9	12	11	9	15	15	15	129.02	1176	1176;1210;1233;1267;298;202	24.1			7					3	2				2	5	6	5			2	5	4
A2AJT9-2;A2AJT9;A2AJT9-3;F2Z385;H7BXX2	A2AJT9-2;A2AJT9;A2AJT9-3;F2Z385	6;6;5;3;2	6;6;5;3;2	6;6;5;3;2	Uncharacterized protein CXorf23	CXorf23	>sp|A2AJT9-2|CX023_HUMAN Isoform 2 of Uncharacterized protein CXorf23 OS=Homo sapiens GN=CXorf23;>sp|A2AJT9|CX023_HUMAN Uncharacterized protein CXorf23 OS=Homo sapiens GN=CXorf23 PE=1 SV=1;>sp|A2AJT9-3|CX023_HUMAN Isoform 3 of Uncharacterized protein CXorf	5	6	6	6	0	4	3	0	4	3	0	4	3	8.9	8.9	8.9	80.394	682	682;711;625;240;234	34.6
A2IDC6;Q4TT38;Q13084;A2IDC7;Q4TT37	A2IDC6;Q4TT38;Q13084;A2IDC7;Q4TT37	4;4;4;2;2	4;4;4;2;2	4;4;4;2;2	39S ribosomal protein L28, mitochondrial	MRPL28	>tr|A2IDC6|A2IDC6_HUMAN 39S ribosomal protein L30, mitochondrial (Fragment) OS=Homo sapiens GN=MRPL28 PE=2 SV=1;>tr|Q4TT38|Q4TT38_HUMAN 39S ribosomal protein L28, mitochondrial OS=Homo sapiens GN=MRPL28 PE=4 SV=1;>sp|Q13084|RM28_HUMAN 39S ribosomal protein	5	4	4	4	4	2	2	4	2	2	4	2	2	14.2	14.2	14.2	28.506	240	240;256;256;194;218	13.9		7		1										8			1
A2RRP1;A2RRP1-2;H0Y5G7;H7C007;H7C1U4;H7BZR3;H7BZU5;C9JCM7;H7C1Y9	A2RRP1;A2RRP1-2;H0Y5G7	33;30;20;4;3;3;3;2;1	33;30;20;4;3;3;3;2;1	33;30;20;4;3;3;3;2;1	Neuroblastoma-amplified sequence	NBAS	>sp|A2RRP1|NBAS_HUMAN Neuroblastoma-amplified sequence OS=Homo sapiens GN=NBAS PE=1 SV=2;>sp|A2RRP1-2|NBAS_HUMAN Isoform 2 of Neuroblastoma-amplified sequence OS=Homo sapiens GN=NBAS;>tr|H0Y5G7|H0Y5G7_HUMAN Neuroblastoma-amplified sequence (Fragment) OS=Ho	9	33	33	33	21	21	26	21	21	26	21	21	26	16.4	16.4	16.4	268.57	2371	2371;2251;1419;171;100;184;204;281;137	11.4	14	5		6	12	1	12	10	2	1	10	14	1	5			2	1	3	1
A2RTX5-2;B7ZLP8;A2RTX5	A2RTX5-2;B7ZLP8;A2RTX5	5;5;5	3;3;3	3;3;3	Probable threonine--tRNA ligase 2, cytoplasmic	TARSL2	>sp|A2RTX5-2|SYTC2_HUMAN Isoform 2 of Probable threonine--tRNA ligase 2, cytoplasmic OS=Homo sapiens GN=TARSL2;>tr|B7ZLP8|B7ZLP8_HUMAN Probable threonine--tRNA ligase 2, cytoplasmic OS=Homo sapiens GN=TARSL2 PE=2 SV=1;>sp|A2RTX5|SYTC2_HUMAN Probable threon	3	5	3	3	3	4	5	1	2	3	1	2	3	6.4	4.1	4.1	81.56	707	707;766;802	17.1								3			2									1
A2RUC4;A2RUC4-2;A8KAJ9	A2RUC4;A2RUC4-2	3;2;1	3;2;1	3;2;1	tRNA wybutosine-synthesizing protein 5	TYW5	>sp|A2RUC4|TYW5_HUMAN tRNA wybutosine-synthesizing protein 5 OS=Homo sapiens GN=TYW5 PE=1 SV=1;>sp|A2RUC4-2|TYW5_HUMAN Isoform 2 of tRNA wybutosine-synthesizing protein 5 OS=Homo sapiens GN=TYW5	3	3	3	3	2	0	3	2	0	3	2	0	3	7.9	7.9	7.9	36.547	315	315;152;121	13.2				2							2
A3KFL4;Q13868;A3KFL2;B4DKK6;A3KFL1;A3KFL5	A3KFL4;Q13868;A3KFL2;B4DKK6;A3KFL1;A3KFL5	9;9;8;7;6;6	9;9;8;7;6;6	9;9;8;7;6;6	Exosome complex component RRP4	EXOSC2	>tr|A3KFL4|A3KFL4_HUMAN Exosome complex component RRP4 OS=Homo sapiens GN=EXOSC2 PE=2 SV=1;>sp|Q13868|EXOS2_HUMAN Exosome complex component RRP4 OS=Homo sapiens GN=EXOSC2 PE=1 SV=2;>tr|A3KFL2|A3KFL2_HUMAN Exosome complex component RRP4 OS=Homo sapiens GN=E	6	9	9	9	7	6	7	7	6	7	7	6	7	41.1	41.1	41.1	29.408	263	263;293;285;267;200;237	21.8	2	2	4			1						3	1	5	6	2		1
A3KMH1-3;A3KMH1;A3KMH1-2	A3KMH1-3;A3KMH1;A3KMH1-2	28;28;19	28;28;19	28;28;19	von Willebrand factor A domain-containing protein 8	VWA8	>sp|A3KMH1-3|VWA8_HUMAN Isoform 3 of von Willebrand factor A domain-containing protein 8 OS=Homo sapiens GN=VWA8;>sp|A3KMH1|VWA8_HUMAN von Willebrand factor A domain-containing protein 8 OS=Homo sapiens GN=VWA8 PE=1 SV=2;>sp|A3KMH1-2|VWA8_HUMAN Isoform 2 o	3	28	28	28	17	16	24	17	16	24	17	16	24	17.1	17.1	17.1	210.92	1872	1872;1905;1039	18.8	3	9		4	2		4	12	6				1	4	1	4	3	4	2	6	5
A3KN83-3;A3KN83-2;A3KN83;A3KN83-4;Q9Y2G9-3;K7ES28;Q9Y2G9	A3KN83-3;A3KN83-2;A3KN83	17;17;17;8;3;3;3	17;17;17;8;3;3;3	17;17;17;8;3;3;3	Protein strawberry notch homolog 1	SBNO1	>sp|A3KN83-3|SBNO1_HUMAN Isoform 3 of Protein strawberry notch homolog 1 OS=Homo sapiens GN=SBNO1;>sp|A3KN83-2|SBNO1_HUMAN Isoform 2 of Protein strawberry notch homolog 1 OS=Homo sapiens GN=SBNO1;>sp|A3KN83|SBNO1_HUMAN Protein strawberry notch homolog 1 OS	7	17	17	17	11	8	15	11	8	15	11	8	15	12.5	12.5	12.5	154.06	1391	1391;1392;1393;732;1309;1356;1366	18.2	2	3		4		3		1			2	3	1	2			3	3		2		1
A4D1E9;A4D1E9-2;C9J8R7;C9JNI1;C9JEQ8;F8WBY0;F8WCN4;F8WBB5;A4D1E9-3	A4D1E9;A4D1E9-2;C9J8R7;C9JNI1	6;5;3;3;2;1;1;1;1	6;5;3;3;2;1;1;1;1	6;5;3;3;2;1;1;1;1	GTP-binding protein 10	GTPBP10	>sp|A4D1E9|GTPBA_HUMAN GTP-binding protein 10 OS=Homo sapiens GN=GTPBP10 PE=1 SV=1;>sp|A4D1E9-2|GTPBA_HUMAN Isoform 2 of GTP-binding protein 10 OS=Homo sapiens GN=GTPBP10;>tr|C9J8R7|C9J8R7_HUMAN GTP-binding protein 10 (Fragment) OS=Homo sapiens GN=GTPBP10	9	6	6	6	4	3	5	4	3	5	4	3	5	16.5	16.5	16.5	42.932	387	387;308;210;236;243;70;79;107;116	22.4	1	1					3						1						4
A4D1P6-2;C9J1X0;A4D1P6;A4D1P6-3	A4D1P6-2;C9J1X0;A4D1P6;A4D1P6-3	6;6;6;5	6;6;6;5	6;6;6;5	WD repeat-containing protein 91	WDR91	>sp|A4D1P6-2|WDR91_HUMAN Isoform 2 of WD repeat-containing protein 91 OS=Homo sapiens GN=WDR91;>tr|C9J1X0|C9J1X0_HUMAN Uncharacterized protein OS=Homo sapiens GN=WDR91 PE=2 SV=1;>sp|A4D1P6|WDR91_HUMAN WD repeat-containing protein 91 OS=Homo sapiens GN=WDR9	4	6	6	6	3	4	3	3	4	3	3	4	3	12.3	12.3	12.3	71.351	636	636;712;747;365	8.38	7							3	2			1	1
C9JJQ5;A4D1S5;A4D1S5-2	C9JJQ5;A4D1S5;A4D1S5-2	3;3;2	2;2;1	2;2;1	Ras-related protein Rab-19	RAB19	>tr|C9JJQ5|C9JJQ5_HUMAN Ras-related protein Rab-19 (Fragment) OS=Homo sapiens GN=RAB19 PE=2 SV=1;>sp|A4D1S5|RAB19_HUMAN Ras-related protein Rab-19 OS=Homo sapiens GN=RAB19 PE=2 SV=2;>sp|A4D1S5-2|RAB19_HUMAN Isoform 2 of Ras-related protein Rab-19 OS=Homo s	3	3	2	2	2	3	3	1	2	2	1	2	2	21.5	16.1	16.1	17.041	149	149;217;264	17.9	2						2							1					2
C9J7X6;A4D1U4	C9J7X6;A4D1U4	1;1	1;1	1;1	Protein LCHN	KIAA1147;LCHN	>tr|C9J7X6|C9J7X6_HUMAN Protein LCHN OS=Homo sapiens GN=KIAA1147 PE=2 SV=1;>sp|A4D1U4|LCHN_HUMAN Protein LCHN OS=Homo sapiens GN=LCHN PE=2 SV=1	2	1	1	1	1	1	1	1	1	1	1	1	1	2.8	2.8	2.8	40.532	351	351;455	15.4							3												1
Q9UM22;A4D1W8;Q9UM22-2	Q9UM22;A4D1W8;Q9UM22-2	4;4;3	4;4;3	4;4;3	Mammalian ependymin-related protein 1	EPDR1;UCC1	>sp|Q9UM22|EPDR1_HUMAN Mammalian ependymin-related protein 1 OS=Homo sapiens GN=EPDR1 PE=1 SV=2;>tr|A4D1W8|A4D1W8_HUMAN Ependymin related protein 1 (Zebrafish), isoform CRA_b OS=Homo sapiens GN=UCC1 PE=2 SV=1;>sp|Q9UM22-2|EPDR1_HUMAN Isoform 2 of Mammalian	3	4	4	4	1	4	2	1	4	2	1	4	2	18.8	18.8	18.8	25.437	224	224;344;90	11.6							4				1	3						1	1
O60729-2;O60729-5;O60729-3;H7C3U8;O60729-4;O60729;A4D256;H0Y577	O60729-2;O60729-5;O60729-3;H7C3U8;O60729-4;O60729;A4D256;H0Y577	3;3;3;3;3;3;3;2	3;3;3;3;3;3;3;2	3;3;3;3;3;3;3;2	Dual specificity protein phosphatase CDC14B;Dual specificity protein phosphatase CDC14C	CDC14B;CDC14C	>sp|O60729-2|CC14B_HUMAN Isoform 1 of Dual specificity protein phosphatase CDC14B OS=Homo sapiens GN=CDC14B;>sp|O60729-5|CC14B_HUMAN Isoform 5 of Dual specificity protein phosphatase CDC14B OS=Homo sapiens GN=CDC14B;>sp|O60729-3|CC14B_HUMAN Isoform 3 of Du	8	3	3	3	0	2	2	0	2	2	0	2	2	8.3	8.3	8.3	52.751	459	459;461;471;480;485;498;554;269	29.2																			1
O94901-9;A4D2Q0;E9PHI4;O94901-8;O94901;O94901-5;H0Y742;H0Y6N5;E7EP45;H7C2K3;O94901-3;O94901-2;O94901-7;C9JK55;C9K051;C9JS54;C9JJU6;H7C3X3;C9JR15;O94901-4	O94901-9;A4D2Q0;E9PHI4;O94901-8;O94901;O94901-5;H0Y742;H0Y6N5;E7EP45	24;24;22;21;21;19;19;17;14;9;7;5;5;4;3;2;2;2;1;1	24;24;22;21;21;19;19;17;14;9;7;5;5;4;3;2;2;2;1;1	5;5;3;2;2;1;4;2;1;0;3;1;1;0;0;0;0;2;0;0	SUN domain-containing protein 1	UNC84A;SUN1	>sp|O94901-9|SUN1_HUMAN Isoform 9 of SUN domain-containing protein 1 OS=Homo sapiens GN=SUN1;>tr|A4D2Q0|A4D2Q0_HUMAN SUN domain-containing protein 1 OS=Homo sapiens GN=UNC84A PE=2 SV=1;>tr|E9PHI4|E9PHI4_HUMAN SUN domain-containing protein 1 OS=Homo sapiens	20	24	24	5	21	17	18	21	17	18	5	3	4	33.5	33.5	6.8	101.93	916	916;974;822;785;812;702;710;634;583;427;341;257;278;174;135;113;119;158;88;109	29.9													4	9		4		2		7
A4FUP2;H0YEJ9;P28347;H0YE88;Q99594;E9PKB7;H0YGS2;B5MCM0;Q15562;Q15562-2;M0R1T9;H0YCZ6;H0Y7B0;H0YG62	A4FUP2;H0YEJ9;P28347;H0YE88;Q99594;E9PKB7	5;5;5;5;4;3;2;2;2;2;2;1;1;1	5;5;5;5;4;3;2;2;2;2;2;1;1;1	2;2;2;2;1;2;0;1;0;0;0;0;0;0	Transcriptional enhancer factor TEF-1;Transcriptional enhancer factor TEF-5	TEAD1;TEAD3	>tr|A4FUP2|A4FUP2_HUMAN TEAD1 protein OS=Homo sapiens GN=TEAD1 PE=2 SV=1;>tr|H0YEJ9|H0YEJ9_HUMAN Transcriptional enhancer factor TEF-1 OS=Homo sapiens GN=TEAD1 PE=2 SV=1;>sp|P28347|TEAD1_HUMAN Transcriptional enhancer factor TEF-1 OS=Homo sapiens GN=TEAD1	14	5	5	2	4	5	3	4	5	3	2	2	1	17.1	17.1	9.8	39.999	357	357;368;426;426;435;330;175;375;447;450;451;68;110;189	29.3	2												3	1
A5A3E0	A5A3E0	10	1	1	POTE ankyrin domain family member F	POTEF	>sp|A5A3E0|POTEF_HUMAN POTE ankyrin domain family member F OS=Homo sapiens GN=POTEF PE=1 SV=2	1	10	1	1	10	10	8	1	1	1	1	1	1	8.8	1.7	1.7	121.44	1075	1075	19.2	1												1
F5H4Q5;A5D8V6	F5H4Q5;A5D8V6	2;2	2;2	2;2	Vacuolar protein sorting-associated protein 37C	VPS37C	>tr|F5H4Q5|F5H4Q5_HUMAN Vacuolar protein sorting-associated protein 37C (Fragment) OS=Homo sapiens GN=VPS37C PE=2 SV=1;>sp|A5D8V6|VP37C_HUMAN Vacuolar protein sorting-associated protein 37C OS=Homo sapiens GN=VPS37C PE=1 SV=2	2	2	2	2	2	1	1	2	1	1	2	1	1	20.3	20.3	20.3	17.143	148	148;355	22.2	1												2		1
A5PLN9-2;A5PLN9-4;A5PLN9;A5PLN9-5;F5GXC3;A5PLN9-7;D6RB83	A5PLN9-2;A5PLN9-4;A5PLN9;A5PLN9-5;F5GXC3;A5PLN9-7	6;6;6;6;6;4;2	6;6;6;6;6;4;2	6;6;6;6;6;4;2	Trafficking protein particle complex subunit 13	TRAPPC13	>sp|A5PLN9-2|TPC13_HUMAN Isoform 2 of Trafficking protein particle complex subunit 13 OS=Homo sapiens GN=TRAPPC13;>sp|A5PLN9-4|TPC13_HUMAN Isoform 3 of Trafficking protein particle complex subunit 13 OS=Homo sapiens GN=TRAPPC13;>sp|A5PLN9|TPC13_HUMAN Traff	7	6	6	6	5	4	3	5	4	3	5	4	3	14.1	14.1	14.1	45.934	411	411;412;417;418;419;309;81	12					4	1	2				2	1						1
A5YKK6;A5YKK6-2;A5YKK6-3;B5MDN3;A5YKK6-4;H3BMZ2;H3BNB1;H3BTH2;H3BVC9;H3BR89;H3BMH0;H3BT18;H3BU44	A5YKK6;A5YKK6-2;A5YKK6-3;B5MDN3;A5YKK6-4	52;50;45;34;26;14;5;3;3;2;2;1;1	52;50;45;34;26;14;5;3;3;2;2;1;1	52;50;45;34;26;14;5;3;3;2;2;1;1	CCR4-NOT transcription complex subunit 1	CNOT1	>sp|A5YKK6|CNOT1_HUMAN CCR4-NOT transcription complex subunit 1 OS=Homo sapiens GN=CNOT1 PE=1 SV=2;>sp|A5YKK6-2|CNOT1_HUMAN Isoform 2 of CCR4-NOT transcription complex subunit 1 OS=Homo sapiens GN=CNOT1;>sp|A5YKK6-3|CNOT1_HUMAN Isoform 3 of CCR4-NOT transc	13	52	52	52	44	39	44	44	39	44	44	39	44	24.1	24.1	24.1	266.94	2376	2376;2371;2150;1227;1551;439;185;68;241;193;277;62;96	18.7	19	8		16	7	8	4	14	4		9	19	11	11		19	18	6	11	19	4
Q10588;A6NC48;H0Y984;H0Y9Q9;H0Y8G4	Q10588;A6NC48;H0Y984	6;6;3;2;2	6;6;3;2;2	6;6;3;2;2	ADP-ribosyl cyclase 2	BST1	>sp|Q10588|BST1_HUMAN ADP-ribosyl cyclase 2 OS=Homo sapiens GN=BST1 PE=1 SV=2;>tr|A6NC48|A6NC48_HUMAN ADP-ribosyl cyclase 2 OS=Homo sapiens GN=BST1 PE=2 SV=1;>tr|H0Y984|H0Y984_HUMAN ADP-ribosyl cyclase 2 (Fragment) OS=Homo sapiens GN=BST1 PE=4 SV=1	5	6	6	6	1	4	2	1	4	2	1	4	2	26.1	26.1	26.1	35.724	318	318;333;186;97;155	16.9				1									1			1	2		1	1
F2Z2X6;E2QRH2;B1AM99;Q9BZ76-2;A6NC89;Q9BZ76;Q96NU0-3;Q96NU0-2;F2Z2X5;B1AMA2;Q96NU0;Q96NU0-4;B1AMA1	F2Z2X6;E2QRH2;B1AM99;Q9BZ76-2;A6NC89;Q9BZ76;Q96NU0-3;Q96NU0-2;F2Z2X5;B1AMA2;Q96NU0	3;3;3;3;3;3;2;2;2;2;2;1;1	3;3;3;3;3;3;2;2;2;2;2;1;1	3;3;3;3;3;3;2;2;2;2;2;1;1	Contactin-associated protein-like 3;Contactin-associated protein-like 3B	CNTNAP3;CNTNAP3B	>tr|F2Z2X6|F2Z2X6_HUMAN Contactin-associated protein-like 3 OS=Homo sapiens GN=CNTNAP3 PE=2 SV=1;>tr|E2QRH2|E2QRH2_HUMAN Contactin-associated protein-like 3 OS=Homo sapiens GN=CNTNAP3 PE=2 SV=2;>tr|B1AM99|B1AM99_HUMAN Contactin-associated protein-like 3 OS	13	3	3	3	3	2	2	3	2	2	3	2	2	6.1	6.1	6.1	66.502	604	604;652;745;1127;1207;1288;380;604;605;1039;1288;292;292	27.4								3							3						1	1
A6NCC9;E9PME3;C9JHT9;C9JJV1;Q9Y5U2-2;Q9Y5U2;E9PL88;C9JDU0	A6NCC9;E9PME3;C9JHT9;C9JJV1;Q9Y5U2-2;Q9Y5U2	4;4;4;4;4;4;1;1	4;4;4;4;4;4;1;1	4;4;4;4;4;4;1;1	Protein TSSC4	TSSC4	>tr|A6NCC9|A6NCC9_HUMAN Protein TSSC4 OS=Homo sapiens GN=TSSC4 PE=2 SV=1;>tr|E9PME3|E9PME3_HUMAN Protein TSSC4 (Fragment) OS=Homo sapiens GN=TSSC4 PE=2 SV=1;>tr|C9JHT9|C9JHT9_HUMAN Protein TSSC4 (Fragment) OS=Homo sapiens GN=TSSC4 PE=2 SV=1;>tr|C9JJV1|C9JJ	8	4	4	4	4	2	2	4	2	2	4	2	2	33.1	33.1	33.1	13.847	127	127;191;203;208;265;329;110;112	15	2											1	3				3				1
H3BTL1;Q9GZQ8;A6NCE7;H3BTE7	H3BTL1;Q9GZQ8;A6NCE7	3;3;3;1	3;3;3;1	2;2;2;1	Microtubule-associated proteins 1A/1B light chain 3B;Microtubule-associated proteins 1A/1B light chain 3 beta 2	MAP1LC3B;MAP1LC3B2	>tr|H3BTL1|H3BTL1_HUMAN Microtubule-associated protein 1 light chain 3 beta, isoform CRA_f OS=Homo sapiens GN=MAP1LC3B PE=2 SV=1;>sp|Q9GZQ8|MLP3B_HUMAN Microtubule-associated proteins 1A/1B light chain 3B OS=Homo sapiens GN=MAP1LC3B PE=1 SV=3;>sp|A6NCE7|MP	4	3	3	2	3	3	3	3	3	3	2	2	2	41.3	41.3	32	9.0115	75	75;125;125;47	16	1			5	2	3								5		6	2	3
S4R360;J3KPP0;Q9Y6G3;A6NCI0;S4R2Z7	S4R360;J3KPP0;Q9Y6G3;A6NCI0;S4R2Z7	1;1;1;1;1	1;1;1;1;1	1;1;1;1;1	39S ribosomal protein L42, mitochondrial	MRPL42	>tr|S4R360|S4R360_HUMAN 39S ribosomal protein L42, mitochondrial OS=Homo sapiens GN=MRPL42 PE=4 SV=1;>tr|J3KPP0|J3KPP0_HUMAN 39S ribosomal protein L42, mitochondrial OS=Homo sapiens GN=MRPL42 PE=2 SV=1;>sp|Q9Y6G3|RM42_HUMAN 39S ribosomal protein L42, mitoc	5	1	1	1	1	1	1	1	1	1	1	1	1	11.7	11.7	11.7	14.882	128	128;139;142;142;155	19	1												3
A8MU28;Q13564-2;Q13564;A6NCK0;H3BMR3;J3QRA5;J3QLH4;J3KTE3;J3KRK3	A8MU28;Q13564-2;Q13564;A6NCK0	14;14;14;14;4;3;2;2;1	14;14;14;14;4;3;2;2;1	14;14;14;14;4;3;2;2;1	NEDD8-activating enzyme E1 regulatory subunit	NAE1	>tr|A8MU28|A8MU28_HUMAN NEDD8-activating enzyme E1 regulatory subunit OS=Homo sapiens GN=NAE1 PE=2 SV=1;>sp|Q13564-2|ULA1_HUMAN Isoform 2 of NEDD8-activating enzyme E1 regulatory subunit OS=Homo sapiens GN=NAE1;>sp|Q13564|ULA1_HUMAN NEDD8-activating enzyme	9	14	14	14	12	9	14	12	9	14	12	9	14	39.6	39.6	39.6	50.624	445	445;528;534;537;109;124;112;130;162	14.1	11	18		9	5			7		1	8	3	6	12			2			5
A6ND36;K7EKG0;A6ND36-2	A6ND36	3;1;1	3;1;1	3;1;1	Protein FAM83G	FAM83G	>sp|A6ND36|FA83G_HUMAN Protein FAM83G OS=Homo sapiens GN=FAM83G PE=1 SV=2	3	3	3	3	3	2	1	3	2	1	3	2	1	4.9	4.9	4.9	90.834	823	823;142;477	18.6		1	1			1												1
A6NDB9	A6NDB9	4	4	4	Paralemmin-3	PALM3	>sp|A6NDB9|PALM3_HUMAN Paralemmin-3 OS=Homo sapiens GN=PALM3 PE=1 SV=2	1	4	4	4	4	1	2	4	1	2	4	1	2	8.3	8.3	8.3	71.695	673	673	13.7	2												4	2
Q7LDG7;A6NDC7;Q7LDG7-2;C9JZ82;A6NHE2;E7EMB4;E7EWQ7;Q7LDG7-3;A6NJ28;E7EM78	Q7LDG7;A6NDC7;Q7LDG7-2	7;7;7;2;2;2;2;2;2;2	7;7;7;2;2;2;2;2;2;2	7;7;7;2;2;2;2;2;2;2	RAS guanyl-releasing protein 2	RASGRP2	>sp|Q7LDG7|GRP2_HUMAN RAS guanyl-releasing protein 2 OS=Homo sapiens GN=RASGRP2 PE=1 SV=1;>tr|A6NDC7|A6NDC7_HUMAN RAS guanyl-releasing protein 2 OS=Homo sapiens GN=RASGRP2 PE=2 SV=1;>sp|Q7LDG7-2|GRP2_HUMAN Isoform 2 of RAS guanyl-releasing protein 2 OS=Hom	10	7	7	7	5	4	4	5	4	4	5	4	4	11.7	11.7	11.7	69.248	609	609;610;671;84;97;125;126;144;148;232	24.6		1							2			3									1
A6NDG6	A6NDG6	4	4	4	Phosphoglycolate phosphatase	PGP	>sp|A6NDG6|PGP_HUMAN Phosphoglycolate phosphatase OS=Homo sapiens GN=PGP PE=1 SV=1	1	4	4	4	4	4	4	4	4	4	4	4	4	14	14	14	34.006	321	321	11.9	4	1				3			8			4	3					1			1
A6NDU8	A6NDU8	5	5	5	UPF0600 protein C5orf51	C5orf51	>sp|A6NDU8|CE051_HUMAN UPF0600 protein C5orf51 OS=Homo sapiens GN=C5orf51 PE=1 SV=1	1	5	5	5	2	4	4	2	4	4	2	4	4	20.4	20.4	20.4	33.62	294	294	10	4		2				1			3	4
P51610-2;P51610;P51610-4;A6NEM2;P51610-3;H7C1C4	P51610-2;P51610;P51610-4;A6NEM2	33;33;33;33;14;9	33;33;33;33;14;9	32;32;32;32;14;8	Host cell factor 1;HCF N-terminal chain 1;HCF N-terminal chain 2;HCF N-terminal chain 3;HCF N-terminal chain 4;HCF N-terminal chain 5;HCF N-terminal chain 6;HCF C-terminal chain 1;HCF C-terminal chain 2;HCF C-terminal chain 3;HCF C-terminal chain 4;HCF C-terminal chain 5;HCF C-terminal chain 6	HCFC1	>sp|P51610-2|HCFC1_HUMAN Isoform 2 of Host cell factor 1 OS=Homo sapiens GN=HCFC1;>sp|P51610|HCFC1_HUMAN Host cell factor 1 OS=Homo sapiens GN=HCFC1 PE=1 SV=2;>sp|P51610-4|HCFC1_HUMAN Isoform 4 of Host cell factor 1 OS=Homo sapiens GN=HCFC1;>tr|A6NEM2|A6NE	6	33	33	32	27	26	28	27	26	28	26	25	27	23.1	23.1	22.6	201.85	1966	1966;2035;2079;2080;428;611	26.4				5	1	4						20	5	9	1	7	6	5	6	2	2	5
A6NEP9;Q8NG11-2;Q8NG11;Q8NG11-3;H7BXY6	A6NEP9;Q8NG11-2;Q8NG11;Q8NG11-3;H7BXY6	2;2;2;1;1	2;2;2;1;1	1;1;1;1;1	Tetraspanin-14	TSPAN14	>tr|A6NEP9|A6NEP9_HUMAN Tetraspanin-14 (Fragment) OS=Homo sapiens GN=TSPAN14 PE=2 SV=2;>sp|Q8NG11-2|TSN14_HUMAN Isoform 2 of Tetraspanin-14 OS=Homo sapiens GN=TSPAN14;>sp|Q8NG11|TSN14_HUMAN Tetraspanin-14 OS=Homo sapiens GN=TSPAN14 PE=1 SV=1;>sp|Q8NG11-3|T	5	2	2	1	1	1	1	1	1	1	1	1	1	18.4	18.4	4.9	25.196	223	223;253;270;147;213	14.3					3												2
A6NF48;Q9Y2X9	A6NF48;Q9Y2X9	13;13	13;13	13;13	Zinc finger protein 281	ZNF281	>tr|A6NF48|A6NF48_HUMAN Zinc finger protein 281 OS=Homo sapiens GN=ZNF281 PE=2 SV=1;>sp|Q9Y2X9|ZN281_HUMAN Zinc finger protein 281 OS=Homo sapiens GN=ZNF281 PE=1 SV=1	2	13	13	13	11	3	9	11	3	9	11	3	9	25.4	25.4	25.4	93.231	859	859;895	28.4						1							3		1	1		2		2
A6NGW4;A6NFI1;P78381-3;P78381-2;P78381	A6NGW4;A6NFI1;P78381-3;P78381-2;P78381	1;1;1;1;1	1;1;1;1;1	1;1;1;1;1	UDP-galactose translocator	SLC35A2	>tr|A6NGW4|A6NGW4_HUMAN UDP-galactose translocator OS=Homo sapiens GN=SLC35A2 PE=2 SV=1;>tr|A6NFI1|A6NFI1_HUMAN UDP-galactose translocator OS=Homo sapiens GN=SLC35A2 PE=2 SV=1;>sp|P78381-3|S35A2_HUMAN Isoform 3 of UDP-galactose translocator OS=Homo sapiens	5	1	1	1	1	1	0	1	1	0	1	1	0	20.2	20.2	20.2	17.099	163	163;224;242;393;396	10.5										1	1
Q8IZP0-10;Q8IZP0-8;F5H1G9;Q8IZP0-7;F8WA55;Q8IZP0-2;Q8IZP0-4;Q8IZP0-3;Q8IZP0-5;Q8IZP0-6;Q8IZP0-9;F8WA56;Q8IZP0;A6NFN2;Q8IZP0-12;Q8IZP0-11;F8WAL6	Q8IZP0-10;Q8IZP0-8;F5H1G9;Q8IZP0-7;F8WA55;Q8IZP0-2;Q8IZP0-4;Q8IZP0-3;Q8IZP0-5;Q8IZP0-6;Q8IZP0-9;F8WA56;Q8IZP0;A6NFN2;Q8IZP0-12;Q8IZP0-11	14;14;14;14;14;14;14;14;14;14;14;14;14;14;13;7;1	14;14;14;14;14;14;14;14;14;14;14;14;14;14;13;7;1	9;9;9;9;9;9;9;9;9;9;9;9;9;9;8;6;0	Abl interactor 1	ABI1	>sp|Q8IZP0-10|ABI1_HUMAN Isoform 10 of Abl interactor 1 OS=Homo sapiens GN=ABI1;>sp|Q8IZP0-8|ABI1_HUMAN Isoform 8 of Abl interactor 1 OS=Homo sapiens GN=ABI1;>tr|F5H1G9|F5H1G9_HUMAN Abl interactor 1 OS=Homo sapiens GN=ABI1 PE=2 SV=1;>sp|Q8IZP0-7|ABI1_HUMAN	17	14	14	9	14	13	14	14	13	14	9	8	9	36.6	36.6	27.3	42.667	388	388;393;394;422;423;446;451;452;476;480;481;482;508;509;496;329;299	17.9	4	7		2	14	4	12		1		2	11	2	5		1	17	7	9	1	4	2
Q92599-2;A6NMH6;A6NFQ9;F6W7K9;F8W8I8;Q92599;Q92599-3;C9JV02;C9J4G8;H7C604	Q92599-2;A6NMH6;A6NFQ9;F6W7K9;F8W8I8;Q92599;Q92599-3	17;17;17;17;17;17;15;4;2;1	12;12;12;12;12;12;10;3;2;1	12;12;12;12;12;12;10;3;2;1	Septin-8	2015-09-08	>sp|Q92599-2|SEPT8_HUMAN Isoform 2 of Septin-8 OS=Homo sapiens GN=SEPT8;>tr|A6NMH6|A6NMH6_HUMAN Septin-8 OS=Homo sapiens GN=SEPT8 PE=2 SV=1;>tr|A6NFQ9|A6NFQ9_HUMAN Septin-8 OS=Homo sapiens GN=SEPT8 PE=2 SV=1;>tr|F6W7K9|F6W7K9_HUMAN Septin-8 OS=Homo sapiens	10	17	12	12	14	14	12	10	10	8	10	10	8	40.6	29.4	29.4	49.814	429	429;430;440;442;460;483;369;130;97;79	18.1	3	2	6	4		5		4	2	2			7	9	12	7		6		2	4	7
Q96EV8-2;Q96EV8;A6NFV8;D6RCT8;D6RID1;Q96EV8-3;D6RJC6	Q96EV8-2;Q96EV8;A6NFV8;D6RCT8;D6RID1;Q96EV8-3	5;5;5;4;3;3;1	5;5;5;4;3;3;1	5;5;5;4;3;3;1	Dysbindin	DTNBP1	>sp|Q96EV8-2|DTBP1_HUMAN Isoform 2 of Dysbindin OS=Homo sapiens GN=DTNBP1;>sp|Q96EV8|DTBP1_HUMAN Dysbindin OS=Homo sapiens GN=DTNBP1 PE=1 SV=1;>tr|A6NFV8|A6NFV8_HUMAN Dysbindin OS=Homo sapiens GN=DTNBP1 PE=2 SV=2;>tr|D6RCT8|D6RCT8_HUMAN Dysbindin OS=Homo s	7	5	5	5	4	4	3	4	4	3	4	4	3	14.2	14.2	14.2	34.83	303	303;351;352;208;231;270;195	10.5					6	2						3					1
Q9UKK9;A6NFX8;A6NCQ0;A6NJU6;C9JYY9;H0YEY4	Q9UKK9;A6NFX8	5;5;2;2;1;1	5;5;2;2;1;1	5;5;2;2;1;1	ADP-sugar pyrophosphatase	NUDT5	>sp|Q9UKK9|NUDT5_HUMAN ADP-sugar pyrophosphatase OS=Homo sapiens GN=NUDT5 PE=1 SV=1;>tr|A6NFX8|A6NFX8_HUMAN ADP-sugar pyrophosphatase OS=Homo sapiens GN=NUDT5 PE=2 SV=1	6	5	5	5	5	3	5	5	3	5	5	3	5	17.4	17.4	17.4	24.327	219	219;232;180;186;98;137	22.9							5	2				3							3	1
K7EIJ0;K7ENL2;A6NG10;K7EMC9;Q969T9;B4DFG2;K7EIN1;K7ESN4;K7EIK1	K7EIJ0;K7ENL2;A6NG10;K7EMC9;Q969T9;B4DFG2;K7EIN1;K7ESN4	6;6;6;6;6;5;3;3;1	6;6;6;6;6;5;3;3;1	6;6;6;6;6;5;3;3;1	WW domain-binding protein 2	WBP2	>tr|K7EIJ0|K7EIJ0_HUMAN WW domain-binding protein 2 (Fragment) OS=Homo sapiens GN=WBP2 PE=2 SV=1;>tr|K7ENL2|K7ENL2_HUMAN WW domain-binding protein 2 OS=Homo sapiens GN=WBP2 PE=2 SV=1;>tr|A6NG10|A6NG10_HUMAN WW domain-binding protein 2 OS=Homo sapiens GN=WB	9	6	6	6	5	5	6	5	5	6	5	5	6	38.3	38.3	38.3	18.224	167	167;231;239;257;261;216;114;152;205	15.3	5	4	3	4	1						1	10		1		3	3
A6NG79;Q92733;H0YE12;H0Y679	A6NG79;Q92733;H0YE12;H0Y679	4;4;3;3	4;4;3;3	4;4;3;3	Proline-rich protein PRCC	PRCC	>tr|A6NG79|A6NG79_HUMAN Proline-rich protein PRCC OS=Homo sapiens GN=PRCC PE=2 SV=1;>sp|Q92733|PRCC_HUMAN Proline-rich protein PRCC OS=Homo sapiens GN=PRCC PE=1 SV=1;>tr|H0YE12|H0YE12_HUMAN Proline-rich protein PRCC (Fragment) OS=Homo sapiens GN=PRCC PE=2	4	4	4	4	4	3	3	4	3	3	4	3	3	10.9	10.9	10.9	48.959	459	459;491;198;257	17.7		7										3		5
B7Z9S8;A6NGH2;P05026-2;P05026	B7Z9S8;A6NGH2;P05026-2;P05026	4;4;4;4	4;4;4;4	4;4;4;4	Sodium/potassium-transporting ATPase subunit beta-1	ATP1B1	>tr|B7Z9S8|B7Z9S8_HUMAN Sodium/potassium-transporting ATPase subunit beta-1 OS=Homo sapiens GN=ATP1B1 PE=2 SV=1;>tr|A6NGH2|A6NGH2_HUMAN Sodium/potassium-transporting ATPase subunit beta-1 OS=Homo sapiens GN=ATP1B1 PE=2 SV=3;>sp|P05026-2|AT1B1_HUMAN Isoform	4	4	4	4	4	3	4	4	3	4	4	3	4	19.8	19.8	19.8	28.627	247	247;295;301;303	22.4		1			1						3	6		4
P51808;A6NGJ0;F2Z328	P51808;A6NGJ0;F2Z328	2;2;1	2;2;1	2;2;1	Dynein light chain Tctex-type 3	DYNLT3	>sp|P51808|DYLT3_HUMAN Dynein light chain Tctex-type 3 OS=Homo sapiens GN=DYNLT3 PE=1 SV=1;>tr|A6NGJ0|A6NGJ0_HUMAN Dynein light chain Tctex-type 3 OS=Homo sapiens GN=DYNLT3 PE=2 SV=1;>tr|F2Z328|F2Z328_HUMAN Dynein light chain Tctex-type 3 OS=Homo sapiens G	3	2	2	2	2	2	2	2	2	2	2	2	2	23.3	23.3	23.3	13.062	116	116;152;122	9.08		6										4		2
A6NGP5;Q9H910;B4DLH4;H3BU16;Q9H910-2;H3BMV3;H3BMT0;H3BTV5;H3BMM8;B4E1P3	A6NGP5;Q9H910;B4DLH4;H3BU16;Q9H910-2;H3BMV3;H3BMT0;H3BTV5	6;6;6;5;5;5;4;4;2;2	6;6;6;5;5;5;4;4;2;2	6;6;6;5;5;5;4;4;2;2	Hematological and neurological expressed 1-like protein	HN1L	>tr|A6NGP5|A6NGP5_HUMAN Hematological and neurological-expressed 1-like protein OS=Homo sapiens GN=HN1L PE=2 SV=2;>sp|Q9H910|HN1L_HUMAN Hematological and neurological expressed 1-like protein OS=Homo sapiens GN=HN1L PE=1 SV=1;>tr|B4DLH4|B4DLH4_HUMAN Hemato	10	6	6	6	6	4	6	6	4	6	6	4	6	55.1	55.1	55.1	18.906	178	178;190;218;167;174;190;115;116;70;98	10.9	14	3	2	6	1	4	1						3	2	1	4	2	3
A6NGW1;O95070;E9PIZ0;C9JST7;E9PS11	A6NGW1;O95070;E9PIZ0;C9JST7	5;5;4;4;1	5;5;4;4;1	5;5;4;4;1	Protein YIF1A	YIF1A	>tr|A6NGW1|A6NGW1_HUMAN Protein YIF1A OS=Homo sapiens GN=YIF1A PE=2 SV=1;>sp|O95070|YIF1A_HUMAN Protein YIF1A OS=Homo sapiens GN=YIF1A PE=1 SV=2;>tr|E9PIZ0|E9PIZ0_HUMAN Protein YIF1A (Fragment) OS=Homo sapiens GN=YIF1A PE=2 SV=1;>tr|C9JST7|C9JST7_HUMAN Pro	5	5	5	5	4	5	4	4	5	4	4	5	4	24.5	24.5	24.5	26.377	241	241;293;160;199;79	15.4				5	2			4			16					4				2
H7BZG6;H0Y673;P56377;A6NH01;B7Z3M9;B4DSU4	H7BZG6;H0Y673;P56377;A6NH01;B7Z3M9;B4DSU4	2;2;2;2;2;2	1;1;1;1;1;1	1;1;1;1;1;1	AP-1 complex subunit sigma-2	AP1S2	>tr|H7BZG6|H7BZG6_HUMAN AP-1 complex subunit sigma-2 (Fragment) OS=Homo sapiens GN=AP1S2 PE=4 SV=1;>tr|H0Y673|H0Y673_HUMAN AP-1 complex subunit sigma-2 (Fragment) OS=Homo sapiens GN=AP1S2 PE=4 SV=1;>sp|P56377|AP1S2_HUMAN AP-1 complex subunit sigma-2 OS=Hom	6	2	1	1	2	2	2	1	1	1	1	1	1	11	6.2	6.2	17.393	146	146;153;157;160;195;202	13				1	3											3	3
Q14202;A6NHB5;A6NHN7;Q14202-2;Q14202-3;A6NL54	Q14202;A6NHB5;A6NHN7;Q14202-2	20;20;19;19;3;3	20;20;19;19;3;3	19;19;18;18;3;3	Zinc finger MYM-type protein 3	ZMYM3	>sp|Q14202|ZMYM3_HUMAN Zinc finger MYM-type protein 3 OS=Homo sapiens GN=ZMYM3 PE=1 SV=2;>tr|A6NHB5|A6NHB5_HUMAN Zinc finger MYM-type protein 3 OS=Homo sapiens GN=ZMYM3 PE=2 SV=1;>tr|A6NHN7|A6NHN7_HUMAN Zinc finger MYM-type protein 3 OS=Homo sapiens GN=ZMY	6	20	20	19	14	15	13	14	15	13	13	14	13	15.3	15.3	15.3	152.38	1370	1370;1372;1280;1358;495;497	23.9				1	1	2	6	3					3	5		11	7	1	11	4
A6NHG8;Q13114;H0YL25;H0YL26;Q13114-2	A6NHG8;Q13114;H0YL25;H0YL26;Q13114-2	4;4;2;2;2	4;4;2;2;2	4;4;2;2;2	TNF receptor-associated factor 3	TRAF3	>tr|A6NHG8|A6NHG8_HUMAN TNF receptor-associated factor 3 OS=Homo sapiens GN=TRAF3 PE=2 SV=1;>sp|Q13114|TRAF3_HUMAN TNF receptor-associated factor 3 OS=Homo sapiens GN=TRAF3 PE=1 SV=2;>tr|H0YL25|H0YL25_HUMAN TNF receptor-associated factor 3 (Fragment) OS=Ho	5	4	4	4	2	3	2	2	3	2	2	3	2	9.2	9.2	9.2	61.759	543	543;568;207;290;485	18.9				2			1		2										2		2
A6NHL2-2;A6NHL2	A6NHL2-2;A6NHL2	5;5	1;1	1;1	Tubulin alpha chain-like 3	TUBAL3	>sp|A6NHL2-2|TBAL3_HUMAN Isoform 2 of Tubulin alpha chain-like 3 OS=Homo sapiens GN=TUBAL3;>sp|A6NHL2|TBAL3_HUMAN Tubulin alpha chain-like 3 OS=Homo sapiens GN=TUBAL3 PE=1 SV=2	2	5	1	1	5	5	5	1	1	1	1	1	1	11.3	4.2	4.2	45.517	406	406;446	5					3
A6NHQ2;R4GMW7	A6NHQ2;R4GMW7	11;11	8;8	8;8	rRNA/tRNA 2-O-methyltransferase fibrillarin-like protein 1	FBLL1	>sp|A6NHQ2|FBLL1_HUMAN rRNA/tRNA 2-O-methyltransferase fibrillarin-like protein 1 OS=Homo sapiens GN=FBLL1 PE=1 SV=1;>tr|R4GMW7|R4GMW7_HUMAN rRNA/tRNA 2-O-methyltransferase fibrillarin-like protein 1 OS=Homo sapiens GN=FBLL1 PE=3 SV=1	2	11	8	8	7	8	7	4	5	4	4	5	4	29.1	25.8	25.8	34.675	333	333;334	25.9	1	1											1	4					1		1
A6NHR9;A6NHR9-2;J3KTL8;A6NHR9-3;J3QSH1;J3KRK8	A6NHR9;A6NHR9-2;J3KTL8	55;54;31;21;3;1	55;54;31;21;3;1	55;54;31;21;3;1	Structural maintenance of chromosomes flexible hinge domain-containing protein 1	SMCHD1	>sp|A6NHR9|SMHD1_HUMAN Structural maintenance of chromosomes flexible hinge domain-containing protein 1 OS=Homo sapiens GN=SMCHD1 PE=1 SV=2;>sp|A6NHR9-2|SMHD1_HUMAN Isoform 2 of Structural maintenance of chromosomes flexible hinge domain-containing protein	6	55	55	55	38	38	47	38	38	47	38	38	47	30	30	30	226.37	2005	2005;1917;1388;762;150;49	26.1											2	1	18	23	10	3	19	13	11	2	2
Q9UPX8-3;A6NHU9;H7C1X5;E7EUA2;Q9UPX8-4;Q9UPX8;H7BXK2;C9JFP8	Q9UPX8-3;A6NHU9;H7C1X5;E7EUA2;Q9UPX8-4;Q9UPX8;H7BXK2	3;3;2;2;2;2;2;1	3;3;2;2;2;2;2;1	3;3;2;2;2;2;2;1	SH3 and multiple ankyrin repeat domains protein 2	SHANK2	>sp|Q9UPX8-3|SHAN2_HUMAN Isoform 3 of SH3 and multiple ankyrin repeat domains protein 2 OS=Homo sapiens GN=SHANK2;>tr|A6NHU9|A6NHU9_HUMAN SH3 and multiple ankyrin repeat domains protein 2 OS=Homo sapiens GN=SHANK2 PE=2 SV=3;>tr|H7C1X5|H7C1X5_HUMAN SH3 and	8	3	3	3	1	0	2	1	0	2	1	0	2	2.8	2.8	2.8	201.26	1849	1849;1850;1128;1253;1254;1470;1473;304	21													1							1
I3L1H7;I3L4K3;I3L3P0;I3L136;Q99640-4;A6NHV6;Q99640-2;Q99640-3;Q99640;B4DZM6	I3L1H7;I3L4K3;I3L3P0;I3L136;Q99640-4;A6NHV6;Q99640-2;Q99640-3;Q99640;B4DZM6	1;1;1;1;1;1;1;1;1;1	1;1;1;1;1;1;1;1;1;1	1;1;1;1;1;1;1;1;1;1	Membrane-associated tyrosine- and threonine-specific cdc2-inhibitory kinase	PKMYT1	>tr|I3L1H7|I3L1H7_HUMAN Membrane-associated tyrosine- and threonine-specific cdc2-inhibitory kinase (Fragment) OS=Homo sapiens GN=PKMYT1 PE=2 SV=1;>tr|I3L4K3|I3L4K3_HUMAN Membrane-associated tyrosine- and threonine-specific cdc2-inhibitory kinase (Fragment	10	1	1	1	0	0	1	0	0	1	0	0	1	7.5	7.5	7.5	16.389	147	147;169;215;275;430;447;480;490;499;568	25.5								1												1
A6NNH0;A6NHX0;F2Z3I9;F2Z2C1;F8WD52;B7WPJ3;Q8WTX7	A6NNH0;A6NHX0;F2Z3I9;F2Z2C1;F8WD52;B7WPJ3;Q8WTX7	2;2;1;1;1;1;1	2;2;1;1;1;1;1	2;2;1;1;1;1;1	GATS-like protein 1;GATS-like protein 2;GATS-like protein 3	GATSL1;GATSL2;GATSL3	>sp|A6NNH0|GATL1_HUMAN GATS-like protein 1 OS=Homo sapiens GN=GATSL1 PE=3 SV=2;>sp|A6NHX0|GATL2_HUMAN GATS-like protein 2 OS=Homo sapiens GN=GATSL2 PE=2 SV=3;>tr|F2Z3I9|F2Z3I9_HUMAN GATS-like protein 3 OS=Homo sapiens GN=GATSL3 PE=2 SV=1;>tr|F2Z2C1|F2Z2C1_	7	2	2	2	2	1	2	2	1	2	2	1	2	9.4	9.4	9.4	36.042	329	329;329;42;62;74;291;329	5.14				3		4
A6NI28;E9PJK4;H0YEJ7	A6NI28;E9PJK4;H0YEJ7	4;3;2	3;3;2	3;3;2	Rho GTPase-activating protein 42	ARHGAP42	>sp|A6NI28|RHG42_HUMAN Rho GTPase-activating protein 42 OS=Homo sapiens GN=ARHGAP42 PE=1 SV=3;>tr|E9PJK4|E9PJK4_HUMAN Rho GTPase-activating protein 42 OS=Homo sapiens GN=ARHGAP42 PE=2 SV=1;>tr|H0YEJ7|H0YEJ7_HUMAN Rho GTPase-activating protein 42 (Fragment)	3	4	3	3	3	2	1	2	2	1	2	2	1	5.7	4.9	4.9	98.568	874	874;840;443	22.1			1												3					1
A6NI79	A6NI79	2	2	1	Coiled-coil domain-containing protein 69	CCDC69	>sp|A6NI79|CCD69_HUMAN Coiled-coil domain-containing protein 69 OS=Homo sapiens GN=CCDC69 PE=2 SV=1	1	2	2	1	1	1	2	1	1	2	1	1	1	8.8	8.8	4.7	34.796	296	296	27.8															1
A6NIH7;K7EJU3;K7EN86;C9JSK0;Q13432-2;Q13432	A6NIH7;K7EJU3;K7EN86;C9JSK0;Q13432-2;Q13432	2;1;1;1;1;1	2;1;1;1;1;1	2;1;1;1;1;1	Protein unc-119 homolog B;Protein unc-119 homolog A	UNC119B;UNC119	>sp|A6NIH7|U119B_HUMAN Protein unc-119 homolog B OS=Homo sapiens GN=UNC119B PE=1 SV=1;>tr|K7EJU3|K7EJU3_HUMAN Protein unc-119 homolog A OS=Homo sapiens GN=UNC119 PE=2 SV=1;>tr|K7EN86|K7EN86_HUMAN Protein unc-119 homolog A OS=Homo sapiens GN=UNC119 PE=2 SV=	6	2	2	2	2	2	2	2	2	2	2	2	2	7.6	7.6	7.6	28.136	251	251;125;145;208;220;240	22.5		1										3		2
P46020-3;A6NIT2;P46020-2;P46020;A6NMN0	P46020-3;A6NIT2;P46020-2;P46020;A6NMN0	9;9;9;9;9	9;9;9;9;9	9;9;9;9;9	Phosphorylase b kinase regulatory subunit alpha, skeletal muscle isoform	PHKA1	>sp|P46020-3|KPB1_HUMAN Isoform 3 of Phosphorylase b kinase regulatory subunit alpha, skeletal muscle isoform OS=Homo sapiens GN=PHKA1;>tr|A6NIT2|A6NIT2_HUMAN Phosphorylase b kinase regulatory subunit alpha, skeletal muscle isoform OS=Homo sapiens GN=PHKA1	5	9	9	9	6	6	4	6	6	4	6	6	4	10	10	10	129.39	1151	1151;1181;1210;1223;1240	9.33	2	1	1	3	3		4		3							1					1
Q5JSL3;A6NIW2	Q5JSL3;A6NIW2	14;14	13;13	12;12	Dedicator of cytokinesis protein 11	DOCK11	>sp|Q5JSL3|DOC11_HUMAN Dedicator of cytokinesis protein 11 OS=Homo sapiens GN=DOCK11 PE=1 SV=2;>tr|A6NIW2|A6NIW2_HUMAN Dedicator of cytokinesis protein 11 OS=Homo sapiens GN=DOCK11 PE=2 SV=2	2	14	13	12	7	7	10	7	7	9	6	6	8	7.4	6.9	6.4	237.67	2073	2073;2077	19.3	3		1				2		4		9		1		1		2	1	5		2
A6NJ78;A6NJ78-2;A6NJ78-4;B5MC64;A6NJ78-3;F8WD83;P0C7V9	A6NJ78;A6NJ78-2;A6NJ78-4	6;3;3;2;2;2;2	6;3;3;2;2;2;2	6;3;3;2;2;2;2	Probable methyltransferase-like protein 15	METTL15	>sp|A6NJ78|MET15_HUMAN Probable methyltransferase-like protein 15 OS=Homo sapiens GN=METTL15 PE=2 SV=1;>sp|A6NJ78-2|MET15_HUMAN Isoform 2 of Probable methyltransferase-like protein 15 OS=Homo sapiens GN=METTL15;>sp|A6NJ78-4|MET15_HUMAN Isoform 4 of Probabl	7	6	6	6	4	5	4	4	5	4	4	5	4	19.7	19.7	19.7	46.121	407	407;273;279;93;99;164;234	19.6	1	1				1			1				4	3				1
A6NJ97;Q86XN7;Q5JS36;Q5JS34	A6NJ97;Q86XN7;Q5JS36;Q5JS34	3;3;2;2	3;3;2;2	3;3;2;2	Proline and serine-rich protein 1	C13orf23;PROSER1	>tr|A6NJ97|A6NJ97_HUMAN Chromosome 13 open reading frame 23, isoform CRA_a OS=Homo sapiens GN=C13orf23 PE=2 SV=2;>sp|Q86XN7|PRSR1_HUMAN Proline and serine-rich protein 1 OS=Homo sapiens GN=PROSER1 PE=1 SV=2;>tr|Q5JS36|Q5JS36_HUMAN Proline and serine-rich p	4	3	3	3	1	1	1	1	1	1	1	1	1	3.1	3.1	3.1	93.139	922	922;944;101;157	22.8		1
Q16540;A6NJD9;A8MVT4;A8MYK1;H7C2P7	Q16540;A6NJD9;A8MVT4;A8MYK1;H7C2P7	2;2;2;2;1	2;2;2;2;1	2;2;2;2;1	39S ribosomal protein L23, mitochondrial	MRPL23	>sp|Q16540|RM23_HUMAN 39S ribosomal protein L23, mitochondrial OS=Homo sapiens GN=MRPL23 PE=1 SV=1;>tr|A6NJD9|A6NJD9_HUMAN 39S ribosomal protein L23, mitochondrial OS=Homo sapiens GN=MRPL23 PE=2 SV=1;>tr|A8MVT4|A8MVT4_HUMAN 39S ribosomal protein L23, mitoc	5	2	2	2	1	2	1	1	2	1	1	2	1	15	15	15	17.781	153	153;163;166;191;118	24.1											3											1
A6NJW9;P10966-7;P10966-9;P10966-8;P10966;P10966-3;P10966-2;P10966-6;P10966-4	A6NJW9;P10966-7;P10966-9;P10966-8;P10966;P10966-3;P10966-2;P10966-6;P10966-4	2;1;1;1;1;1;1;1;1	2;1;1;1;1;1;1;1;1	2;1;1;1;1;1;1;1;1	Putative T-cell surface glycoprotein CD8 beta-2 chain;T-cell surface glycoprotein CD8 beta chain	CD8BP;CD8B	>sp|A6NJW9|CD8BL_HUMAN Putative T-cell surface glycoprotein CD8 beta-2 chain OS=Homo sapiens GN=CD8BP PE=5 SV=2;>sp|P10966-7|CD8B_HUMAN Isoform 6 of T-cell surface glycoprotein CD8 beta chain OS=Homo sapiens GN=CD8B;>sp|P10966-9|CD8B_HUMAN Isoform 8 of T-c	9	2	2	2	0	1	1	0	1	1	0	1	1	12.3	12.3	12.3	23.768	211	211;180;198;206;210;213;221;243;246	31.5
Q8WTT2;A6NJZ9;F5H677	Q8WTT2;A6NJZ9;F5H677	23;23;14	23;23;14	23;23;14	Nucleolar complex protein 3 homolog	NOC3L	>sp|Q8WTT2|NOC3L_HUMAN Nucleolar complex protein 3 homolog OS=Homo sapiens GN=NOC3L PE=1 SV=1;>tr|A6NJZ9|A6NJZ9_HUMAN Nucleolar complex protein 3 homolog OS=Homo sapiens GN=NOC3L PE=2 SV=1;>tr|F5H677|F5H677_HUMAN Nucleolar complex protein 3 homolog OS=Homo	3	23	23	23	19	19	20	19	19	20	19	19	20	32.9	32.9	32.9	92.547	800	800;800;501	29											2		2	8	1	3	4		12	2
A6NK58	A6NK58	1	1	1	Putative lipoyltransferase 2, mitochondrial	LIPT2	>sp|A6NK58|LIPT2_HUMAN Putative lipoyltransferase 2, mitochondrial OS=Homo sapiens GN=LIPT2 PE=3 SV=1	1	1	1	1	0	0	1	0	0	1	0	0	1	5.2	5.2	5.2	25.195	231	231	28																			1
A6NKD9;G3V5D5;G3V2D7;H0YJE0	A6NKD9	3;1;1;1	3;1;1;1	3;1;1;1	Coiled-coil domain-containing protein 85C	CCDC85C	>sp|A6NKD9|CC85C_HUMAN Coiled-coil domain-containing protein 85C OS=Homo sapiens GN=CCDC85C PE=1 SV=1	4	3	3	3	3	3	2	3	3	2	3	3	2	8.1	8.1	8.1	45.209	419	419;47;64;190	26.8								3												3
A6NKT7;J3KNE0	A6NKT7;J3KNE0	37;37	1;1	0;0	RanBP2-like and GRIP domain-containing protein 3	RGPD3	>sp|A6NKT7|RGPD3_HUMAN RanBP2-like and GRIP domain-containing protein 3 OS=Homo sapiens GN=RGPD3 PE=2 SV=2;>tr|J3KNE0|J3KNE0_HUMAN RanBP2-like and GRIP domain-containing protein 3 OS=Homo sapiens GN=RGPD3 PE=2 SV=1	2	37	1	0	33	28	34	1	0	1	0	0	0	21.4	0.7	0	197.48	1758	1758;1766	22													2
P51606-2;A6NKZ2;P51606;H7C1A7	P51606-2;A6NKZ2;P51606;H7C1A7	2;2;2;1	2;2;2;1	2;2;2;1	N-acylglucosamine 2-epimerase	RENBP	>sp|P51606-2|RENBP_HUMAN Isoform 2 of N-acylglucosamine 2-epimerase OS=Homo sapiens GN=RENBP;>tr|A6NKZ2|A6NKZ2_HUMAN N-acylglucosamine 2-epimerase OS=Homo sapiens GN=RENBP PE=2 SV=2;>sp|P51606|RENBP_HUMAN N-acylglucosamine 2-epimerase OS=Homo sapiens GN=RE	4	2	2	2	0	1	1	0	1	1	0	1	1	7.1	7.1	7.1	29.269	254	254;413;427;159	18	1
Q8IY57-3;Q8IY57-2;J3KNM5;A6NL56;Q8IY57	Q8IY57-3;Q8IY57-2;J3KNM5;A6NL56;Q8IY57	2;2;2;2;2	2;2;2;2;2	2;2;2;2;2	YY1-associated factor 2	YAF2	>sp|Q8IY57-3|YAF2_HUMAN Isoform 3 of YY1-associated factor 2 OS=Homo sapiens GN=YAF2;>sp|Q8IY57-2|YAF2_HUMAN Isoform 1 of YY1-associated factor 2 OS=Homo sapiens GN=YAF2;>tr|J3KNM5|J3KNM5_HUMAN YY1-associated factor 2 OS=Homo sapiens GN=YAF2 PE=2 SV=1;>tr|	5	2	2	2	1	2	1	1	2	1	1	2	1	26.1	26.1	26.1	15.115	138	138;156;156;171;180	19.4		1											1	3
A6NLG9;P21810;C9JKG1	A6NLG9;P21810	8;8;2	8;8;2	7;7;2	Biglycan	BGN	>tr|A6NLG9|A6NLG9_HUMAN Biglycan OS=Homo sapiens GN=BGN PE=2 SV=1;>sp|P21810|PGS1_HUMAN Biglycan OS=Homo sapiens GN=BGN PE=1 SV=2	3	8	8	7	3	7	5	3	7	5	3	7	4	32.2	32.2	29.6	34.875	307	307;368;238	17.8	2	1		2	1							7	1			1	4		1
A6NLH6;Q9P003	A6NLH6;Q9P003	1;1	1;1	1;1	Protein cornichon homolog 4	CNIH4	>tr|A6NLH6|A6NLH6_HUMAN Protein cornichon homolog 4 OS=Homo sapiens GN=CNIH4 PE=2 SV=1;>sp|Q9P003|CNIH4_HUMAN Protein cornichon homolog 4 OS=Homo sapiens GN=CNIH4 PE=1 SV=1	2	1	1	1	0	0	1	0	0	1	0	0	1	14.6	14.6	14.6	15.771	137	137;139	33
A6NM71	A6NM71	4	2	0		WDR45	>tr|A6NM71|A6NM71_HUMAN WD repeat domain phosphoinositide-interacting protein 4 OS=Homo sapiens GN=WDR45 PE=4 SV=3	1	4	2	0	3	3	3	1	1	1	0	0	0	14.7	5.8	0	31.518	292	292	14		1								1
A6NMA8;O95825;H7C3I5;A6NND8;A6NHJ8;H7C3S0;C9K0F7;F8WF64;B3KQ77;C9JQD0;C9JAL0;C9JZK8;H7C338;H7C0X3	A6NMA8;O95825;H7C3I5;A6NND8;A6NHJ8;H7C3S0;C9K0F7;F8WF64;B3KQ77;C9JQD0;C9JAL0;C9JZK8	6;6;5;5;5;4;4;4;4;3;3;3;1;1	6;6;5;5;5;4;4;4;4;3;3;3;1;1	6;6;5;5;5;4;4;4;4;3;3;3;1;1	Quinone oxidoreductase-like protein 1	CRYZL1	>tr|A6NMA8|A6NMA8_HUMAN Quinone oxidoreductase-like protein 1 OS=Homo sapiens GN=CRYZL1 PE=2 SV=1;>sp|O95825|QORL1_HUMAN Quinone oxidoreductase-like protein 1 OS=Homo sapiens GN=CRYZL1 PE=1 SV=2;>tr|H7C3I5|H7C3I5_HUMAN Quinone oxidoreductase-like protein 1	14	6	6	6	5	3	4	5	3	4	5	3	4	24	24	24	37.061	334	334;349;241;322;325;96;158;183;198;107;181;197;97;112	10.2		5	4						2			4		2	4			1
E9PJK1;E9PRJ8;H0YDL9;H0YDJ9;P60033;E9PIF1;A6NMH8	E9PJK1;E9PRJ8;H0YDL9;H0YDJ9;P60033;E9PIF1;A6NMH8	2;2;2;2;2;2;2	2;2;2;2;2;2;2	2;2;2;2;2;2;2	CD81 antigen	CD81	>tr|E9PJK1|E9PJK1_HUMAN CD81 antigen OS=Homo sapiens GN=CD81 PE=2 SV=1;>tr|E9PRJ8|E9PRJ8_HUMAN CD81 antigen (Fragment) OS=Homo sapiens GN=CD81 PE=2 SV=1;>tr|H0YDL9|H0YDL9_HUMAN CD81 antigen (Fragment) OS=Homo sapiens GN=CD81 PE=4 SV=1;>tr|H0YDJ9|H0YDJ9_HUM	7	2	2	2	2	1	2	2	1	2	2	1	2	14.5	14.5	14.5	17.963	165	165;209;221;225;236;242;274	14.5	2									1	5	3
O60879-2;A6NML8;O60879;K4DI95;O60879-3;C9J6U3	O60879-2;A6NML8;O60879;K4DI95;O60879-3;C9J6U3	12;12;12;12;11;11	12;12;12;12;11;11	12;12;12;12;11;11	Protein diaphanous homolog 2	DIAPH2	>sp|O60879-2|DIAP2_HUMAN Isoform 2 of Protein diaphanous homolog 2 OS=Homo sapiens GN=DIAPH2;>tr|A6NML8|A6NML8_HUMAN Diaphanous homolog 2 (Drosophila), isoform CRA_c OS=Homo sapiens GN=DIAPH2 PE=2 SV=3;>sp|O60879|DIAP2_HUMAN Protein diaphanous homolog 2 OS	6	12	12	12	5	6	8	5	6	8	5	6	8	11.9	11.9	11.9	124.83	1096	1096;1096;1101;1101;1097;1097	16.2	2	2	2	2	1	1		1		9	4	1										7
P09884;A6NMQ1	P09884;A6NMQ1	10;10	10;10	10;10	DNA polymerase alpha catalytic subunit;DNA polymerase	POLA1	>sp|P09884|DPOLA_HUMAN DNA polymerase alpha catalytic subunit OS=Homo sapiens GN=POLA1 PE=1 SV=2;>tr|A6NMQ1|A6NMQ1_HUMAN DNA polymerase OS=Homo sapiens GN=POLA1 PE=2 SV=1	2	10	10	10	9	5	6	9	5	6	9	5	6	6.4	6.4	6.4	165.91	1462	1462;1468	20.4		2				1	1					3	1	3		1		1	1
O43768-6;O43768-5;O43768-2;O43768;O43768-9;O43768-7;O43768-3;O43768-4;A6NMQ3;C9JUF4;Q5T5H1;O43768-8	O43768-6;O43768-5;O43768-2;O43768;O43768-9;O43768-7;O43768-3;O43768-4;A6NMQ3;C9JUF4;Q5T5H1;O43768-8	7;7;7;7;7;7;7;7;7;7;7;4	7;7;7;7;7;7;7;7;7;7;7;4	6;6;6;6;6;6;6;6;6;6;6;4	Alpha-endosulfine	ENSA	>sp|O43768-6|ENSA_HUMAN Isoform 6 of Alpha-endosulfine OS=Homo sapiens GN=ENSA;>sp|O43768-5|ENSA_HUMAN Isoform 5 of Alpha-endosulfine OS=Homo sapiens GN=ENSA;>sp|O43768-2|ENSA_HUMAN Isoform 2 of Alpha-endosulfine OS=Homo sapiens GN=ENSA;>sp|O43768|ENSA_HUM	12	7	7	6	6	7	6	6	7	6	5	6	5	50.4	50.4	40.7	12.404	113	113;117;117;121;133;133;137;140;140;144;187;105	10.5	6			7			15			2		6							8
S4R3M6;A6NN50;O75147;O75147-2;O75147-1;J3KN49;A8MSZ8;S4R463;E7ER99;H0Y684	S4R3M6;A6NN50;O75147;O75147-2;O75147-1;J3KN49	10;10;10;9;9;9;4;1;1;1	10;10;10;9;9;9;4;1;1;1	10;10;10;9;9;9;4;1;1;1	Obscurin-like protein 1	OBSL1	>tr|S4R3M6|S4R3M6_HUMAN Obscurin-like protein 1 OS=Homo sapiens GN=OBSL1 PE=4 SV=1;>tr|A6NN50|A6NN50_HUMAN Obscurin-like protein 1 OS=Homo sapiens GN=OBSL1 PE=2 SV=1;>sp|O75147|OBSL1_HUMAN Obscurin-like protein 1 OS=Homo sapiens GN=OBSL1 PE=1 SV=4;>sp|O751	10	10	10	10	6	2	9	6	2	9	6	2	9	7.1	7.1	7.1	168.52	1543	1543;1804;1896;1025;1401;1401;612;412;442;445	14	5	1	2	1		1			1			3						1
A6NN80;P08133;P08133-2;E5RK69;E7EMC6;E5RK63;E5RFF0;E5RI05;E5RJF5;E5RJR0;E5RIU8;H0YC77	A6NN80;P08133;P08133-2;E5RK69;E7EMC6	43;43;41;28;25;10;10;9;9;7;6;3	43;43;41;28;25;10;10;9;9;7;6;3	43;43;41;28;25;10;10;9;9;7;6;3	Annexin;Annexin A6	ANXA6	>tr|A6NN80|A6NN80_HUMAN Annexin OS=Homo sapiens GN=ANXA6 PE=2 SV=3;>sp|P08133|ANXA6_HUMAN Annexin A6 OS=Homo sapiens GN=ANXA6 PE=1 SV=3;>sp|P08133-2|ANXA6_HUMAN Isoform 2 of Annexin A6 OS=Homo sapiens GN=ANXA6;>tr|E5RK69|E5RK69_HUMAN Annexin OS=Homo sapien	12	43	43	43	39	37	43	39	37	43	39	37	43	59.7	59.7	59.7	75.276	667	667;673;641;460;330;150;156;129;130;110;94;91	14.9	56	75	59	25	25	8	12	46	3	10	40	51	37	27	21	14	23	8	9	14		4
A6NNI4;P21926;G8JLH6;F5GXT1	A6NNI4;P21926;G8JLH6	3;3;3;1	3;3;3;1	3;3;3;1	CD9 antigen	CD9	>tr|A6NNI4|A6NNI4_HUMAN CD9 antigen OS=Homo sapiens GN=CD9 PE=2 SV=1;>sp|P21926|CD9_HUMAN CD9 antigen OS=Homo sapiens GN=CD9 PE=1 SV=4;>tr|G8JLH6|G8JLH6_HUMAN CD9 antigen (Fragment) OS=Homo sapiens GN=CD9 PE=2 SV=1	4	3	3	3	3	2	3	3	2	3	3	2	3	10.7	10.7	10.7	17.764	159	159;228;228;142	13.2	6				6	2							1				2	6
Q9Y3S1-3;C9JGD6;A6PVV2;F8W9F9;H0Y7T5;Q9Y3S1-2;Q9Y3S1-4;Q9Y3S1;B1AQN8;Q96J92-2;H0Y7R3;E9PCD1;F8W7S2	Q9Y3S1-3;C9JGD6;A6PVV2;F8W9F9;H0Y7T5;Q9Y3S1-2;Q9Y3S1-4;Q9Y3S1	4;4;4;4;4;4;4;4;1;1;1;1;1	2;2;2;2;2;2;2;2;1;0;1;1;1	1;1;1;1;1;1;1;1;0;0;1;1;1	Serine/threonine-protein kinase WNK2	WNK2	>sp|Q9Y3S1-3|WNK2_HUMAN Isoform 3 of Serine/threonine-protein kinase WNK2 OS=Homo sapiens GN=WNK2;>tr|C9JGD6|C9JGD6_HUMAN Serine/threonine-protein kinase WNK2 OS=Homo sapiens GN=WNK2 PE=2 SV=1;>tr|A6PVV2|A6PVV2_HUMAN Serine/threonine-protein kinase WNK2 (F	13	4	2	1	3	3	4	1	1	2	0	0	1	4.7	2.3	1.4	84.867	779	779;779;790;2217;2220;2224;2254;2297;165;663;1773;1836;1866	8.5	3	1											1
Q13228;A6PVW9;Q13228-2;A6PVX1;Q13228-3;F2Z2W8;F8WCR4;H0Y532;C9JVL0	Q13228;A6PVW9;Q13228-2;A6PVX1;Q13228-3	8;8;7;6;5;3;3;3;2	8;8;7;6;5;3;3;3;2	8;8;7;6;5;3;3;3;2	Selenium-binding protein 1	SELENBP1	>sp|Q13228|SBP1_HUMAN Selenium-binding protein 1 OS=Homo sapiens GN=SELENBP1 PE=1 SV=2;>tr|A6PVW9|A6PVW9_HUMAN Selenium-binding protein 1 OS=Homo sapiens GN=SELENBP1 PE=2 SV=2;>sp|Q13228-2|SBP1_HUMAN Isoform 2 of Selenium-binding protein 1 OS=Homo sapiens	9	8	8	8	5	5	6	5	5	6	5	5	6	23.5	23.5	23.5	52.39	472	472;514;408;295;410;123;165;306;81	9.88	5	2		3			4					5		1					2
Q99755-2;Q99755-3;A6PW57;Q99755;Q99755-4;B4DY52;A2A5X0;A6PW58;B4DIG7;O14986;O14986-2	Q99755-2;Q99755-3;A6PW57;Q99755;Q99755-4	14;14;14;13;12;6;3;2;2;2;2	14;14;14;13;12;6;3;2;2;2;2	6;6;6;5;6;1;3;2;0;0;0	Phosphatidylinositol 4-phosphate 5-kinase type-1 alpha	PIP5K1A	>sp|Q99755-2|PI51A_HUMAN Isoform 2 of Phosphatidylinositol 4-phosphate 5-kinase type-1 alpha OS=Homo sapiens GN=PIP5K1A;>sp|Q99755-3|PI51A_HUMAN Isoform 3 of Phosphatidylinositol 4-phosphate 5-kinase type-1 alpha OS=Homo sapiens GN=PIP5K1A;>tr|A6PW57|A6PW5	11	14	14	6	13	10	10	13	10	10	5	4	4	33.6	33.6	17.8	56.052	500	500;549;550;562;522;198;101;86;502;540;549	23.5					3		2				7	5	4	4			3		2
A6PW79;Q8N884;Q8N884-2	A6PW79;Q8N884;Q8N884-2	14;14;12	14;14;12	14;14;12	Cyclic GMP-AMP synthase	MB21D1	>tr|A6PW79|A6PW79_HUMAN Cyclic GMP-AMP synthase OS=Homo sapiens GN=MB21D1 PE=2 SV=1;>sp|Q8N884|CGAS_HUMAN Cyclic GMP-AMP synthase OS=Homo sapiens GN=MB21D1 PE=1 SV=2;>sp|Q8N884-2|CGAS_HUMAN Isoform 2 of Cyclic GMP-AMP synthase OS=Homo sapiens GN=MB21D1	3	14	14	14	13	5	8	13	5	8	13	5	8	25.7	25.7	25.7	56.68	505	505;522;447	29.8						1	1	2	1
A6PWM2;Q6UXH1-3;Q6UXH1-2;Q6UXH1-4;Q6UXH1;Q6UXH1-6;Q6UXH1-5	A6PWM2;Q6UXH1-3;Q6UXH1-2;Q6UXH1-4;Q6UXH1;Q6UXH1-6;Q6UXH1-5	3;3;3;3;3;3;3	3;3;3;3;3;3;3	3;3;3;3;3;3;3	Cysteine-rich with EGF-like domain protein 2	CRELD2	>tr|A6PWM2|A6PWM2_HUMAN Cysteine-rich with EGF-like domain protein 2 (Fragment) OS=Homo sapiens GN=CRELD2 PE=2 SV=1;>sp|Q6UXH1-3|CREL2_HUMAN Isoform 3 of Cysteine-rich with EGF-like domain protein 2 OS=Homo sapiens GN=CRELD2;>sp|Q6UXH1-2|CREL2_HUMAN Isofor	7	3	3	3	3	3	2	3	3	2	3	3	2	10	10	10	25.129	229	229;284;321;325;353;373;402	11.3		3		3	2					1		2		1		2	1
A6QL64-3;Q8N2N9-3;Q8N2N9-2;Q8N2N9;A6QL64;F8WEX4;Q5JPF3-2;H7C425;Q5JPF3;H7BXK8;Q5JPF3-3	A6QL64-3;Q8N2N9-3;Q8N2N9-2;Q8N2N9;A6QL64;F8WEX4;Q5JPF3-2;H7C425;Q5JPF3	3;3;3;3;3;2;2;2;2;1;1	3;3;3;3;3;2;2;2;2;1;1	3;3;3;3;3;2;2;2;2;1;1	Ankyrin repeat domain-containing protein 36B;Ankyrin repeat domain-containing protein 36A;Ankyrin repeat domain-containing protein 36C	ANKRD36B;ANKRD36;ANKRD36C	>sp|A6QL64-3|AN36A_HUMAN Isoform 2 of Ankyrin repeat domain-containing protein 36A OS=Homo sapiens GN=ANKRD36;>sp|Q8N2N9-3|AN36B_HUMAN Isoform 3 of Ankyrin repeat domain-containing protein 36B OS=Homo sapiens GN=ANKRD36B;>sp|Q8N2N9-2|AN36B_HUMAN Isoform 2	11	3	3	3	2	1	3	2	1	3	2	1	3	3.8	3.8	3.8	82.758	716	716;1292;1304;1353;1941;799;805;1029;1778;606;618	10.5		3											2	3
A6QRJ0;P49184;Q5HY40	A6QRJ0;P49184;Q5HY40	3;3;2	3;3;2	3;3;2	Deoxyribonuclease-1-like 1	DNASE1L1	>tr|A6QRJ0|A6QRJ0_HUMAN Deoxyribonuclease-1-like 1 (Fragment) OS=Homo sapiens GN=DNASE1L1 PE=2 SV=1;>sp|P49184|DNSL1_HUMAN Deoxyribonuclease-1-like 1 OS=Homo sapiens GN=DNASE1L1 PE=1 SV=1;>tr|Q5HY40|Q5HY40_HUMAN Deoxyribonuclease-1-like 1 (Fragment) OS=Hom	3	3	3	3	0	3	1	0	3	1	0	3	1	23.1	23.1	23.1	23.609	208	208;302;104	16.3					1			1									3			2
A6ZKI3;Q17RB0;Q9BWD3	A6ZKI3;Q17RB0;Q9BWD3	4;3;3	4;3;3	4;3;3	Protein FAM127A;Protein FAM127C;Protein FAM127B	FAM127A;FAM127C;FAM127B	>sp|A6ZKI3|F127A_HUMAN Protein FAM127A OS=Homo sapiens GN=FAM127A PE=1 SV=1;>sp|Q17RB0|F127C_HUMAN Protein FAM127C OS=Homo sapiens GN=FAM127C PE=2 SV=1;>sp|Q9BWD3|F127B_HUMAN Protein FAM127B OS=Homo sapiens GN=FAM127B PE=1 SV=3	3	4	4	4	3	3	2	3	3	2	3	3	2	32.7	32.7	32.7	13.171	113	113;113;113	5.8	4					3						3
A7KAX9-2;A7KAX9;G3V174	A7KAX9-2;A7KAX9	3;3;1	3;3;1	3;3;1	Rho GTPase-activating protein 32	ARHGAP32	>sp|A7KAX9-2|RHG32_HUMAN Isoform 2 of Rho GTPase-activating protein 32 OS=Homo sapiens GN=ARHGAP32;>sp|A7KAX9|RHG32_HUMAN Rho GTPase-activating protein 32 OS=Homo sapiens GN=ARHGAP32 PE=1 SV=1	3	3	3	3	2	1	0	2	1	0	2	1	0	2	2	2	190.97	1738	1738;2087;946	18.3					1						1
A8CG34;A8CG34-2;A6NF01;C9JFL1	A8CG34;A8CG34-2	12;8;3;2	12;8;3;2	5;3;1;1	Nuclear envelope pore membrane protein POM 121C	POM121C	>sp|A8CG34|P121C_HUMAN Nuclear envelope pore membrane protein POM 121C OS=Homo sapiens GN=POM121C PE=1 SV=2;>sp|A8CG34-2|P121C_HUMAN Isoform 2 of Nuclear envelope pore membrane protein POM 121C OS=Homo sapiens GN=POM121C	4	12	12	5	8	6	7	8	6	7	3	3	2	15.6	15.6	7.7	125.06	1229	1229;987;834;107	32.4											3									1
A8DPD7;Q9C0D3;B4DK95	A8DPD7;Q9C0D3;B4DK95	9;9;7	9;9;7	9;9;7	Protein zyg-11 homolog B	ZYG11B	>tr|A8DPD7|A8DPD7_HUMAN Protein zyg-11 homolog B OS=Homo sapiens GN=ZYG11B PE=2 SV=1;>sp|Q9C0D3|ZY11B_HUMAN Protein zyg-11 homolog B OS=Homo sapiens GN=ZYG11B PE=1 SV=2;>tr|B4DK95|B4DK95_HUMAN Protein zyg-11 homolog B OS=Homo sapiens GN=ZYG11B PE=2 SV=1	3	9	9	9	7	6	6	7	6	6	7	6	6	20.7	20.7	20.7	63.512	566	566;744;674	12.1	4	2	5	3	1	1	1	3	1				2	1	4		1
F8WAX7;A8K0M9;Q9Y6D0	F8WAX7;A8K0M9;Q9Y6D0	2;2;2	2;2;2	2;2;2	Selenoprotein K	SELK	>tr|F8WAX7|F8WAX7_HUMAN Selenoprotein K OS=Homo sapiens GN=SELK PE=2 SV=1;>tr|A8K0M9|A8K0M9_HUMAN Selenoprotein K OS=Homo sapiens GN=SELK PE=2 SV=1;>sp|Q9Y6D0|SELK_HUMAN Selenoprotein K OS=Homo sapiens GN=SELK PE=1 SV=3	3	2	2	2	2	2	2	2	2	2	2	2	2	27.8	27.8	27.8	8.2912	72	72;91;94	9.33				3	3												3
M0R021;Q9Y4J8-8;M0QZ28;A8K541;Q9Y4J8-5;Q9Y4J8-13;Q9Y4J8-2;M0QYX6;K7ERH7;Q9Y4J8-6;Q9Y4J8-10;Q9Y4J8-11;Q9Y4J8-4;Q9Y4J8-3;Q9Y4J8;F8WE01;Q9Y4J8-12;B7Z202;O60941-6;O60941-3;O60941-5;O60941-2;E9PEY4;O60941-4;E7EVB6;O60941-7;O60941	M0R021;Q9Y4J8-8;M0QZ28;A8K541;Q9Y4J8-5;Q9Y4J8-13;Q9Y4J8-2;M0QYX6;K7ERH7;Q9Y4J8-6;Q9Y4J8-10;Q9Y4J8-11;Q9Y4J8-4;Q9Y4J8-3;Q9Y4J8;F8WE01;Q9Y4J8-12;B7Z202;O60941-6;O60941-3;O60941-5;O60941-2;E9PEY4;O60941-4;E7EVB6;O60941-7;O60941	6;6;6;6;6;6;6;6;5;5;5;5;5;5;5;5;4;4;4;4;4;4;4;4;4;4;4	6;6;6;6;6;6;6;6;5;5;5;5;5;5;5;5;4;4;4;4;4;4;4;4;4;4;4	6;6;6;6;6;6;6;6;5;5;5;5;5;5;5;5;4;4;4;4;4;4;4;4;4;4;4	Dystrobrevin alpha;Dystrobrevin beta	DTNA;DTNB	>tr|M0R021|M0R021_HUMAN Dystrobrevin alpha OS=Homo sapiens GN=DTNA PE=2 SV=1;>sp|Q9Y4J8-8|DTNA_HUMAN Isoform 8 of Dystrobrevin alpha OS=Homo sapiens GN=DTNA;>tr|M0QZ28|M0QZ28_HUMAN Dystrobrevin alpha OS=Homo sapiens GN=DTNA PE=2 SV=1;>tr|A8K541|A8K541_HUMA	27	6	6	6	4	5	2	4	5	2	4	5	2	44.4	44.4	44.4	18.376	162	162;192;365;510;513;683;686;724;109;391;395;452;567;570;743;744;320;416;545;558;560;567;590;597;597;609;627	21.7													1	3	1		2	4
A8K7Q2	A8K7Q2	22	1	1		HSPA8	>tr|A8K7Q2|A8K7Q2_HUMAN Heat shock cognate 71 kDa protein OS=Homo sapiens GN=HSPA8 PE=2 SV=1	1	22	1	1	22	19	22	1	1	1	1	1	1	49.3	2.2	2.2	45.338	410	410	24							2													1
A8K855-2;A8K855	A8K855-2;A8K855	2;2	2;2	2;2	EF-hand calcium-binding domain-containing protein 7	EFCAB7	>sp|A8K855-2|EFCB7_HUMAN Isoform 2 of EF-hand calcium-binding domain-containing protein 7 OS=Homo sapiens GN=EFCAB7;>sp|A8K855|EFCB7_HUMAN EF-hand calcium-binding domain-containing protein 7 OS=Homo sapiens GN=EFCAB7 PE=2 SV=1	2	2	2	2	1	1	0	1	1	0	1	1	0	3	3	3	69.107	606	606;629	12.7							1			1									1
J3KRR3;J3KSC6;J9PBQ5;H0Y2S2;Q9NXB0-2;A8MPP8;Q9NXB0-3;Q9NXB0	J3KRR3;J3KSC6;J9PBQ5;H0Y2S2;Q9NXB0-2;A8MPP8;Q9NXB0-3;Q9NXB0	1;1;1;1;1;1;1;1	1;1;1;1;1;1;1;1	1;1;1;1;1;1;1;1	Meckel syndrome type 1 protein	MKS1	>tr|J3KRR3|J3KRR3_HUMAN Meckel syndrome type 1 protein OS=Homo sapiens GN=MKS1 PE=2 SV=1;>tr|J3KSC6|J3KSC6_HUMAN Meckel syndrome type 1 protein OS=Homo sapiens GN=MKS1 PE=2 SV=1;>tr|J9PBQ5|J9PBQ5_HUMAN Meckel syndrome type 1 protein OS=Homo sapiens GN=MKS1	8	1	1	1	1	0	1	1	0	1	1	0	1	14	14	14	13.561	121	121;146;164;456;520;521;549;559	22																				3
P55196-3;C9JX92;P55196;A8MQ02;J3KN01;P55196-1;P55196-5;P55196-6;Q5TIG5;P55196-2;H0Y8L4;H0Y9I0;H0Y7R8;H0Y8U8;H0YA98;H0Y948	P55196-3;C9JX92;P55196;A8MQ02;J3KN01;P55196-1;P55196-5;P55196-6;Q5TIG5;P55196-2	28;28;28;28;28;27;27;25;25;24;5;4;4;1;1;1	27;27;27;27;27;26;27;25;25;24;5;3;4;1;1;1	26;26;26;26;26;25;26;24;24;23;5;3;4;1;1;1	Afadin	MLLT4	>sp|P55196-3|AFAD_HUMAN Isoform 3 of Afadin OS=Homo sapiens GN=MLLT4;>tr|C9JX92|C9JX92_HUMAN Afadin OS=Homo sapiens GN=MLLT4 PE=2 SV=1;>sp|P55196|AFAD_HUMAN Afadin OS=Homo sapiens GN=MLLT4 PE=1 SV=3;>tr|A8MQ02|A8MQ02_HUMAN Afadin OS=Homo sapiens GN=MLLT4 P	16	28	27	26	22	21	22	21	21	22	20	20	21	19.5	19.1	18.4	197.65	1743	1743;1743;1824;1824;1831;1816;1834;1651;1665;1612;313;129;389;124;167;191	14.6	6	12	5	10	7	5			6	7		4	5	12	4	9	10	6	2		5	4
A8MQ14	A8MQ14	8	8	7	Zinc finger protein 850	ZNF850	>sp|A8MQ14|ZN850_HUMAN Zinc finger protein 850 OS=Homo sapiens GN=ZNF850 PE=2 SV=2	1	8	8	7	5	6	7	5	6	7	5	5	6	13.8	13.8	13	125.43	1090	1090	31.1								2												5
P57087;A8MQ45;P57087-2;P57087-3	P57087;A8MQ45;P57087-2;P57087-3	2;2;1;1	2;2;1;1	2;2;1;1	Junctional adhesion molecule B	JAM2	>sp|P57087|JAM2_HUMAN Junctional adhesion molecule B OS=Homo sapiens GN=JAM2 PE=1 SV=1;>tr|A8MQ45|A8MQ45_HUMAN Junctional adhesion molecule B OS=Homo sapiens GN=JAM2 PE=2 SV=1;>sp|P57087-2|JAM2_HUMAN Isoform 2 of Junctional adhesion molecule B OS=Homo sapi	4	2	2	2	1	2	0	1	2	0	1	2	0	9.4	9.4	9.4	33.207	298	298;298;262;312	11	2	1
P04271;A8MRB1	P04271;A8MRB1	1;1	1;1	1;1	Protein S100-B	S100B	>sp|P04271|S100B_HUMAN Protein S100-B OS=Homo sapiens GN=S100B PE=1 SV=2;>tr|A8MRB1|A8MRB1_HUMAN Protein S100-B OS=Homo sapiens GN=S100B PE=2 SV=1	2	1	1	1	0	1	0	0	1	0	0	1	0	16.3	16.3	16.3	10.713	92	92;94	9									2
Q9BY42;A8MSH5;A2A2L5;A2A2L6	Q9BY42;A8MSH5;A2A2L5	6;6;4;2	6;6;4;2	6;6;4;2	Protein RTF2 homolog	RTFDC1	>sp|Q9BY42|RTF2_HUMAN Protein RTF2 homolog OS=Homo sapiens GN=RTFDC1 PE=1 SV=3;>tr|A8MSH5|A8MSH5_HUMAN Protein RTF2 homolog OS=Homo sapiens GN=RTFDC1 PE=2 SV=2;>tr|A2A2L5|A2A2L5_HUMAN Protein RTF2 homolog (Fragment) OS=Homo sapiens GN=RTFDC1 PE=2 SV=1	4	6	6	6	4	3	5	4	3	5	4	3	5	23.9	23.9	23.9	33.886	306	306;336;277;230	18.7	4	3											1	6
Q5JTW2;Q5JTW2-3;A8MST6;Q5JTW2-5;Q5JTW2-2	Q5JTW2;Q5JTW2-3;A8MST6;Q5JTW2-5;Q5JTW2-2	7;7;7;7;7	7;7;7;7;7	7;7;7;7;7	Centrosomal protein of 78 kDa	CEP78	>sp|Q5JTW2|CEP78_HUMAN Centrosomal protein of 78 kDa OS=Homo sapiens GN=CEP78 PE=1 SV=1;>sp|Q5JTW2-3|CEP78_HUMAN Isoform 3 of Centrosomal protein of 78 kDa OS=Homo sapiens GN=CEP78;>tr|A8MST6|A8MST6_HUMAN Centrosomal protein of 78 kDa OS=Homo sapiens GN=CE	5	7	7	7	4	3	3	4	3	3	4	3	3	10.3	10.3	10.3	76.396	689	689;705;705;706;722	21					4		1
A8MT37;P49840;M0QYV0	A8MT37;P49840;M0QYV0	10;10;8	5;5;5	5;5;5	Glycogen synthase kinase-3 alpha	GSK3A	>tr|A8MT37|A8MT37_HUMAN Glycogen synthase kinase-3 alpha OS=Homo sapiens GN=GSK3A PE=2 SV=2;>sp|P49840|GSK3A_HUMAN Glycogen synthase kinase-3 alpha OS=Homo sapiens GN=GSK3A PE=1 SV=2;>tr|M0QYV0|M0QYV0_HUMAN Uncharacterized protein (Fragment) OS=Homo sapien	3	10	5	5	8	9	9	4	4	5	4	4	5	26.4	14.7	14.7	44.919	401	401;483;167	20.5						5						13	1					3
A8MT69;J3QR01;A8MT69-3;A8MT69-2;J3QR35;J3QRS1	A8MT69;J3QR01;A8MT69-3;A8MT69-2;J3QR35;J3QRS1	6;5;4;4;3;3	6;5;4;4;3;3	6;5;4;4;3;3	Centromere protein X	STRA13	>sp|A8MT69|CENPX_HUMAN Centromere protein X OS=Homo sapiens GN=STRA13 PE=1 SV=1;>tr|J3QR01|J3QR01_HUMAN Centromere protein X (Fragment) OS=Homo sapiens GN=STRA13 PE=2 SV=1;>sp|A8MT69-3|CENPX_HUMAN Isoform 3 of Centromere protein X OS=Homo sapiens GN=STRA13	6	6	6	6	3	3	3	3	3	3	3	3	3	72.8	72.8	72.8	8.9593	81	81;75;58;63;66;131	28.9										1								1	1	1		1
A8MTG8;Q8IUR7;Q8IUR7-7;Q8IUR7-2;Q8IUR7-8;Q8IUR7-3;B7Z637;C9J2I1;G5E9V6;Q8IUR7-6;G5E9V7;C9JAA7;H7C5B7;C9JBY2;H7C5H2;C9J8P8	A8MTG8;Q8IUR7;Q8IUR7-7;Q8IUR7-2;Q8IUR7-8;Q8IUR7-3;B7Z637;C9J2I1;G5E9V6;Q8IUR7-6	14;14;13;13;12;12;11;8;8;7;6;3;2;2;1;1	14;14;13;13;12;12;11;8;8;7;6;3;2;2;1;1	14;14;13;13;12;12;11;8;8;7;6;3;2;2;1;1	Armadillo repeat-containing protein 8	ARMC8	>tr|A8MTG8|A8MTG8_HUMAN Armadillo repeat-containing protein 8 OS=Homo sapiens GN=ARMC8 PE=2 SV=3;>sp|Q8IUR7|ARMC8_HUMAN Armadillo repeat-containing protein 8 OS=Homo sapiens GN=ARMC8 PE=1 SV=2;>sp|Q8IUR7-7|ARMC8_HUMAN Isoform 7 of Armadillo repeat-containi	16	14	14	14	8	8	10	8	8	10	8	8	10	22.8	22.8	22.8	74.38	663	663;673;642;659;606;631;600;352;399;385;357;198;113;227;117;130	19.3	6	3			1			3			1		1	3			3
A8MTK3;Q9NUX5-2;Q9NUX5;H7C4C7	A8MTK3;Q9NUX5-2;Q9NUX5;H7C4C7	2;2;2;1	2;2;2;1	2;2;2;1	Protection of telomeres protein 1	POT1	>tr|A8MTK3|A8MTK3_HUMAN POT1 protection of telomeres 1 homolog (S. pombe), isoform CRA_a OS=Homo sapiens GN=POT1 PE=2 SV=1;>sp|Q9NUX5-2|POTE1_HUMAN Isoform 2 of Protection of telomeres protein 1 OS=Homo sapiens GN=POT1;>sp|Q9NUX5|POTE1_HUMAN Protection of	4	2	2	2	2	1	1	2	1	1	2	1	1	5	5	5	56.816	503	503;538;634;138	11.2					2									1			1
Q8TDR0-2;Q8TDR0;A8MTK4	Q8TDR0-2;Q8TDR0;A8MTK4	2;2;2	2;2;2	2;2;2	TRAF3-interacting protein 1	TRAF3IP1	>sp|Q8TDR0-2|MIPT3_HUMAN Isoform 2 of TRAF3-interacting protein 1 OS=Homo sapiens GN=TRAF3IP1;>sp|Q8TDR0|MIPT3_HUMAN TRAF3-interacting protein 1 OS=Homo sapiens GN=TRAF3IP1 PE=1 SV=1;>tr|A8MTK4|A8MTK4_HUMAN TRAF3-interacting protein 1 OS=Homo sapiens GN=TR	3	2	2	2	2	1	1	2	1	1	2	1	1	2.9	2.9	2.9	71.528	625	625;691;691	17				1								1				3
A8MTT3	A8MTT3	3	3	3		hCG_1988162	>tr|A8MTT3|A8MTT3_HUMAN HCG1988162 OS=Homo sapiens GN=hCG_1988162 PE=4 SV=2	1	3	3	3	3	2	2	3	2	2	3	2	2	32.5	32.5	32.5	9.3358	80	80	22							3				2								2
A8MTU2;O15409-7;E9PHJ5;O15409-6;Q8N6B5;Q0PRL4;O15409-2;A8MUV4;O15409;O15409-9;O15409-4	A8MTU2;O15409-7;E9PHJ5;O15409-6;Q8N6B5;Q0PRL4;O15409-2;A8MUV4;O15409;O15409-9;O15409-4	1;1;1;1;1;1;1;1;1;1;1	1;1;1;1;1;1;1;1;1;1;1	1;1;1;1;1;1;1;1;1;1;1	Forkhead box protein P2	FOXP2	>tr|A8MTU2|A8MTU2_HUMAN Forkhead box protein P2 (Fragment) OS=Homo sapiens GN=FOXP2 PE=4 SV=3;>sp|O15409-7|FOXP2_HUMAN Isoform 7 of Forkhead box protein P2 OS=Homo sapiens GN=FOXP2;>tr|E9PHJ5|E9PHJ5_HUMAN Forkhead box protein P2 OS=Homo sapiens GN=FOXP2 PE	11	1	1	1	1	1	0	1	1	0	1	1	0	12.3	12.3	12.3	18.494	171	171;365;382;432;456;530;623;694;715;732;740	21																			2
A8MTY0	A8MTY0	3	3	2	Putative zinc finger protein 724	ZNF724P	>sp|A8MTY0|ZN724_HUMAN Putative zinc finger protein 724 OS=Homo sapiens GN=ZNF724P PE=5 SV=3	1	3	3	2	2	1	2	2	1	2	1	0	2	5.2	5.2	3.6	71.172	619	619	36
A8MTY9;O14972;A8MY26;B7Z606;B7Z6B1;E7EWN9	A8MTY9;O14972;A8MY26;B7Z606;B7Z6B1;E7EWN9	4;4;3;3;3;2	4;4;3;3;3;2	4;4;3;3;3;2	Down syndrome critical region protein 3	DSCR3	>tr|A8MTY9|A8MTY9_HUMAN Down syndrome critical region protein 3 OS=Homo sapiens GN=DSCR3 PE=2 SV=1;>sp|O14972|DSCR3_HUMAN Down syndrome critical region protein 3 OS=Homo sapiens GN=DSCR3 PE=2 SV=1;>tr|A8MY26|A8MY26_HUMAN Down syndrome critical region prote	6	4	4	4	2	2	4	2	2	4	2	2	4	17.7	17.7	17.7	27.958	249	249;297;172;220;270;253	10.1	1				3			3				2					3
P55854;A8MUA9;B4DUW4;A8MU27;Q6EEV6	P55854;A8MUA9;B4DUW4;A8MU27;Q6EEV6	2;2;2;2;1	1;1;1;1;0	1;1;1;1;0	Small ubiquitin-related modifier 3;Small ubiquitin-related modifier 4	SUMO3;SUMO4	>sp|P55854|SUMO3_HUMAN Small ubiquitin-related modifier 3 OS=Homo sapiens GN=SUMO3 PE=1 SV=2;>tr|A8MUA9|A8MUA9_HUMAN SMT3 suppressor of mif two 3 homolog 3 (Yeast), isoform CRA_d OS=Homo sapiens GN=SUMO3 PE=2 SV=1;>tr|B4DUW4|B4DUW4_HUMAN Small ubiquitin-re	5	2	1	1	2	2	2	1	1	1	1	1	1	20.4	8.7	8.7	11.637	103	103;135;141;147;95	27.3																2
A8MU44;Q9UJC3;B1AK95	A8MU44;Q9UJC3	14;14;1	13;13;1	13;13;1	Protein Hook homolog 1	HOOK1	>tr|A8MU44|A8MU44_HUMAN Protein Hook homolog 1 OS=Homo sapiens GN=HOOK1 PE=2 SV=2;>sp|Q9UJC3|HOOK1_HUMAN Protein Hook homolog 1 OS=Homo sapiens GN=HOOK1 PE=1 SV=2	3	14	13	13	5	11	10	5	10	10	5	10	10	21.7	20.4	20.4	80.021	686	686;728;137	14.3	5	5		2	1			3			1	1	2	7		3
A8MUB1;P68366;C9JDS9;C9JEV8;C9JQ00;C9JJQ8;C9JDL2;C9K0S6;Q9H853	A8MUB1;P68366	24;24;8;6;6;6;4;3;1	1;1;0;0;0;0;0;0;0	1;1;0;0;0;0;0;0;0	Tubulin alpha-4A chain	TUBA4A	>tr|A8MUB1|A8MUB1_HUMAN Tubulin alpha-4A chain OS=Homo sapiens GN=TUBA4A PE=2 SV=1;>sp|P68366|TBA4A_HUMAN Tubulin alpha-4A chain OS=Homo sapiens GN=TUBA4A PE=1 SV=1	9	24	1	1	24	23	23	1	1	1	1	1	1	54	2.3	2.3	48.328	433	433;448;156;153;180;198;120;47;241	16.9			2	4	1										2	3
Q53HC9;A8MUM1;C9JVR6;F8WDS8;C9J0U9;D3YTH5;F8WDX0;F8WB12	Q53HC9;A8MUM1;C9JVR6	8;8;5;3;3;3;2;2	8;8;5;3;3;3;2;2	8;8;5;3;3;3;2;2	Protein TSSC1	TSSC1	>sp|Q53HC9|TSSC1_HUMAN Protein TSSC1 OS=Homo sapiens GN=TSSC1 PE=1 SV=2;>tr|A8MUM1|A8MUM1_HUMAN Protein TSSC1 OS=Homo sapiens GN=TSSC1 PE=2 SV=2;>tr|C9JVR6|C9JVR6_HUMAN Protein TSSC1 (Fragment) OS=Homo sapiens GN=TSSC1 PE=2 SV=1	8	8	8	8	7	7	5	7	7	5	7	7	5	30	30	30	43.603	387	387;414;178;132;155;314;58;87	14.5	1	2				9	6	4				2	4	1				3	8	2
E9PNL8;A8MVN1;Q13574-6;Q13574-2;Q13574-4;F6UCU9;Q13574-5;Q13574-3;Q13574;F5H033;H0YDN6;E9PFX6;E7EM72;O75912;E7EWQ4	E9PNL8;A8MVN1;Q13574-6;Q13574-2;Q13574-4;F6UCU9;Q13574-5;Q13574-3;Q13574	7;7;7;7;7;7;7;7;7;2;1;1;1;1;1	7;7;7;7;7;7;7;7;7;2;1;1;1;1;1	7;7;7;7;7;7;7;7;7;2;1;1;1;1;1	Diacylglycerol kinase zeta	DGKZ	>tr|E9PNL8|E9PNL8_HUMAN Diacylglycerol kinase zeta OS=Homo sapiens GN=DGKZ PE=2 SV=1;>tr|A8MVN1|A8MVN1_HUMAN Diacylglycerol kinase zeta OS=Homo sapiens GN=DGKZ PE=2 SV=3;>sp|Q13574-6|DGKZ_HUMAN Isoform 6 of Diacylglycerol kinase zeta OS=Homo sapiens GN=DGK	15	7	7	7	4	3	3	4	3	3	4	3	3	13.7	13.7	13.7	78.927	707	707;895;906;928;929;933;934;945;1117;281;197;734;1047;1065;1078	14.8	2	3	1	1								1	1	3		1
E9PN41;A8MVV6;O14817;J3KQ42;E9PSH3;E9PPX8;J3KNL1	E9PN41;A8MVV6;O14817;J3KQ42;E9PSH3;E9PPX8	3;3;3;3;2;2;1	3;3;3;3;2;2;1	3;3;3;3;2;2;1	Tetraspanin-4	TSPAN4	>tr|E9PN41|E9PN41_HUMAN Tetraspanin-4 (Fragment) OS=Homo sapiens GN=TSPAN4 PE=2 SV=1;>tr|A8MVV6|A8MVV6_HUMAN Tetraspanin-4 OS=Homo sapiens GN=TSPAN4 PE=2 SV=1;>sp|O14817|TSN4_HUMAN Tetraspanin-4 OS=Homo sapiens GN=TSPAN4 PE=1 SV=1;>tr|J3KQ42|J3KQ42_HUMAN T	7	3	3	3	1	1	2	1	1	2	1	1	2	31.1	31.1	31.1	15.195	132	132;174;238;257;100;159;204	8						2		1				1
A8MVZ6;Q96G01-4;Q96G01-3;Q96G01;F8VZX7;Q96G01-2;F8W056	A8MVZ6;Q96G01-4;Q96G01-3;Q96G01	8;8;8;8;1;1;1	7;7;7;7;1;1;1	7;7;7;7;1;1;1	Protein bicaudal D homolog 1	BICD1	>tr|A8MVZ6|A8MVZ6_HUMAN BICD1 protein OS=Homo sapiens GN=BICD1 PE=2 SV=3;>sp|Q96G01-4|BICD1_HUMAN Isoform 4 of Protein bicaudal D homolog 1 OS=Homo sapiens GN=BICD1;>sp|Q96G01-3|BICD1_HUMAN Isoform 3 of Protein bicaudal D homolog 1 OS=Homo sapiens GN=BICD1	7	8	7	7	5	5	4	4	4	3	4	4	3	9.9	8.7	8.7	94.885	827	827;835;873;975;79;93;93	14.9	1	7						1					1	4							2
O43660-2;O43660;A8MW61;D6RA26;B7Z982;H0YA24;H0YAA2	O43660-2;O43660;A8MW61	21;21;21;10;6;6;1	21;21;21;10;6;6;1	21;21;21;10;6;6;1	Pleiotropic regulator 1	PLRG1	>sp|O43660-2|PLRG1_HUMAN Isoform 2 of Pleiotropic regulator 1 OS=Homo sapiens GN=PLRG1;>sp|O43660|PLRG1_HUMAN Pleiotropic regulator 1 OS=Homo sapiens GN=PLRG1 PE=1 SV=1;>tr|A8MW61|A8MW61_HUMAN Pleiotropic regulator 1 OS=Homo sapiens GN=PLRG1 PE=2 SV=1	7	21	21	21	19	19	19	19	19	19	19	19	19	49.9	49.9	49.9	56.289	505	505;514;514;212;131;156;106	25.4				2		3			1		3	4	6	13	5	5	5	8	14		4
P62308;A8MWD9;Q49AN9;F5H013;C9JVQ0	P62308;A8MWD9;Q49AN9;F5H013;C9JVQ0	5;5;3;3;3	5;5;3;3;3	5;5;3;3;3	Small nuclear ribonucleoprotein G;Small nuclear ribonucleoprotein G-like protein	SNRPG	>sp|P62308|RUXG_HUMAN Small nuclear ribonucleoprotein G OS=Homo sapiens GN=SNRPG PE=1 SV=1;>sp|A8MWD9|RUXGL_HUMAN Small nuclear ribonucleoprotein G-like protein OS=Homo sapiens PE=3 SV=2;>tr|Q49AN9|Q49AN9_HUMAN SNRPG protein OS=Homo sapiens GN=SNRPG PE=2 S	5	5	5	5	5	5	5	5	5	5	5	5	5	36.8	36.8	36.8	8.496	76	76;76;64;68;96	23.9		4						1				2		5						2
Q9UMZ2-6;Q9UMZ2-4;Q9UMZ2-3;A8MWU4;Q9UMZ2-5;Q9UMZ2;K7ERE7	Q9UMZ2-6;Q9UMZ2-4;Q9UMZ2-3;A8MWU4;Q9UMZ2-5;Q9UMZ2	8;8;8;8;8;8;1	8;8;8;8;8;8;1	8;8;8;8;8;8;1	Synergin gamma	SYNRG	>sp|Q9UMZ2-6|SYNRG_HUMAN Isoform 5 of Synergin gamma OS=Homo sapiens GN=SYNRG;>sp|Q9UMZ2-4|SYNRG_HUMAN Isoform 3 of Synergin gamma OS=Homo sapiens GN=SYNRG;>sp|Q9UMZ2-3|SYNRG_HUMAN Isoform 2 of Synergin gamma OS=Homo sapiens GN=SYNRG;>tr|A8MWU4|A8MWU4_HUMA	7	8	8	8	6	3	1	6	3	1	6	3	1	10.5	10.5	10.5	119.51	1108	1108;1224;1236;1259;1302;1314;236	10.1	6				1							4
A8MX75;P18074;P18074-2;K7EIT8;E7EVE9;K7ENL1;B4E0F6;K7EKF3	A8MX75;P18074;P18074-2;K7EIT8;E7EVE9	10;10;9;8;6;4;3;1	10;10;9;8;6;4;3;1	10;10;9;8;6;4;3;1	TFIIH basal transcription factor complex helicase XPD subunit	ERCC2	>tr|A8MX75|A8MX75_HUMAN TFIIH basal transcription factor complex helicase XPD subunit (Fragment) OS=Homo sapiens GN=ERCC2 PE=2 SV=2;>sp|P18074|ERCC2_HUMAN TFIIH basal transcription factor complex helicase XPD subunit OS=Homo sapiens GN=ERCC2 PE=1 SV=1;>sp|	8	10	10	10	9	9	9	9	9	9	9	9	9	17	17	17	80.511	706	706;760;405;292;682;109;127;202	22.1		5		1		2	6				1			8		3		2	10	6	3
B4DZ39;F5H3Q5;F5H851;Q14031-2;Q14031;A8MXH5	B4DZ39;F5H3Q5;F5H851;Q14031-2;Q14031;A8MXH5	1;1;1;1;1;1	1;1;1;1;1;1	1;1;1;1;1;1	Collagen alpha-6(IV) chain	COL4A6	>tr|B4DZ39|B4DZ39_HUMAN Collagen alpha-6(IV) chain OS=Homo sapiens GN=COL4A6 PE=2 SV=1;>tr|F5H3Q5|F5H3Q5_HUMAN Collagen alpha-6(IV) chain OS=Homo sapiens GN=COL4A6 PE=2 SV=1;>tr|F5H851|F5H851_HUMAN Collagen alpha-6(IV) chain OS=Homo sapiens GN=COL4A6 PE=2	6	1	1	1	1	1	1	1	1	1	1	1	1	3.5	3.5	3.5	29.342	260	260;1633;1666;1690;1691;1691	40
A8MXP9	A8MXP9	40	1	1		MATR3	>tr|A8MXP9|A8MXP9_HUMAN Matrin-3 OS=Homo sapiens GN=MATR3 PE=2 SV=1	1	40	1	1	35	33	35	1	1	1	1	1	1	49.6	1.5	1.5	99.966	895	895	20.6													3
H7C2H9;B7U632;A8MXR3;P55345-2;B7U630;B7U631;P55345-3;P55345	H7C2H9;B7U632;A8MXR3;P55345-2;B7U630;B7U631;P55345-3;P55345	1;1;1;1;1;1;1;1	1;1;1;1;1;1;1;1	1;1;1;1;1;1;1;1	Protein arginine N-methyltransferase 2	PRMT2	>tr|H7C2H9|H7C2H9_HUMAN Protein arginine N-methyltransferase 2 (Fragment) OS=Homo sapiens GN=PRMT2 PE=4 SV=1;>tr|B7U632|B7U632_HUMAN PRMT2 gamma variant OS=Homo sapiens GN=PRMT2 PE=2 SV=1;>tr|A8MXR3|A8MXR3_HUMAN Protein arginine N-methyltransferase 2 OS=Ho	8	1	1	1	1	1	0	1	1	0	1	1	0	5.7	5.7	5.7	21.857	194	194;228;253;284;289;301;331;433	8.67				2												1
A8MXV4	A8MXV4	5	5	5	Nucleoside diphosphate-linked moiety X motif 19, mitochondrial	NUDT19	>sp|A8MXV4|NUD19_HUMAN Nucleoside diphosphate-linked moiety X motif 19, mitochondrial OS=Homo sapiens GN=NUDT19 PE=1 SV=1	1	5	5	5	2	4	2	2	4	2	2	4	2	17.1	17.1	17.1	42.233	375	375	7.38	1					4		4	3			1
Q9BZG1;A8MYQ9;J3KQW8;C9JBG0;Q9BZG1-4;E7ES60;Q9BZG1-2;C9JY26;K7EIF2;H7C0Y7;K7EJW7;J3QLC6	Q9BZG1;A8MYQ9;J3KQW8;C9JBG0;Q9BZG1-4;E7ES60;Q9BZG1-2;C9JY26	11;11;11;10;10;10;8;8;5;5;3;3	11;11;11;10;10;10;8;8;5;5;3;3	11;11;11;10;10;10;8;8;5;5;3;3	Ras-related protein Rab-34	RAB34	>sp|Q9BZG1|RAB34_HUMAN Ras-related protein Rab-34 OS=Homo sapiens GN=RAB34 PE=1 SV=1;>tr|A8MYQ9|A8MYQ9_HUMAN Ras-related protein Rab-34, isoform NARR OS=Homo sapiens GN=RAB34 PE=2 SV=2;>tr|J3KQW8|J3KQW8_HUMAN Ras-related protein Rab-34, isoform NARR OS=Hom	12	11	11	11	9	7	11	9	7	11	9	7	11	38.6	38.6	38.6	29.044	259	259;260;316;211;237;268;251;259;149;171;51;156	15.5	8			3	4	5			1	8	6		7			1	3	2				3
Q9NZV6;H3BS64;A8MYR2	Q9NZV6;H3BS64;A8MYR2	1;1;1	1;1;1	1;1;1	Methionine-R-sulfoxide reductase B1	MSRB1	>sp|Q9NZV6|MSRB1_HUMAN Methionine-R-sulfoxide reductase B1 OS=Homo sapiens GN=MSRB1 PE=1 SV=3;>tr|H3BS64|H3BS64_HUMAN Methionine-R-sulfoxide reductase B1 OS=Homo sapiens GN=MSRB1 PE=2 SV=1;>tr|A8MYR2|A8MYR2_HUMAN Methionine-R-sulfoxide reductase B1 OS=Homo	3	1	1	1	0	0	1	0	0	1	0	0	1	18.1	18.1	18.1	12.778	116	116;151;226	7							1
A8MZB2;P61599;P61599-2	A8MZB2;P61599	6;6;2	6;6;2	6;6;2	N-alpha-acetyltransferase 20	NAA20	>tr|A8MZB2|A8MZB2_HUMAN N-acetyltransferase 5 (ARD1 homolog, S. cerevisiae), isoform CRA_a OS=Homo sapiens GN=NAA20 PE=2 SV=1;>sp|P61599|NAA20_HUMAN N-alpha-acetyltransferase 20 OS=Homo sapiens GN=NAA20 PE=1 SV=1	3	6	6	6	4	5	5	4	5	5	4	5	5	38	38	38	18.857	166	166;178;111	20.8				4							3	2			7	6			1
Q8IYB3-2;Q8IYB3;A9Z1X7;E9PCT1;M0R088;M0R1E7;M0QXG5;B4DED5	Q8IYB3-2;Q8IYB3;A9Z1X7;E9PCT1;M0R088	10;10;10;10;9;3;3;3	10;10;10;10;9;3;3;3	10;10;10;10;9;3;3;3	Serine/arginine repetitive matrix protein 1	SRRM1	>sp|Q8IYB3-2|SRRM1_HUMAN Isoform 2 of Serine/arginine repetitive matrix protein 1 OS=Homo sapiens GN=SRRM1;>sp|Q8IYB3|SRRM1_HUMAN Serine/arginine repetitive matrix protein 1 OS=Homo sapiens GN=SRRM1 PE=1 SV=2;>tr|A9Z1X7|A9Z1X7_HUMAN Serine/arginine repetit	8	10	10	10	9	9	8	9	9	8	9	9	8	9.3	9.3	9.3	102.12	902	902;904;913;916;681;79;102;318	18.9	4	11		1	4							4	4	10	2	2	3	3
B7Z9U0;B0AZS3;E5RIL2;B7Z8R1;Q9UFF9	B7Z9U0;B0AZS3;E5RIL2;B7Z8R1;Q9UFF9	1;1;1;1;1	1;1;1;1;1	1;1;1;1;1	CCR4-NOT transcription complex subunit 8	CNOT8	>tr|B7Z9U0|B7Z9U0_HUMAN CCR4-NOT transcription complex subunit 8 OS=Homo sapiens GN=CNOT8 PE=2 SV=1;>tr|B0AZS3|B0AZS3_HUMAN CCR4-NOT transcription complex subunit 8 OS=Homo sapiens GN=CNOT8 PE=2 SV=1;>tr|E5RIL2|E5RIL2_HUMAN CCR4-NOT transcription complex s	5	1	1	1	0	1	0	0	1	0	0	1	0	18	18	18	14.656	128	128;186;225;238;292	30
B0AZS9;O60238;H0YBC7	B0AZS9;O60238;H0YBC7	5;5;4	5;5;4	3;3;2	BCL2/adenovirus E1B 19 kDa protein-interacting protein 3-like	BNIP3L	>tr|B0AZS9|B0AZS9_HUMAN BCL2/adenovirus E1B 19 kDa protein-interacting protein 3-like OS=Homo sapiens GN=BNIP3L PE=2 SV=1;>sp|O60238|BNI3L_HUMAN BCL2/adenovirus E1B 19 kDa protein-interacting protein 3-like OS=Homo sapiens GN=BNIP3L PE=1 SV=1;>tr|H0YBC7|H0	3	5	5	3	5	5	4	5	5	4	3	3	3	28.5	28.5	22.3	19.558	179	179;219;185	8.55	5			6	1	2					1	10	3
H7C1U5;B0QY18;B0QY20;Q6ICG6-3;B0AZU2;Q6ICG6;Q6ICG6-2	H7C1U5;B0QY18;B0QY20;Q6ICG6-3;B0AZU2;Q6ICG6;Q6ICG6-2	1;1;1;1;1;1;1	1;1;1;1;1;1;1	1;1;1;1;1;1;1	Uncharacterized protein KIAA0930	KIAA0930	>tr|H7C1U5|H7C1U5_HUMAN Uncharacterized protein KIAA0930 (Fragment) OS=Homo sapiens GN=KIAA0930 PE=2 SV=1;>tr|B0QY18|B0QY18_HUMAN Uncharacterized protein KIAA0930 (Fragment) OS=Homo sapiens GN=KIAA0930 PE=2 SV=1;>tr|B0QY20|B0QY20_HUMAN Uncharacterized prot	7	1	1	1	1	1	1	1	1	1	1	1	1	20	20	20	7.9501	70	70;136;152;370;386;404;409	14.4						3												1
B4DY91;O60825-2;B0FLL2;O60825;B4DI16;H0Y483;Q4VBA9;B4DUN5;P16118	B4DY91;O60825-2;B0FLL2;O60825;B4DI16	11;11;11;11;8;1;1;1;1	11;11;11;11;8;1;1;1;1	10;10;10;10;7;0;0;0;0	6-phosphofructo-2-kinase/fructose-2,6-bisphosphatase 2;6-phosphofructo-2-kinase;Fructose-2,6-bisphosphatase	PFKFB2	>tr|B4DY91|B4DY91_HUMAN Fructose-2,6-bisphosphatase OS=Homo sapiens GN=PFKFB2 PE=2 SV=1;>sp|O60825-2|F262_HUMAN Isoform 2 of 6-phosphofructo-2-kinase/fructose-2,6-bisphosphatase 2 OS=Homo sapiens GN=PFKFB2;>tr|B0FLL2|B0FLL2_HUMAN 6-phosphofructo-2-kinase/f	9	11	11	10	8	9	6	8	9	6	7	9	6	35.1	35.1	32.7	43.153	373	373;471;472;505;264;143;271;406;471	12.6	5	4	7	1	2				3			1		4	2						3
B0QY54;Q9Y3M2	B0QY54;Q9Y3M2	2;2	2;2	2;2	Protein chibby homolog 1	CBY1	>tr|B0QY54|B0QY54_HUMAN Protein chibby homolog 1 (Fragment) OS=Homo sapiens GN=CBY1 PE=2 SV=1;>sp|Q9Y3M2|CBY1_HUMAN Protein chibby homolog 1 OS=Homo sapiens GN=CBY1 PE=1 SV=1	2	2	2	2	1	0	1	1	0	1	1	0	1	30.7	30.7	30.7	11.502	101	101;126	15.2	1												2	1
Q9Y262;B0QY89;Q9Y262-2;B0QY90;C9JHP4;C9K0Q7;H7C3A0;H0Y7E6	Q9Y262;B0QY89;Q9Y262-2;B0QY90	27;27;26;20;8;8;6;3	27;27;26;20;8;8;6;3	27;27;26;20;8;8;6;3	Eukaryotic translation initiation factor 3 subunit L	EIF3L	>sp|Q9Y262|EIF3L_HUMAN Eukaryotic translation initiation factor 3 subunit L OS=Homo sapiens GN=EIF3L PE=1 SV=1;>tr|B0QY89|B0QY89_HUMAN Eukaryotic translation initiation factor 3 subunit L OS=Homo sapiens GN=EIF3L PE=2 SV=1;>sp|Q9Y262-2|EIF3L_HUMAN Isoform	8	27	27	27	27	24	25	27	24	25	27	24	25	49.6	49.6	49.6	66.726	564	564;607;516;466;150;183;127;109	19.2	23	5	3	17	12	9	3	16	1		19	20	16	5		14	11	11	1	11	4
Q9NQG6;B0QY95	Q9NQG6;B0QY95	4;4	4;4	4;4	Mitochondrial dynamic protein MID51	SMCR7L	>sp|Q9NQG6|MID51_HUMAN Mitochondrial dynamic protein MID51 OS=Homo sapiens GN=MIEF1 PE=1 SV=1;>tr|B0QY95|B0QY95_HUMAN Mitochondrial dynamic protein MID51 OS=Homo sapiens GN=MIEF1 PE=4 SV=1	2	4	4	4	2	1	1	2	1	1	2	1	1	10.6	10.6	10.6	51.293	463	463;478	5	1		1		1						1
Q9UH17;B0QYD3;P31941-2;P31941;Q9UH17-3;Q9UH17-2	Q9UH17;B0QYD3;P31941-2;P31941;Q9UH17-3	3;3;2;2;2;1	3;3;2;2;2;1	3;3;2;2;2;1	DNA dC->dU-editing enzyme APOBEC-3B;DNA dC->dU-editing enzyme APOBEC-3A	APOBEC3B;APOBEC3A	>sp|Q9UH17|ABC3B_HUMAN DNA dC->dU-editing enzyme APOBEC-3B OS=Homo sapiens GN=APOBEC3B PE=1 SV=1;>tr|B0QYD3|B0QYD3_HUMAN DNA dC->dU-editing enzyme APOBEC-3B OS=Homo sapiens GN=APOBEC3B PE=2 SV=1;>sp|P31941-2|ABC3A_HUMAN Isoform 2 of DNA dC->dU-editing enzy	6	3	3	3	3	2	2	3	2	2	3	2	2	7.6	7.6	7.6	45.924	382	382;490;187;199;357;251	31																					2
Q01844-6;B0QYK0;Q01844-3;Q01844;Q01844-5;Q01844-2;C9JGE3;H7BY36;F8WC90;Q01844-4	Q01844-6;B0QYK0;Q01844-3;Q01844;Q01844-5;Q01844-2;C9JGE3;H7BY36	8;8;8;8;8;7;7;6;1;1	8;8;8;8;8;7;7;6;1;1	8;8;8;8;8;7;7;6;1;1	RNA-binding protein EWS	EWSR1	>sp|Q01844-6|EWS_HUMAN Isoform 6 of RNA-binding protein EWS OS=Homo sapiens GN=EWSR1;>tr|B0QYK0|B0QYK0_HUMAN RNA-binding protein EWS OS=Homo sapiens GN=EWSR1 PE=2 SV=1;>sp|Q01844-3|EWS_HUMAN Isoform 3 of RNA-binding protein EWS OS=Homo sapiens GN=EWSR1;>sp	10	8	8	8	7	7	8	7	7	8	7	7	8	16	16	16	62.507	600	600;618;655;656;661;583;583;308;293;354	22.8	4	5					3				6	13	7	31				1	6			3
H3BQQ9;P63279;B0QYN7;H3BPC4;H3BRD1	H3BQQ9;P63279;B0QYN7;H3BPC4	7;7;7;5;1	7;7;7;5;1	7;7;7;5;1	SUMO-conjugating enzyme UBC9	UBE2I	>tr|H3BQQ9|H3BQQ9_HUMAN SUMO-conjugating enzyme UBC9 (Fragment) OS=Homo sapiens GN=UBE2I PE=2 SV=1;>sp|P63279|UBC9_HUMAN SUMO-conjugating enzyme UBC9 OS=Homo sapiens GN=UBE2I PE=1 SV=1;>tr|B0QYN7|B0QYN7_HUMAN SUMO-conjugating enzyme UBC9 OS=Homo sapiens GN	5	7	7	7	7	5	6	7	5	6	7	5	6	51.1	51.1	51.1	15.516	137	137;158;184;70;29	22.7	1		3		1	2		1		7	4	13	1	1	2		3	2	2	2	1	9
B0QYV1;O43251-5;O43251-10;O43251-2;O43251;O43251-6;O43251-8;S4R469;O43251-3;O43251-9;O43251-4;B0QYY4;O43251-7;S4R3K7;F8VR27;F8VZY7;Q9NWB1-3;Q9NWB1-4;Q9NWB1-5;Q9NWB1;J3KNW3;Q9NWB1-2;B7Z1U7;F8VZG9;A6NFN3;B4DF29;J3QRF4;F8VRS4;I3L1D4;B0QYY7;J3QQZ2;B0QYY6	B0QYV1;O43251-5;O43251-10;O43251-2;O43251;O43251-6;O43251-8;S4R469;O43251-3;O43251-9;O43251-4;B0QYY4;O43251-7;S4R3K7;F8VR27;F8VZY7;Q9NWB1-3;Q9NWB1-4;Q9NWB1-5;Q9NWB1;J3KNW3;Q9NWB1-2;B7Z1U7;F8VZG9;A6NFN3;B4DF29;J3QRF4;F8VRS4	7;7;7;7;7;7;7;6;6;6;6;6;6;5;5;5;5;5;5;5;5;5;5;5;4;4;4;4;3;2;2;1	7;7;7;7;7;7;7;6;6;6;6;6;6;5;5;5;5;5;5;5;5;5;5;5;4;4;4;4;3;2;2;1	7;7;7;7;7;7;7;6;6;6;6;6;6;5;5;5;5;5;5;5;5;5;5;5;4;4;4;4;3;2;2;1	RNA binding protein fox-1 homolog;RNA binding protein fox-1 homolog 2;RNA binding protein fox-1 homolog 1;RNA binding protein fox-1 homolog 3	RBM9;RBFOX2;RBFOX1;RBFOX3	>tr|B0QYV1|B0QYV1_HUMAN RNA binding protein fox-1 homolog OS=Homo sapiens GN=RBM9 PE=2 SV=1;>sp|O43251-5|RFOX2_HUMAN Isoform 5 of RNA binding protein fox-1 homolog 2 OS=Homo sapiens GN=RBFOX2;>sp|O43251-10|RFOX2_HUMAN Isoform 10 of RNA binding protein fox-	32	7	7	7	5	4	7	5	4	7	5	4	7	20.2	20.2	20.2	37.865	357	357;376;380;381;390;450;451;234;358;367;370;370;400;230;262;263;370;392;395;397;402;418;425;466;312;325;358;391;189;200;328;128	32.8																				5
Q99829;B0QZ18;A6PVH9;F2Z2V0;E7ENH5;Q5JX45;H0Y524	Q99829;B0QZ18;A6PVH9;F2Z2V0;E7ENH5;Q5JX45	15;15;13;13;10;8;5	15;15;13;13;10;8;5	7;7;5;5;2;2;5	Copine-1	CPNE1	>sp|Q99829|CPNE1_HUMAN Copine-1 OS=Homo sapiens GN=CPNE1 PE=1 SV=1;>tr|B0QZ18|B0QZ18_HUMAN Copine-1 OS=Homo sapiens GN=CPNE1 PE=2 SV=1;>tr|A6PVH9|A6PVH9_HUMAN Copine-1 OS=Homo sapiens GN=CPNE1 PE=2 SV=1;>tr|F2Z2V0|F2Z2V0_HUMAN Copine-1 (Fragment) OS=Homo s	7	15	15	7	14	13	15	14	13	15	6	5	7	32	32	20.1	59.058	537	537;542;481;533;427;386;208	17.8	9	12	1	4	7	3				3		20	10	8	1	3	4	4				1
Q7Z4G1;Q7Z4G1-2;B0QZ40	Q7Z4G1;Q7Z4G1-2;B0QZ40	2;2;2	2;2;2	2;2;2	COMM domain-containing protein 6	COMMD6	>sp|Q7Z4G1|COMD6_HUMAN COMM domain-containing protein 6 OS=Homo sapiens GN=COMMD6 PE=1 SV=1;>sp|Q7Z4G1-2|COMD6_HUMAN Isoform 2 of COMM domain-containing protein 6 OS=Homo sapiens GN=COMMD6;>tr|B0QZ40|B0QZ40_HUMAN COMM domain-containing protein 6 OS=Homo sa	3	2	2	2	2	2	2	2	2	2	2	2	2	23.5	23.5	23.5	9.638	85	85;98;100	7.36				4	2						5
Q15326-4;B0QZE2;Q15326-2;Q15326-6;Q15326-3;Q15326;F5H449;Q5BJG6;Q5VUI0;J3QKD2;Q15326-5;E7ENI9;B7Z3Z1;E9PE09;E7EV75	Q15326-4;B0QZE2;Q15326-2;Q15326-6;Q15326-3;Q15326;F5H449;Q5BJG6;Q5VUI0;J3QKD2;Q15326-5;E7ENI9;B7Z3Z1	7;7;7;7;7;7;6;6;6;6;5;5;4;1;1	7;7;7;7;7;7;6;6;6;6;5;5;4;1;1	7;7;7;7;7;7;6;6;6;6;5;5;4;1;1	Zinc finger MYND domain-containing protein 11	ZMYND11	>sp|Q15326-4|ZMY11_HUMAN Isoform 4 of Zinc finger MYND domain-containing protein 11 OS=Homo sapiens GN=ZMYND11;>tr|B0QZE2|B0QZE2_HUMAN Zinc finger MYND domain-containing protein 11 OS=Homo sapiens GN=ZMYND11 PE=2 SV=1;>sp|Q15326-2|ZMY11_HUMAN Isoform 2 of	15	7	7	7	5	6	5	5	6	5	5	6	5	14.8	14.8	14.8	60.052	514	514;522;548;567;568;602;482;508;528;585;517;571;397;140;213	28.9														3		2		1	1
P46379-2;B0UX83;P46379;P46379-3;P46379-5;P46379-4;F6S6P2;H0Y710;H0Y4L1;F6UR09;F6U1F2;F6XTU0;F6RG75;F6WML8;F6VEM6;F6X9W3;F6U341;F6TC96	P46379-2;B0UX83;P46379;P46379-3;P46379-5;P46379-4	24;24;24;24;23;21;11;8;6;6;6;6;6;6;6;6;6;5	24;24;24;24;23;21;11;8;6;6;6;6;6;6;6;6;6;5	24;24;24;24;23;21;11;8;6;6;6;6;6;6;6;6;6;5	Large proline-rich protein BAG6	BAG6	>sp|P46379-2|BAG6_HUMAN Isoform 2 of Large proline-rich protein BAG6 OS=Homo sapiens GN=BAG6;>tr|B0UX83|B0UX83_HUMAN HLA-B associated transcript 3, isoform CRA_a OS=Homo sapiens GN=BAG6 PE=4 SV=1;>sp|P46379|BAG6_HUMAN Large proline-rich protein BAG6 OS=Hom	18	24	24	24	20	19	20	20	19	20	20	19	20	26.6	26.6	26.6	118.69	1126	1126;1126;1132;1162;1077;903;515;226;136;197;206;215;233;244;258;259;262;158	15.6	10	4		16	12	9	3	9		1	5	11	5	2		6	8	7	3	5		2
O95870-2;O95870;B0UXB6;B3KNX9	O95870-2;O95870;B0UXB6;B3KNX9	6;6;6;3	6;6;6;3	6;6;6;3	Abhydrolase domain-containing protein 16A	ABHD16A	>sp|O95870-2|ABHGA_HUMAN Isoform 2 of Abhydrolase domain-containing protein 16A OS=Homo sapiens GN=ABHD16A;>sp|O95870|ABHGA_HUMAN Abhydrolase domain-containing protein 16A OS=Homo sapiens GN=ABHD16A PE=1 SV=3;>tr|B0UXB6|B0UXB6_HUMAN Abhydrolase domain-cont	4	6	6	6	3	5	5	3	5	5	3	5	5	10.7	10.7	10.7	59.382	525	525;558;601;339	16.6					2		6	2			4	4							3
P02656;B0YIW2	P02656;B0YIW2	1;1	1;1	1;1	Apolipoprotein C-III	APOC3	>sp|P02656|APOC3_HUMAN Apolipoprotein C-III OS=Homo sapiens GN=APOC3 PE=1 SV=1;>tr|B0YIW2|B0YIW2_HUMAN Apolipoprotein C-III OS=Homo sapiens GN=APOC3 PE=2 SV=1	2	1	1	1	1	1	1	1	1	1	1	1	1	16.2	16.2	16.2	10.852	99	99;117	8	2												2
B0YJ81;B0YJ81-2;A6NP58	B0YJ81;B0YJ81-2;A6NP58	2;1;1	2;1;1	2;1;1	Very-long-chain (3R)-3-hydroxyacyl-[acyl-carrier protein] dehydratase 1	PTPLA	>sp|B0YJ81|HACD1_HUMAN Very-long-chain (3R)-3-hydroxyacyl-[acyl-carrier protein] dehydratase 1 OS=Homo sapiens GN=PTPLA PE=1 SV=1;>sp|B0YJ81-2|HACD1_HUMAN Isoform 2 of Very-long-chain (3R)-3-hydroxyacyl-[acyl-carrier protein] dehydratase 1 OS=Homo sapiens	3	2	2	2	0	2	0	0	2	0	0	2	0	7.6	7.6	7.6	32.387	288	288;140;158	13.2				3														1
B1AH87;P30536	B1AH87;P30536	3;3	3;3	3;3	Translocator protein	TSPO	>tr|B1AH87|B1AH87_HUMAN Putative peripheral benzodiazepine receptor-related protein (Fragment) OS=Homo sapiens GN=TSPO PE=2 SV=1;>sp|P30536|TSPOA_HUMAN Translocator protein OS=Homo sapiens GN=TSPO PE=1 SV=3	2	3	3	3	2	2	3	2	2	3	2	2	3	21.5	21.5	21.5	11.896	107	107;169	23.1	4						2				1
P85298-4;P85298-3;P85298;H0Y9T8;F8W6F3;B1AHC3;B1AHC4;P85298-2;A6ZJ79;B1AHC2;B1AHF8;F8WCV8	P85298-4;P85298-3;P85298;H0Y9T8;F8W6F3;B1AHC3;B1AHC4;P85298-2;A6ZJ79	8;8;8;8;8;8;8;5;5;2;2;2	8;8;8;8;8;8;8;5;5;2;2;2	8;8;8;8;8;8;8;5;5;2;2;2	Rho GTPase-activating protein 8	ARHGAP8;PRR5-ARHGAP8	>sp|P85298-4|RHG08_HUMAN Isoform 4 of Rho GTPase-activating protein 8 OS=Homo sapiens GN=ARHGAP8;>sp|P85298-3|RHG08_HUMAN Isoform 3 of Rho GTPase-activating protein 8 OS=Homo sapiens GN=ARHGAP8;>sp|P85298|RHG08_HUMAN Rho GTPase-activating protein 8 OS=Homo	12	8	8	8	8	4	5	8	4	5	8	4	5	19.6	19.6	19.6	49.751	433	433;459;464;504;555;564;643;294;305;115;130;163	19.6			6				2	2				3			3	1			5	2
P55769;B1AHD1	P55769;B1AHD1	7;7	7;7	7;7	NHP2-like protein 1	NHP2L1	>sp|P55769|NH2L1_HUMAN NHP2-like protein 1 OS=Homo sapiens GN=NHP2L1 PE=1 SV=3;>tr|B1AHD1|B1AHD1_HUMAN NHP2-like protein 1 OS=Homo sapiens GN=NHP2L1 PE=2 SV=1	2	7	7	7	7	6	6	7	6	6	7	6	6	42.2	42.2	42.2	14.173	128	128;132	29.5					3				1		4	1			1	4	9	5		2	3	4
B1AHH1;P17861;B1AHH2;P17861-2	B1AHH1;P17861;B1AHH2;P17861-2	1;1;1;1	1;1;1;1	1;1;1;1	X-box-binding protein 1	XBP1	>tr|B1AHH1|B1AHH1_HUMAN X-box-binding protein 1 OS=Homo sapiens GN=XBP1 PE=2 SV=1;>sp|P17861|XBP1_HUMAN X-box-binding protein 1 OS=Homo sapiens GN=XBP1 PE=2 SV=2;>tr|B1AHH2|B1AHH2_HUMAN X-box-binding protein 1 OS=Homo sapiens GN=XBP1 PE=2 SV=1;>sp|P17861-2	4	1	1	1	1	0	0	1	0	0	1	0	0	5.7	5.7	5.7	24.023	211	211;261;266;376	32
P23142-4;B1AHL2	P23142-4;B1AHL2	5;5	5;5	2;2		FBLN1	>sp|P23142-4|FBLN1_HUMAN Isoform C of Fibulin-1 OS=Homo sapiens GN=FBLN1;>tr|B1AHL2|B1AHL2_HUMAN Fibulin-1 OS=Homo sapiens GN=FBLN1 PE=2 SV=1	2	5	5	2	3	5	4	3	5	4	1	2	1	6.9	6.9	2.5	74.433	683	683;721	20.4	2			4	2							2				5
B7Z686;B1AHR1;Q9UH03-2;Q9UH03;B1AHR2	B7Z686;B1AHR1;Q9UH03-2;Q9UH03	7;7;7;7;2	7;7;7;7;2	7;7;7;7;2	Neuronal-specific septin-3	2015-09-03	>tr|B7Z686|B7Z686_HUMAN Neuronal-specific septin-3 OS=Homo sapiens GN=SEPT3 PE=2 SV=1;>tr|B1AHR1|B1AHR1_HUMAN Neuronal-specific septin-3 OS=Homo sapiens GN=SEPT3 PE=2 SV=1;>sp|Q9UH03-2|SEPT3_HUMAN Isoform 2 of Neuronal-specific septin-3 OS=Homo sapiens GN=	5	7	7	7	4	5	5	4	5	5	4	5	5	25.9	25.9	25.9	32.997	286	286;294;350;358;178	20.2	1	1	1			1	1					2	3	2	1			1	3	3
B1AJQ6;Q86Y82	B1AJQ6;Q86Y82	6;6	6;6	6;6	Syntaxin-12	STX12	>tr|B1AJQ6|B1AJQ6_HUMAN Syntaxin-12 (Fragment) OS=Homo sapiens GN=STX12 PE=2 SV=2;>sp|Q86Y82|STX12_HUMAN Syntaxin-12 OS=Homo sapiens GN=STX12 PE=1 SV=1	2	6	6	6	6	6	6	6	6	6	6	6	6	35.8	35.8	35.8	24.576	215	215;276	16	3				4			7			12	11								5
B1AJY7;O75832;B1AJY5;O75832-2;B1AJY6	B1AJY7;O75832;B1AJY5	10;10;9;4;3	10;10;9;4;3	10;10;9;4;3	26S proteasome non-ATPase regulatory subunit 10	PSMD10	>tr|B1AJY7|B1AJY7_HUMAN 26S proteasome non-ATPase regulatory subunit 10 OS=Homo sapiens GN=PSMD10 PE=2 SV=1;>sp|O75832|PSD10_HUMAN 26S proteasome non-ATPase regulatory subunit 10 OS=Homo sapiens GN=PSMD10 PE=1 SV=1;>tr|B1AJY5|B1AJY5_HUMAN 26S proteasome no	5	10	10	10	8	7	9	8	7	9	8	7	9	64.8	64.8	64.8	20.808	193	193;226;185;151;110	10.9	8		2	15			12		2		4	10	1			4			9
B1AK13;P35914;P35914-3;P35914-2;G5E9S9;B7Z4D4;H0Y2L7;B7Z212;Q8TB92-5;Q8TB92-2;Q8TB92	B1AK13;P35914;P35914-3;P35914-2	7;7;4;4;1;1;1;1;1;1;1	7;7;4;4;1;1;1;1;1;1;1	7;7;4;4;1;1;1;1;1;1;1	Hydroxymethylglutaryl-CoA lyase, mitochondrial	HMGCL	>tr|B1AK13|B1AK13_HUMAN 3-hydroxymethyl-3-methylglutaryl-Coenzyme A lyase (Hydroxymethylglutaricaciduria), isoform CRA_b OS=Homo sapiens GN=HMGCL PE=2 SV=1;>sp|P35914|HMGCL_HUMAN Hydroxymethylglutaryl-CoA lyase, mitochondrial OS=Homo sapiens GN=HMGCL PE=1	11	7	7	7	5	6	4	5	6	4	5	6	4	26.3	26.3	26.3	31.735	300	300;325;191;254;151;174;182;237;308;340;370	9.79	2	4		6		7					1	4		1			2	5
B1AK87;P47756-2;B1AK88;P47756;F6USW4;B1AK85;F6Q0E3	B1AK87;P47756-2;B1AK88;P47756;F6USW4;B1AK85	18;18;18;14;11;11;5	18;18;18;14;11;11;5	18;18;18;14;11;11;5	F-actin-capping protein subunit beta	CAPZB	>tr|B1AK87|B1AK87_HUMAN Capping protein (Actin filament) muscle Z-line, beta, isoform CRA_a OS=Homo sapiens GN=CAPZB PE=2 SV=1;>sp|P47756-2|CAPZB_HUMAN Isoform 2 of F-actin-capping protein subunit beta OS=Homo sapiens GN=CAPZB;>tr|B1AK88|B1AK88_HUMAN Cappi	7	18	18	18	15	17	15	15	17	15	15	17	15	60.4	60.4	60.4	29.295	260	260;272;301;277;206;260;121	19	21	28	3	4	5						6	42	18	25	2	5	3
B1AKC7;Q9UJF2-2;Q9UJF2;H0Y638	B1AKC7;Q9UJF2-2;Q9UJF2;H0Y638	14;14;13;8	14;14;13;8	13;13;12;8	Ras GTPase-activating protein nGAP	RASAL2	>tr|B1AKC7|B1AKC7_HUMAN Ras GTPase-activating protein nGAP OS=Homo sapiens GN=RASAL2 PE=2 SV=1;>sp|Q9UJF2-2|NGAP_HUMAN Isoform 2 of Ras GTPase-activating protein nGAP OS=Homo sapiens GN=RASAL2;>sp|Q9UJF2|NGAP_HUMAN Ras GTPase-activating protein nGAP OS=Hom	4	14	14	13	11	8	8	11	8	8	10	7	8	13.8	13.8	13.2	142.87	1269	1269;1280;1139;693	10.3	4	9	3		4	1						4		2	6
O43847;O43847-2;B1AKJ5;G3V1R5;F5H7V1;H0Y5G9	O43847;O43847-2;B1AKJ5;G3V1R5;F5H7V1	34;34;34;31;19;15	34;34;34;31;19;15	34;34;34;31;19;15	Nardilysin	NRD1	>sp|O43847|NRDC_HUMAN Nardilysin OS=Homo sapiens GN=NRD1 PE=1 SV=2;>sp|O43847-2|NRDC_HUMAN Isoform 2 of Nardilysin OS=Homo sapiens GN=NRD1;>tr|B1AKJ5|B1AKJ5_HUMAN Nardilysin OS=Homo sapiens GN=NRD1 PE=2 SV=1;>tr|G3V1R5|G3V1R5_HUMAN Nardilysin OS=Homo sapie	6	34	34	34	26	23	28	26	23	28	26	23	28	34.5	34.5	34.5	131.57	1150	1150;1218;1219;1087;747;538	16.2	13	5		11	5	12		6			26	47	3	2		1	2	2		4
E9PJW9;Q96SU4-7;Q96SU4-2;Q96SU4;B1AKJ6;J3KPA3;Q96SU4-3;Q96SU4-6;Q96SU4-5;Q96SU4-4;H0YE19;E9PKX6;H0YCW0;E9PJ80;E9PLH0;E9PNR1	E9PJW9;Q96SU4-7;Q96SU4-2;Q96SU4;B1AKJ6;J3KPA3;Q96SU4-3;Q96SU4-6;Q96SU4-5;Q96SU4-4	16;16;16;16;16;16;15;15;14;14;3;1;1;1;1;1	16;16;16;16;16;16;15;15;14;14;3;1;1;1;1;1	16;16;16;16;16;16;15;15;14;14;3;1;1;1;1;1	Oxysterol-binding protein;Oxysterol-binding protein-related protein 9	OSBPL9	>tr|E9PJW9|E9PJW9_HUMAN Oxysterol-binding protein OS=Homo sapiens GN=OSBPL9 PE=2 SV=1;>sp|Q96SU4-7|OSBL9_HUMAN Isoform 7 of Oxysterol-binding protein-related protein 9 OS=Homo sapiens GN=OSBPL9;>sp|Q96SU4-2|OSBL9_HUMAN Isoform 2 of Oxysterol-binding protei	16	16	16	16	13	13	12	13	13	12	13	13	12	27.3	27.3	27.3	73.859	655	655;719;723;736;741;754;626;746;558;571;196;32;34;41;92;109	13.7	14	3	3	3		5					5	20	8	3				2		1
Q9NRA8-2;B1AKL4;Q9NRA8;Q9NRA8-3;B4DR76;B1AKL6;B1AKL5	Q9NRA8-2;B1AKL4;Q9NRA8;Q9NRA8-3;B4DR76	3;3;3;3;2;1;1	3;3;3;3;2;1;1	3;3;3;3;2;1;1	Eukaryotic translation initiation factor 4E transporter	EIF4ENIF1	>sp|Q9NRA8-2|4ET_HUMAN Isoform 2 of Eukaryotic translation initiation factor 4E transporter OS=Homo sapiens GN=EIF4ENIF1;>tr|B1AKL4|B1AKL4_HUMAN Eukaryotic translation initiation factor 4E transporter OS=Homo sapiens GN=EIF4ENIF1 PE=2 SV=1;>sp|Q9NRA8|4ET_H	7	3	3	3	2	2	2	2	2	2	2	2	2	6.3	6.3	6.3	88.225	811	811;961;985;986;640;63;188	20.4		1	1											2	1
Q9NP97;B1AKR6;B4DFR2	Q9NP97;B1AKR6;B4DFR2	3;3;2	3;3;2	3;3;2	Dynein light chain roadblock-type 1	DYNLRB1	>sp|Q9NP97|DLRB1_HUMAN Dynein light chain roadblock-type 1 OS=Homo sapiens GN=DYNLRB1 PE=1 SV=3;>tr|B1AKR6|B1AKR6_HUMAN Dynein light chain roadblock-type 1 OS=Homo sapiens GN=DYNLRB1 PE=2 SV=1;>tr|B4DFR2|B4DFR2_HUMAN Dynein light chain roadblock-type 1 OS=	3	3	3	3	3	3	3	3	3	3	3	3	3	49	49	49	10.921	96	96;148;121	16.3					3	3	1	1									3		1
B1AKY9;P50993;H0Y7C1	B1AKY9;P50993;H0Y7C1	16;16;13	2;2;1	2;2;1	Sodium/potassium-transporting ATPase subunit alpha-2	ATP1A2	>tr|B1AKY9|B1AKY9_HUMAN Sodium/potassium-transporting ATPase subunit alpha-2 OS=Homo sapiens GN=ATP1A2 PE=2 SV=1;>sp|P50993|AT1A2_HUMAN Sodium/potassium-transporting ATPase subunit alpha-2 OS=Homo sapiens GN=ATP1A2 PE=1 SV=1;>tr|H0Y7C1|H0Y7C1_HUMAN Sodium/	3	16	2	2	14	14	13	2	1	1	2	1	1	15.8	1.8	1.8	110.86	1009	1009;1020;714	23																		3	1
Q15121;B1AKZ3;B1AKZ5	Q15121;B1AKZ3;B1AKZ5	6;6;4	6;6;4	6;6;4	Astrocytic phosphoprotein PEA-15	PEA15	>sp|Q15121|PEA15_HUMAN Astrocytic phosphoprotein PEA-15 OS=Homo sapiens GN=PEA15 PE=1 SV=2;>tr|B1AKZ3|B1AKZ3_HUMAN Astrocytic phosphoprotein PEA-15 OS=Homo sapiens GN=PEA15 PE=2 SV=1;>tr|B1AKZ5|B1AKZ5_HUMAN Astrocytic phosphoprotein PEA-15 OS=Homo sapiens	3	6	6	6	5	4	5	5	4	5	5	4	5	52.3	52.3	52.3	15.04	130	130;151;108	9.8	5	10			9								4	7
Q8N983-4;Q8N983-3;H0Y6Y8;B1AL05;Q8N983-2;Q8N983;C9J5Q3;B1AL06;H0YBU8;M0R051	Q8N983-4;Q8N983-3;H0Y6Y8;B1AL05;Q8N983-2;Q8N983;C9J5Q3;B1AL06;H0YBU8	7;7;7;7;7;7;7;7;5;2	7;7;7;7;7;7;7;7;5;2	7;7;7;7;7;7;7;7;5;2	39S ribosomal protein L43, mitochondrial	MRPL43	>sp|Q8N983-4|RM43_HUMAN Isoform 4 of 39S ribosomal protein L43, mitochondrial OS=Homo sapiens GN=MRPL43;>sp|Q8N983-3|RM43_HUMAN Isoform 3 of 39S ribosomal protein L43, mitochondrial OS=Homo sapiens GN=MRPL43;>tr|H0Y6Y8|H0Y6Y8_HUMAN 39S ribosomal protein L4	10	7	7	7	6	6	5	6	6	5	6	6	5	44	44	44	17.853	159	159;164;169;184;202;215;235;261;148;44	20.3	6	1			1						1	6	7	3				1
B1AL69;Q7L3B6	B1AL69;Q7L3B6	7;7	7;7	7;7	Hsp90 co-chaperone Cdc37-like 1	CDC37L1	>tr|B1AL69|B1AL69_HUMAN Hsp90 co-chaperone Cdc37-like 1 OS=Homo sapiens GN=CDC37L1 PE=2 SV=1;>sp|Q7L3B6|CD37L_HUMAN Hsp90 co-chaperone Cdc37-like 1 OS=Homo sapiens GN=CDC37L1 PE=1 SV=1	2	7	7	7	1	5	6	1	5	6	1	5	6	29.5	29.5	29.5	35.58	308	308;337	7.19	2	4		3	1		4
B1ALB4;E9PCE5;Q92540-2;Q92540;Q92540-5;E9PD50;Q92540-4;E9PEK3	B1ALB4;E9PCE5;Q92540-2;Q92540;Q92540-5;E9PD50;Q92540-4	8;8;8;8;8;8;8;2	8;8;8;8;8;8;8;2	8;8;8;8;8;8;8;2	Protein SMG7	SMG7	>tr|B1ALB4|B1ALB4_HUMAN Protein SMG7 (Fragment) OS=Homo sapiens GN=SMG7 PE=2 SV=1;>tr|E9PCE5|E9PCE5_HUMAN Protein SMG7 OS=Homo sapiens GN=SMG7 PE=2 SV=1;>sp|Q92540-2|SMG7_HUMAN Isoform 2 of Protein SMG7 OS=Homo sapiens GN=SMG7;>sp|Q92540|SMG7_HUMAN Protein	8	8	8	8	6	6	7	6	6	7	6	6	7	10.8	10.8	10.8	84.942	757	757;1049;1091;1137;1145;1170;1178;184	18.3	2	1		3	1			1			4	4	2	5		2	2			2
B1ALD8;Q15063	B1ALD8;Q15063	31;30	2;2	0;0	Periostin	POSTN	>tr|B1ALD8|B1ALD8_HUMAN Periostin OS=Homo sapiens GN=POSTN PE=2 SV=1;>sp|Q15063|POSTN_HUMAN Periostin OS=Homo sapiens GN=POSTN PE=1 SV=2	2	31	2	0	15	20	30	2	2	2	0	0	0	52.2	2.1	0	90.423	809	809;836	20.6	2													3								5
B1ALH6;O14832;O14832-2;C9IYS5;C9JR86	B1ALH6;O14832;O14832-2;C9IYS5	5;5;4;3;2	5;5;4;3;2	5;5;4;3;2	Phytanoyl-CoA dioxygenase, peroxisomal	PHYH	>tr|B1ALH6|B1ALH6_HUMAN Phytanoyl-CoA dioxygenase, peroxisomal OS=Homo sapiens GN=PHYH PE=2 SV=1;>sp|O14832|PAHX_HUMAN Phytanoyl-CoA dioxygenase, peroxisomal OS=Homo sapiens GN=PHYH PE=1 SV=1;>sp|O14832-2|PAHX_HUMAN Isoform 2 of Phytanoyl-CoA dioxygenase,	5	5	5	5	3	4	4	3	4	4	3	4	4	20.2	20.2	20.2	36.965	321	321;338;238;176;211	16	2		1				2		2				3	1	4						4
Q14155-1;B1ALK7;B7Z6G2;Q14155-5;Q14155-6;Q14155-2;Q14155-3;Q14155;E7EUY6;E9PDQ5;E7EU80;C9JDI6;B1ANY6;E7ENL8;C9JAD7;B7Z6D9	Q14155-1;B1ALK7;B7Z6G2;Q14155-5;Q14155-6;Q14155-2;Q14155-3;Q14155	15;15;15;15;10;10;10;10;7;7;3;2;2;2;1;1	15;15;15;15;10;10;10;10;7;7;3;2;2;2;1;1	12;12;12;12;8;8;8;8;6;6;2;1;1;1;1;1	Rho guanine nucleotide exchange factor 7	ARHGEF7	>sp|Q14155-1|ARHG7_HUMAN Isoform 1 of Rho guanine nucleotide exchange factor 7 OS=Homo sapiens GN=ARHGEF7;>tr|B1ALK7|B1ALK7_HUMAN Rho guanine nucleotide exchange factor 7 OS=Homo sapiens GN=ARHGEF7 PE=2 SV=1;>tr|B7Z6G2|B7Z6G2_HUMAN Rho guanine nucleotide e	16	15	15	12	9	9	12	9	9	12	7	7	9	25.9	25.9	20.7	73.139	646	646;705;721;731;625;753;782;803;447;547;151;61;66;143;39;181	13.2	6	4	7	4		1			1	2	4	2	2	3	6	3						1
Q9P0T7;B1ALM5;Q7Z649;B1ALM7;B1ALM8;Q9NQ34	Q9P0T7;B1ALM5	3;3;1;1;1;1	3;3;1;1;1;1	3;3;1;1;1;1	Transmembrane protein 9	TMEM9	>sp|Q9P0T7|TMEM9_HUMAN Transmembrane protein 9 OS=Homo sapiens GN=TMEM9 PE=1 SV=1;>tr|B1ALM5|B1ALM5_HUMAN Transmembrane protein 9 OS=Homo sapiens GN=TMEM9 PE=2 SV=1	6	3	3	3	3	2	3	3	2	3	3	2	3	21.3	21.3	21.3	20.574	183	183;186;124;138;151;198	8.38	4				2	1						4	1
H0Y5C0;B1ALU3;O95490-7;O95490-6;B1ALU1;O95490-2;O95490-5;O95490;O95490-3;O95490-4;H0Y3V3;K7ERC3;K7EK47	H0Y5C0;B1ALU3;O95490-7;O95490-6;B1ALU1;O95490-2;O95490-5;O95490;O95490-3;O95490-4	8;8;8;8;7;7;7;7;6;6;2;1;1	8;8;8;8;7;7;7;7;6;6;2;1;1	7;7;7;7;6;6;6;6;6;6;1;0;0	Latrophilin-2	LPHN2	>tr|H0Y5C0|H0Y5C0_HUMAN Latrophilin-2 (Fragment) OS=Homo sapiens GN=LPHN2 PE=4 SV=1;>tr|B1ALU3|B1ALU3_HUMAN Latrophilin 2, isoform CRA_k OS=Homo sapiens GN=LPHN2 PE=2 SV=1;>sp|O95490-7|LPHN2_HUMAN Isoform 7 of Latrophilin-2 OS=Homo sapiens GN=LPHN2;>sp|O95	13	8	8	7	8	5	4	8	5	4	7	5	4	7	7	6.1	151.14	1351	1351;1431;1461;1474;1384;1403;1416;1459;1123;1177;471;243;264	17.1	4	1		6	1	1		1			3		1	1		4		1
B1ALY0;Q8IXS6-2;C9JA33;D3YTA4;Q8IXS6	B1ALY0;Q8IXS6-2;C9JA33;D3YTA4;Q8IXS6	11;10;9;9;8	4;4;4;4;4	4;4;4;4;4	Paralemmin-2	PALM2-AKAP2;PALM2	>tr|B1ALY0|B1ALY0_HUMAN Protein PALM2-AKAP2 (Fragment) OS=Homo sapiens GN=PALM2-AKAP2 PE=4 SV=1;>sp|Q8IXS6-2|PALM2_HUMAN Isoform 2 of Paralemmin-2 OS=Homo sapiens GN=PALM2;>tr|C9JA33|C9JA33_HUMAN Paralemmin-2 OS=Homo sapiens GN=PALM2 PE=2 SV=1;>tr|D3YTA4|D	5	11	4	4	7	4	10	4	2	4	4	2	4	28.6	12.2	12.2	47.626	433	433;411;377;413;379	27.4								1												9	4
O14795;F8W8M9;B1AM27;F8VZH8;Q9UPW8;H7BXE5;J3KQI7;F5H7F0;Q8NB66;F5H090	O14795;F8W8M9;B1AM27	8;8;8;3;3;3;3;2;2;2	8;8;8;3;3;3;3;2;2;2	5;5;5;0;0;0;0;1;1;1	Protein unc-13 homolog B	UNC13B	>sp|O14795|UN13B_HUMAN Protein unc-13 homolog B OS=Homo sapiens GN=UNC13B PE=1 SV=2;>tr|F8W8M9|F8W8M9_HUMAN Protein unc-13 homolog B OS=Homo sapiens GN=UNC13B PE=2 SV=1;>tr|B1AM27|B1AM27_HUMAN Protein unc-13 homolog B OS=Homo sapiens GN=UNC13B PE=2 SV=1	10	8	8	5	5	6	6	5	6	6	3	4	3	5.1	5.1	3.3	180.68	1591	1591;1610;1622;1676;1703;1703;1791;2212;2214;2214	26.9				3							3					3				3
Q12926-2;Q12926;B1AM49;B1AM48;P26378-4;P26378-2;P26378-5;B1APY9;P26378;P26378-3;B1APY8;C9JB16;Q14576-2;Q14576	Q12926-2;Q12926;B1AM49;B1AM48;P26378-4;P26378-2;P26378-5;B1APY9;P26378;P26378-3;B1APY8;C9JB16	6;6;6;4;4;4;4;4;4;4;4;3;2;2	4;4;4;3;2;2;2;2;2;2;2;3;2;2	4;4;4;3;2;2;2;2;2;2;2;3;2;2	ELAV-like protein 2;ELAV-like protein 4	ELAVL2;ELAVL4	>sp|Q12926-2|ELAV2_HUMAN Isoform 2 of ELAV-like protein 2 OS=Homo sapiens GN=ELAVL2;>sp|Q12926|ELAV2_HUMAN ELAV-like protein 2 OS=Homo sapiens GN=ELAVL2 PE=1 SV=2;>tr|B1AM49|B1AM49_HUMAN ELAV-like protein 2 OS=Homo sapiens GN=ELAVL2 PE=2 SV=1;>tr|B1AM48|B1	14	6	4	4	4	5	5	4	3	4	4	3	4	18.5	13.3	13.3	38.015	346	346;359;387;189;366;366;369;371;380;383;385;90;360;367	21.3				1	3						1			4		1	1
Q14141-2;Q14141-4;B1AMS2;Q14141;F5H1J5;B4E049;Q14141-3	Q14141-2;Q14141-4;B1AMS2;Q14141;F5H1J5;B4E049	18;18;18;18;18;16;5	6;6;6;6;6;5;3	6;6;6;6;6;5;3	Septin-6	2015-09-06	>sp|Q14141-2|SEPT6_HUMAN Isoform I of Septin-6 OS=Homo sapiens GN=SEPT6;>sp|Q14141-4|SEPT6_HUMAN Isoform V of Septin-6 OS=Homo sapiens GN=SEPT6;>tr|B1AMS2|B1AMS2_HUMAN Septin 6, isoform CRA_b OS=Homo sapiens GN=SEPT6 PE=2 SV=1;>sp|Q14141|SEPT6_HUMAN Septin	7	18	6	6	15	12	17	5	4	5	5	4	5	38.9	20.6	20.6	48.872	427	427;429;431;434;457;369;267	18.7	2			4	1			1					3			2	3
P19256-2;B1AMW1;P19256-3;P19256;H0YDI1	P19256-2;B1AMW1;P19256-3;P19256;H0YDI1	3;3;3;3;2	3;3;3;3;2	3;3;3;3;2	Lymphocyte function-associated antigen 3	CD58	>sp|P19256-2|LFA3_HUMAN Isoform 2 of Lymphocyte function-associated antigen 3 OS=Homo sapiens GN=CD58;>tr|B1AMW1|B1AMW1_HUMAN CD58 antigen, (Lymphocyte function-associated antigen 3), isoform CRA_c OS=Homo sapiens GN=CD58 PE=2 SV=1;>sp|P19256-3|LFA3_HUMAN	5	3	3	3	1	3	1	1	3	1	1	3	1	11	11	11	26.66	237	237;240;248;250;131	10.3	3												3									1
B1AN89	B1AN89	4	2	2		EIF4G3	>tr|B1AN89|B1AN89_HUMAN Eukaryotic translation initiation factor 4 gamma 3 OS=Homo sapiens GN=EIF4G3 PE=2 SV=1	1	4	2	2	2	3	3	2	2	2	2	2	2	7.6	4.3	4.3	67.559	630	630	14.5	1	3						2						3						1
B1AN99;F8W7P3;P35030-3;P35030-2;P35030-4;P35030	B1AN99;F8W7P3;P35030-3;P35030-2;P35030-4;P35030	1;1;1;1;1;1	1;1;1;1;1;1	1;1;1;1;1;1	Trypsin-3	PRSS3	>tr|B1AN99|B1AN99_HUMAN Trypsin-3 (Fragment) OS=Homo sapiens GN=PRSS3 PE=2 SV=1;>tr|F8W7P3|F8W7P3_HUMAN Trypsin-3 OS=Homo sapiens GN=PRSS3 PE=2 SV=1;>sp|P35030-3|TRY3_HUMAN Isoform C of Trypsin-3 OS=Homo sapiens GN=PRSS3;>sp|P35030-2|TRY3_HUMAN Isoform B o	6	1	1	1	0	1	0	0	1	0	0	1	0	7.3	7.3	7.3	19.401	178	178;240;247;260;261;304	1	1
Q16774;B1ANH0;Q16774-2;B1ANH6;B1ANH2;B1ANH5;B1ANG9;B1ANH3	Q16774;B1ANH0;Q16774-2;B1ANH6;B1ANH2;B1ANH5;B1ANG9	7;7;7;6;6;5;5;3	7;7;7;6;6;5;5;3	2;2;2;1;1;2;0;0	Guanylate kinase	GUK1	>sp|Q16774|KGUA_HUMAN Guanylate kinase OS=Homo sapiens GN=GUK1 PE=1 SV=2;>tr|B1ANH0|B1ANH0_HUMAN Guanylate kinase (Fragment) OS=Homo sapiens GN=GUK1 PE=2 SV=1;>sp|Q16774-2|KGUA_HUMAN Isoform 2 of Guanylate kinase OS=Homo sapiens GN=GUK1;>tr|B1ANH6|B1ANH6_H	8	7	7	2	5	6	5	5	6	5	1	2	2	35	35	10.7	21.725	197	197;217;218;242;253;199;218;272	8	3	8	4	3					2	1		2		3
B1ANR0;Q13310-2;Q13310;Q13310-3;H0Y5F5;H0YCC8;H0YEU6;H0YEQ8;B1ANR1;H0Y6X6;H0YER0	B1ANR0;Q13310-2;Q13310;Q13310-3;H0Y5F5	27;27;27;27;22;9;8;6;6;4;3	16;16;16;16;14;6;5;2;2;3;2	14;14;14;14;13;6;4;1;1;3;2	Polyadenylate-binding protein 4	PABPC4	>tr|B1ANR0|B1ANR0_HUMAN Poly(A) binding protein, cytoplasmic 4 (Inducible form), isoform CRA_e OS=Homo sapiens GN=PABPC4 PE=2 SV=1;>sp|Q13310-2|PABP4_HUMAN Isoform 2 of Polyadenylate-binding protein 4 OS=Homo sapiens GN=PABPC4;>sp|Q13310|PABP4_HUMAN Polyad	11	27	16	14	23	27	23	13	16	12	12	14	11	45.4	26	22.9	67.97	615	615;631;644;660;550;197;249;112;129;195;68	21.7	3	12			6	5	3	5			6	17		11		3	6	4	10	12
H0Y6W5;Q6ZN30-2;F5H586;B1APH0;Q6ZN30;H0Y4J1;S4R351;S4R3R8;Q06HB9	H0Y6W5;Q6ZN30-2;F5H586;B1APH0;Q6ZN30	5;5;5;5;5;2;1;1;1	5;5;5;5;5;2;1;1;1	5;5;5;5;5;2;1;1;1	Zinc finger protein basonuclin-2	BNC2	>tr|H0Y6W5|H0Y6W5_HUMAN Zinc finger protein basonuclin-2 (Fragment) OS=Homo sapiens GN=BNC2 PE=2 SV=1;>sp|Q6ZN30-2|BNC2_HUMAN Isoform 2 of Zinc finger protein basonuclin-2 OS=Homo sapiens GN=BNC2;>tr|F5H586|F5H586_HUMAN Zinc finger protein basonuclin-2 OS=	9	5	5	5	3	2	2	3	2	2	3	2	2	8.3	8.3	8.3	96.52	860	860;903;1004;1032;1099;327;121;164;245	29.2															3
B1APQ1	B1APQ1	4	1	1		PITRM1	>tr|B1APQ1|B1APQ1_HUMAN Presequence protease, mitochondrial (Fragment) OS=Homo sapiens GN=PITRM1 PE=2 SV=1	1	4	1	1	3	2	4	1	0	1	1	0	1	53.5	15.1	15.1	9.631	86	86	34
B1APY4;Q01974	B1APY4;Q01974	3;3	3;3	3;3	Tyrosine-protein kinase transmembrane receptor ROR2	ROR2	>tr|B1APY4|B1APY4_HUMAN Receptor tyrosine kinase-like orphan receptor 2, isoform CRA_b OS=Homo sapiens GN=ROR2 PE=2 SV=1;>sp|Q01974|ROR2_HUMAN Tyrosine-protein kinase transmembrane receptor ROR2 OS=Homo sapiens GN=ROR2 PE=1 SV=2	2	3	3	3	1	1	3	1	1	3	1	1	3	7.5	7.5	7.5	79.27	704	704;943	23.1								1						1						3
P22415-2;B1AQP1;P22415;E9PME6;H0YD59	P22415-2;B1AQP1;P22415;E9PME6;H0YD59	4;4;4;3;2	3;3;3;2;1	3;3;3;2;1	Upstream stimulatory factor 1	USF1	>sp|P22415-2|USF1_HUMAN Isoform 2 of Upstream stimulatory factor 1 OS=Homo sapiens GN=USF1;>tr|B1AQP1|B1AQP1_HUMAN Upstream stimulatory factor 1 OS=Homo sapiens GN=USF1 PE=2 SV=1;>sp|P22415|USF1_HUMAN Upstream stimulatory factor 1 OS=Homo sapiens GN=USF1 P	5	4	3	3	4	3	4	3	2	3	3	2	3	15.5	11.6	11.6	27.372	251	251;282;310;218;165	31.6																				2
O75618;O75618-2;B1AQP5	O75618;O75618-2;B1AQP5	1;1;1	1;1;1	1;1;1	Death effector domain-containing protein	DEDD	>sp|O75618|DEDD_HUMAN Death effector domain-containing protein OS=Homo sapiens GN=DEDD PE=1 SV=1;>sp|O75618-2|DEDD_HUMAN Isoform 2 of Death effector domain-containing protein OS=Homo sapiens GN=DEDD;>tr|B1AQP5|B1AQP5_HUMAN Death effector domain containing,	3	1	1	1	1	0	0	1	0	0	1	0	0	3.8	3.8	3.8	36.794	318	318;348;348	36
B1AT46;Q9Y692-2;Q9Y692	B1AT46;Q9Y692-2;Q9Y692	1;1;1	1;1;1	1;1;1	Glucocorticoid modulatory element-binding protein 1	GMEB1	>tr|B1AT46|B1AT46_HUMAN Glucocorticoid modulatory element-binding protein 1 (Fragment) OS=Homo sapiens GN=GMEB1 PE=4 SV=1;>sp|Q9Y692-2|GMEB1_HUMAN Isoform 2 of Glucocorticoid modulatory element-binding protein 1 OS=Homo sapiens GN=GMEB1;>sp|Q9Y692|GMEB1_HU	3	1	1	1	1	1	1	1	1	1	1	1	1	3.9	3.9	3.9	40.265	360	360;563;573	15													3
B1AVT0;P49760-3;P49760	B1AVT0;P49760-3;P49760	6;6;6	6;6;6	5;5;5	Dual specificity protein kinase CLK2	CLK2	>tr|B1AVT0|B1AVT0_HUMAN Dual-specificity protein kinase CLK2 OS=Homo sapiens GN=CLK2 PE=2 SV=1;>sp|P49760-3|CLK2_HUMAN Isoform 3 of Dual specificity protein kinase CLK2 OS=Homo sapiens GN=CLK2;>sp|P49760|CLK2_HUMAN Dual specificity protein kinase CLK2 OS=H	3	6	6	5	6	4	4	6	4	4	5	3	3	14.9	14.9	13.3	59.874	497	497;498;499	26.4		1												4		4		3
P07602;P07602-2;C9JIZ6;P07602-3;B1AVU8	P07602;P07602-2;C9JIZ6;P07602-3;B1AVU8	9;9;9;9;9	9;9;9;9;9	9;9;9;9;9	Proactivator polypeptide;Saposin-A;Saposin-B-Val;Saposin-B;Saposin-C;Saposin-D	PSAP	>sp|P07602|SAP_HUMAN Proactivator polypeptide OS=Homo sapiens GN=PSAP PE=1 SV=2;>sp|P07602-2|SAP_HUMAN Isoform Sap-mu-6 of Proactivator polypeptide OS=Homo sapiens GN=PSAP;>tr|C9JIZ6|C9JIZ6_HUMAN Pulmonary surfactant-associated protein A2 OS=Homo sapiens G	5	9	9	9	5	6	8	5	6	8	5	6	8	16.6	16.6	16.6	58.112	524	524;526;526;527;559	12.7	3	6			1	1		3				6	4	3						3
B2R9R8;Q9BQ13	B2R9R8;Q9BQ13	2;2	2;2	2;2	BTB/POZ domain-containing protein KCTD14	KCTD14	>tr|B2R9R8|B2R9R8_HUMAN BTB/POZ domain-containing protein KCTD14 OS=Homo sapiens GN=KCTD14 PE=2 SV=1;>sp|Q9BQ13|KCD14_HUMAN BTB/POZ domain-containing protein KCTD14 OS=Homo sapiens GN=KCTD14 PE=1 SV=2	2	2	2	2	2	2	1	2	2	1	2	2	1	9.8	9.8	9.8	26.188	225	225;255	24.6							2				1								1
P35609;B2RCS5	P35609;B2RCS5	20;20	1;1	1;1	Alpha-actinin-2	ACTN2	>sp|P35609|ACTN2_HUMAN Alpha-actinin-2 OS=Homo sapiens GN=ACTN2 PE=1 SV=1;>tr|B2RCS5|B2RCS5_HUMAN Actinin, alpha 2, isoform CRA_b OS=Homo sapiens GN=ACTN2 PE=2 SV=1	2	20	1	1	18	20	17	0	1	0	0	1	0	20.2	1.1	1.1	103.85	894	894;894	35
B2RTV5;F5GY13;O75578	B2RTV5;F5GY13;O75578	3;3;3	3;3;3	3;3;3	Integrin alpha-10	ITGA10	>tr|B2RTV5|B2RTV5_HUMAN ITGA10 protein OS=Homo sapiens GN=ITGA10 PE=2 SV=1;>tr|F5GY13|F5GY13_HUMAN Integrin alpha-10 OS=Homo sapiens GN=ITGA10 PE=2 SV=1;>sp|O75578|ITA10_HUMAN Integrin alpha-10 OS=Homo sapiens GN=ITGA10 PE=2 SV=2	3	3	3	3	1	2	2	1	2	2	1	2	2	4.3	4.3	4.3	112.54	1024	1024;1036;1167	8.17							2	3			1
B2RTY4-5;B2RTY4-2;B2RTY4;B2RTY4-4;H3BRD5;H3BV44;H3BU05;B2RTY4-3;H3BMM1;H3BSU8;H3BMS3;H3BP49	B2RTY4-5;B2RTY4-2;B2RTY4;B2RTY4-4;H3BRD5;H3BV44	9;9;9;9;7;6;4;2;2;1;1;1	9;9;9;9;7;6;4;2;2;1;1;1	9;9;9;9;7;6;4;2;2;1;1;1	Unconventional myosin-IXa	MYO9A	>sp|B2RTY4-5|MYO9A_HUMAN Isoform 5 of Unconventional myosin-IXa OS=Homo sapiens GN=MYO9A;>sp|B2RTY4-2|MYO9A_HUMAN Isoform 2 of Unconventional myosin-IXa OS=Homo sapiens GN=MYO9A;>sp|B2RTY4|MYO9A_HUMAN Unconventional myosin-IXa OS=Homo sapiens GN=MYO9A PE=1	12	9	9	9	6	2	4	6	2	4	6	2	4	4.5	4.5	4.5	265.41	2312	2312;2529;2548;2619;2396;1398;463;729;1301;73;141;194	22.5				1				1					1	2		1
B2WTI3;B2WTI4;Q6NYC1-2;K7EJU9;Q6NYC1;Q6NYC1-3	B2WTI3;B2WTI4;Q6NYC1-2;K7EJU9;Q6NYC1;Q6NYC1-3	2;2;2;2;2;2	2;2;2;2;2;2	2;2;2;2;2;2	Bifunctional arginine demethylase and lysyl-hydroxylase JMJD6	JMJD6	>tr|B2WTI3|B2WTI3_HUMAN Bifunctional arginine demethylase and lysyl-hydroxylase JMJD6 OS=Homo sapiens GN=JMJD6 PE=2 SV=1;>tr|B2WTI4|B2WTI4_HUMAN Bifunctional arginine demethylase and lysyl-hydroxylase JMJD6 OS=Homo sapiens GN=JMJD6 PE=2 SV=1;>sp|Q6NYC1-2|J	6	2	2	2	2	2	2	2	2	2	2	2	2	9.6	9.6	9.6	39.241	335	335;361;372;395;403;414	13.6	1					4								2				6
B3KNQ0;Q53HC0;F5H2Z7;F5H285;F5H7P8	B3KNQ0;Q53HC0	8;8;2;2;1	8;8;2;2;1	8;8;2;2;1	Coiled-coil domain-containing protein 92	CCDC92	>tr|B3KNQ0|B3KNQ0_HUMAN Coiled-coil domain-containing protein 92 OS=Homo sapiens GN=CCDC92 PE=2 SV=1;>sp|Q53HC0|CCD92_HUMAN Coiled-coil domain-containing protein 92 OS=Homo sapiens GN=CCDC92 PE=1 SV=2	5	8	8	8	1	4	6	1	4	6	1	4	6	33.8	33.8	33.8	35.11	314	314;331;96;122;96	12.1	1	2		2	1			2				3				1				1
F8W020;F8VXI6;F8VUX1;F8VY35;B3KNT8;F8W0J6;F5H4R6;H0YIV4;P55209;F8VVB5	F8W020;F8VXI6;F8VUX1;F8VY35;B3KNT8;F8W0J6;F5H4R6;H0YIV4;P55209;F8VVB5	9;9;9;9;9;9;9;9;9;6	1;1;1;1;1;1;1;1;1;1	1;1;1;1;1;1;1;1;1;1	Nucleosome assembly protein 1-like 1	NAP1L1	>tr|F8W020|F8W020_HUMAN Nucleosome assembly protein 1-like 1 (Fragment) OS=Homo sapiens GN=NAP1L1 PE=2 SV=1;>tr|F8VXI6|F8VXI6_HUMAN Nucleosome assembly protein 1-like 1 (Fragment) OS=Homo sapiens GN=NAP1L1 PE=2 SV=1;>tr|F8VUX1|F8VUX1_HUMAN Nucleosome assem	10	9	1	1	8	8	9	1	1	1	1	1	1	45.4	9.2	9.2	24.366	207	207;215;237;264;368;379;383;385;391;161	8.5					3												1
Q8IXK0-2;B3KPJ4;Q8IXK0-4;Q8IXK0;Q8IXK0-5;H7C528;Q8IXK0-3;C9J3D2	Q8IXK0-2;B3KPJ4;Q8IXK0-4;Q8IXK0;Q8IXK0-5;H7C528;Q8IXK0-3;C9J3D2	2;2;2;2;2;1;1;1	1;1;1;1;1;0;1;1	1;1;1;1;1;0;1;1	Polyhomeotic-like protein 2	PHC2;PHC3	>sp|Q8IXK0-2|PHC2_HUMAN Isoform 2 of Polyhomeotic-like protein 2 OS=Homo sapiens GN=PHC2;>tr|B3KPJ4|B3KPJ4_HUMAN Polyhomeotic-like protein 2 OS=Homo sapiens GN=PHC2 PE=2 SV=1;>sp|Q8IXK0-4|PHC2_HUMAN Isoform 4 of Polyhomeotic-like protein 2 OS=Homo sapiens	8	2	1	1	2	1	2	1	0	1	1	0	1	8.4	5	5	35.759	323	323;464;829;858;859;161;267;317	32																		1
Q99808;B3KQV7	Q99808;B3KQV7	10;10	10;10	10;10	Equilibrative nucleoside transporter 1	SLC29A1	>sp|Q99808|S29A1_HUMAN Equilibrative nucleoside transporter 1 OS=Homo sapiens GN=SLC29A1 PE=1 SV=3;>tr|B3KQV7|B3KQV7_HUMAN Equilibrative nucleoside transporter 1 OS=Homo sapiens GN=SLC29A1 PE=2 SV=1	2	10	10	10	8	5	6	8	5	6	8	5	6	23.5	23.5	23.5	50.219	456	456;535	14.3	4	8			7							2	3	8			3				1
B3KRD8;O76054;O76054-5;O76054-4;C9JZI9;H7C4C6;H7C1K3;C9IYR5	B3KRD8;O76054;O76054-5;O76054-4;C9JZI9	7;7;6;6;4;2;2;1	2;2;1;1;1;0;0;1	2;2;1;1;1;0;0;1	SEC14-like protein 2	SEC14L2	>tr|B3KRD8|B3KRD8_HUMAN SEC14-like 2 (S. cerevisiae), isoform CRA_c OS=Homo sapiens GN=SEC14L2 PE=2 SV=1;>sp|O76054|S14L2_HUMAN SEC14-like protein 2 OS=Homo sapiens GN=SEC14L2 PE=1 SV=1;>sp|O76054-5|S14L2_HUMAN Isoform 3 of SEC14-like protein 2 OS=Homo sap	8	7	2	2	3	3	5	1	1	2	1	1	2	28.3	8.5	8.5	37.455	329	329;403;320;392;203;74;144;151	12.9					1			5												1
F5H5N1;B3KRI2;O75251;F5GXJ1	F5H5N1;B3KRI2;O75251;F5GXJ1	3;3;3;3	3;3;3;3	3;3;3;3	NADH dehydrogenase [ubiquinone] iron-sulfur protein 7, mitochondrial	NDUFS7	>tr|F5H5N1|F5H5N1_HUMAN NADH dehydrogenase [ubiquinone] iron-sulfur protein 7, mitochondrial OS=Homo sapiens GN=NDUFS7 PE=2 SV=1;>tr|B3KRI2|B3KRI2_HUMAN NADH dehydrogenase [ubiquinone] iron-sulfur protein 7, mitochondrial OS=Homo sapiens GN=NDUFS7 PE=2 SV=	4	3	3	3	3	3	3	3	3	3	3	3	3	25.3	25.3	25.3	19.77	182	182;206;213;236	25.5	1	1									1		3	2		3	8
K7ES46;B3KRR0;K7EP14;P07992;P07992-3;K7ER89;P07992-2;K7EJW9;K7ER60	K7ES46;B3KRR0;K7EP14;P07992;P07992-3;K7ER89;P07992-2;K7EJW9	4;4;4;4;4;3;3;2;1	4;4;4;4;4;3;3;2;1	4;4;4;4;4;3;3;2;1	DNA excision repair protein ERCC-1	ERCC1	>tr|K7ES46|K7ES46_HUMAN DNA excision repair protein ERCC-1 (Fragment) OS=Homo sapiens GN=ERCC1 PE=2 SV=1;>tr|B3KRR0|B3KRR0_HUMAN DNA excision repair protein ERCC-1 OS=Homo sapiens GN=ERCC1 PE=2 SV=1;>tr|K7EP14|K7EP14_HUMAN DNA excision repair protein ERCC-	9	4	4	4	3	1	4	3	1	4	3	1	4	20.1	20.1	20.1	23.292	209	209;225;258;297;323;234;273;112;213	12.4		1				1		3					2	1
O15372;B3KS98;E5RJT0;E5RGU4;E5RFH0;E5RHC7;E5RH59;E5RFW7	O15372;B3KS98;E5RJT0	13;13;9;5;2;1;1;1	13;13;9;5;2;1;1;1	13;13;9;5;2;1;1;1	Eukaryotic translation initiation factor 3 subunit H	EIF3H	>sp|O15372|EIF3H_HUMAN Eukaryotic translation initiation factor 3 subunit H OS=Homo sapiens GN=EIF3H PE=1 SV=1;>tr|B3KS98|B3KS98_HUMAN Eukaryotic translation initiation factor 3 subunit H OS=Homo sapiens GN=EIF3H PE=2 SV=1;>tr|E5RJT0|E5RJT0_HUMAN Eukaryoti	8	13	13	13	13	11	12	13	11	12	13	11	12	39.5	39.5	39.5	39.93	352	352;366;244;235;170;46;56;97	16.5	7		1	8	12	1		16		1	1	3	12			13	12	1		13		4
B3KSC2;B4E1A0;P49356;B4DL54;H0YHI0	B3KSC2;B4E1A0;P49356;B4DL54;H0YHI0	2;2;2;2;2	2;2;2;2;2	2;2;2;2;2	Protein farnesyltransferase subunit beta	CHURC1-FNTB;FNTB	>tr|B3KSC2|B3KSC2_HUMAN Protein CHURC1-FNTB OS=Homo sapiens GN=CHURC1-FNTB PE=2 SV=1;>tr|B4E1A0|B4E1A0_HUMAN Protein CHURC1-FNTB OS=Homo sapiens GN=CHURC1-FNTB PE=2 SV=1;>sp|P49356|FNTB_HUMAN Protein farnesyltransferase subunit beta OS=Homo sapiens GN=FNTB	5	2	2	2	0	0	2	0	0	2	0	0	2	10.4	10.4	10.4	21.428	193	193;391;437;471;472	9						1						1
O00303;B3KSH1;B4DEW9;H0YDT6;E9PQV8	O00303;B3KSH1;B4DEW9	16;16;13;4;2	16;16;13;4;2	16;16;13;4;2	Eukaryotic translation initiation factor 3 subunit F	EIF3F	>sp|O00303|EIF3F_HUMAN Eukaryotic translation initiation factor 3 subunit F OS=Homo sapiens GN=EIF3F PE=1 SV=1;>tr|B3KSH1|B3KSH1_HUMAN Eukaryotic translation initiation factor 3 subunit F OS=Homo sapiens GN=EIF3F PE=2 SV=1;>tr|B4DEW9|B4DEW9_HUMAN Eukaryoti	5	16	16	16	16	13	13	16	13	13	16	13	13	52.1	52.1	52.1	37.563	357	357;372;208;100;124	18.7	6	2		21	15	8	1	2			3	16	8	2		14	12	10		1
O75925;B3KSY9;H3BSI8	O75925;B3KSY9	3;3;1	2;2;1	2;2;1	E3 SUMO-protein ligase PIAS1	PIAS1	>sp|O75925|PIAS1_HUMAN E3 SUMO-protein ligase PIAS1 OS=Homo sapiens GN=PIAS1 PE=1 SV=2;>tr|B3KSY9|B3KSY9_HUMAN E3 SUMO-protein ligase PIAS1 OS=Homo sapiens GN=PIAS1 PE=2 SV=1	3	3	2	2	2	3	2	1	2	1	1	2	1	6.9	4.6	4.6	71.835	651	651;653;160	26.1										3								1				3
B3KT51;Q9BRN9-2;Q9BRN9;H0YNF6;E7EPS7;H0YNS4	B3KT51;Q9BRN9-2;Q9BRN9;H0YNF6;E7EPS7;H0YNS4	2;2;2;1;1;1	2;2;2;1;1;1	2;2;2;1;1;1	TM2 domain-containing protein 3	TM2D3	>tr|B3KT51|B3KT51_HUMAN TM2 domain containing 3, isoform CRA_a OS=Homo sapiens GN=TM2D3 PE=2 SV=1;>sp|Q9BRN9-2|TM2D3_HUMAN Isoform 2 of TM2 domain-containing protein 3 OS=Homo sapiens GN=TM2D3;>sp|Q9BRN9|TM2D3_HUMAN TM2 domain-containing protein 3 OS=Homo	6	2	2	2	1	1	2	1	1	2	1	1	2	9.9	9.9	9.9	20.207	182	182;221;247;161;183;209	23.7											4
P49959;B3KTC7;F8W7U8;P49959-2;F5H742;F5H256;F5GXT0	P49959;B3KTC7;F8W7U8;P49959-2	20;20;18;17;3;3;3	20;20;18;17;3;3;3	20;20;18;17;3;3;3	Double-strand break repair protein MRE11A	MRE11A	>sp|P49959|MRE11_HUMAN Double-strand break repair protein MRE11A OS=Homo sapiens GN=MRE11A PE=1 SV=3;>tr|B3KTC7|B3KTC7_HUMAN Double-strand break repair protein MRE11A OS=Homo sapiens GN=MRE11A PE=2 SV=1;>tr|F8W7U8|F8W7U8_HUMAN Double-strand break repair pr	7	20	20	20	20	14	15	20	14	15	20	14	15	26.3	26.3	26.3	80.592	708	708;711;707;680;111;127;221	20.7	3	3				2	5	1					19	4	3	5	3	14	7	2
B3KTM8;Q9UBU8-2;Q9UBU8;H0YLJ3;H0YMJ0;Q9UBU8-3;H0YNE0;H0YMT8;H0YLV1;H0YNX3;H0YNI8	B3KTM8;Q9UBU8-2;Q9UBU8;H0YLJ3;H0YMJ0;Q9UBU8-3;H0YNE0	18;17;16;15;14;12;9;8;6;4;2	18;17;16;15;14;12;9;8;6;4;2	8;7;6;5;5;2;3;0;0;0;0	Mortality factor 4-like protein 1	MORF4L1	>tr|B3KTM8|B3KTM8_HUMAN Mortality factor 4-like protein 1 OS=Homo sapiens GN=MORF4L1 PE=2 SV=1;>sp|Q9UBU8-2|MO4L1_HUMAN Isoform 2 of Mortality factor 4-like protein 1 OS=Homo sapiens GN=MORF4L1;>sp|Q9UBU8|MO4L1_HUMAN Mortality factor 4-like protein 1 OS=Ho	11	18	18	8	18	12	14	18	12	14	8	6	7	62.6	62.6	33.6	40.028	348	348;323;362;269;245;235;213;119;113;74;58	24.7	1	1			1						5	1	13	9	1	7	4			4		1
B3KTR6;Q9BRK3;Q9BRK3-2	B3KTR6;Q9BRK3;Q9BRK3-2	12;12;11	12;12;11	12;12;11	Matrix-remodeling-associated protein 8	MXRA8	>tr|B3KTR6|B3KTR6_HUMAN Matrix-remodeling-associated protein 8 OS=Homo sapiens GN=MXRA8 PE=2 SV=1;>sp|Q9BRK3|MXRA8_HUMAN Matrix-remodeling-associated protein 8 OS=Homo sapiens GN=MXRA8 PE=2 SV=1;>sp|Q9BRK3-2|MXRA8_HUMAN Isoform 2 of Matrix-remodeling-assoc	3	12	12	12	8	11	8	8	11	8	8	11	8	24.9	24.9	24.9	47.971	433	433;442;450	16	11		9	4			2	24	1				7	1	1	2			3	11
B3KU87;B5MCR8;Q6NXT4-4;Q6NXT4-3;Q6NXT4;Q6NXT4-2	B3KU87;B5MCR8;Q6NXT4-4;Q6NXT4-3;Q6NXT4;Q6NXT4-2	2;2;2;2;2;2	2;2;2;2;2;2	2;2;2;2;2;2	Zinc transporter 6	SLC30A6	>tr|B3KU87|B3KU87_HUMAN Solute carrier family 30 (Zinc transporter), member 6, isoform CRA_c OS=Homo sapiens GN=SLC30A6 PE=2 SV=1;>tr|B5MCR8|B5MCR8_HUMAN Solute carrier family 30 (Zinc transporter), member 6, isoform CRA_b OS=Homo sapiens GN=SLC30A6 PE=2 S	6	2	2	2	2	2	1	2	2	1	2	2	1	11.4	11.4	11.4	28.781	264	264;387;432;438;461;501	26.8								3												6
B3KU92;Q6P2P2;Q6P2P2-2	B3KU92;Q6P2P2	6;6;2	6;6;2	6;6;2	Putative protein arginine N-methyltransferase 10	LOC90826;PRMT10	>tr|B3KU92|B3KU92_HUMAN Putative protein arginine N-methyltransferase 10 OS=Homo sapiens GN=LOC90826 PE=2 SV=1;>sp|Q6P2P2|ANM10_HUMAN Putative protein arginine N-methyltransferase 10 OS=Homo sapiens GN=PRMT10 PE=2 SV=1	3	6	6	6	4	5	3	4	5	3	4	5	3	8.9	8.9	8.9	81.856	732	732;845;489	17.8				3		1		5			3					3				2
B3KUB4;O43570-2;O43570	B3KUB4;O43570-2;O43570	1;1;1	1;1;1	1;1;1	Carbonic anhydrase 12	CA12	>tr|B3KUB4|B3KUB4_HUMAN Carbonic anhydrase 12 OS=Homo sapiens GN=CA12 PE=2 SV=1;>sp|O43570-2|CAH12_HUMAN Isoform 2 of Carbonic anhydrase 12 OS=Homo sapiens GN=CA12;>sp|O43570|CAH12_HUMAN Carbonic anhydrase 12 OS=Homo sapiens GN=CA12 PE=1 SV=1	3	1	1	1	1	1	1	1	1	1	1	1	1	5.3	5.3	5.3	31.857	283	283;343;354	20								4
P55058;B3KUE5;P55058-3;P55058-2	P55058;B3KUE5;P55058-3;P55058-2	9;9;7;7	9;9;7;7	9;9;7;7	Phospholipid transfer protein	PLTP	>sp|P55058|PLTP_HUMAN Phospholipid transfer protein OS=Homo sapiens GN=PLTP PE=1 SV=1;>tr|B3KUE5|B3KUE5_HUMAN Phospholipid transfer protein OS=Homo sapiens GN=PLTP PE=2 SV=1;>sp|P55058-3|PLTP_HUMAN Isoform 3 of Phospholipid transfer protein OS=Homo sapiens	4	9	9	9	2	6	7	2	6	7	2	6	7	20.3	20.3	20.3	54.739	493	493;513;398;441	24.2	3											1	2				2	1
B3KUJ1;Q9H0K6;F8VP66;F8VW99	B3KUJ1;Q9H0K6;F8VP66;F8VW99	6;6;4;4	6;6;4;4	6;6;4;4	Pseudouridylate synthase 7 homolog-like protein	PUS7L	>tr|B3KUJ1|B3KUJ1_HUMAN Pseudouridylate synthase 7 homolog-like protein OS=Homo sapiens GN=PUS7L PE=2 SV=1;>sp|Q9H0K6|PUS7L_HUMAN Pseudouridylate synthase 7 homolog-like protein OS=Homo sapiens GN=PUS7L PE=1 SV=1;>tr|F8VP66|F8VP66_HUMAN Pseudouridylate syn	4	6	6	6	3	5	4	3	5	4	3	5	4	14.9	14.9	14.9	44.67	388	388;701;154;161	16.4				1				6	5					1						4	3
F8W118;B3KV44;F8VV59;B7Z9C2;F8VRJ2;H0YHC3;H0YH88;F8W543	F8W118;B3KV44;F8VV59;B7Z9C2;F8VRJ2;H0YHC3;H0YH88;F8W543	10;10;10;10;8;8;7;7	8;8;8;8;6;6;5;5	2;2;2;2;2;0;0;0		NAP1L1	>tr|F8W118|F8W118_HUMAN Nucleosome assembly protein 1-like 1 (Fragment) OS=Homo sapiens GN=NAP1L1 PE=2 SV=1;>tr|B3KV44|B3KV44_HUMAN Nucleosome assembly protein 1-like 1 OS=Homo sapiens GN=NAP1L1 PE=2 SV=1;>tr|F8VV59|F8VV59_HUMAN Nucleosome assembly protein	8	10	8	2	9	8	9	7	6	7	2	1	1	42.6	37.8	6.7	24.694	209	209;323;327;349;114;198;177;328	20.5	5			2	7	3					3		4			1	9	3
Q8TBK6-2;B3KVL5;Q8TBK6	Q8TBK6-2;B3KVL5;Q8TBK6	2;2;2	2;2;2	2;2;2	Zinc finger CCHC domain-containing protein 10	ZCCHC10	>sp|Q8TBK6-2|ZCH10_HUMAN Isoform 2 of Zinc finger CCHC domain-containing protein 10 OS=Homo sapiens GN=ZCCHC10;>tr|B3KVL5|B3KVL5_HUMAN Zinc finger CCHC domain-containing protein 10 OS=Homo sapiens GN=ZCCHC10 PE=2 SV=1;>sp|Q8TBK6|ZCH10_HUMAN Zinc finger CCH	3	2	2	2	2	1	1	2	1	1	2	1	1	8.8	8.8	8.8	18.409	170	170;186;192	28.3														1
J3QLE5;P14678-2;P63162;P14678;B3KVR1;P14678-3;J3KRY3;S4R3P3	J3QLE5;P14678-2;P63162;P14678;B3KVR1;P14678-3;J3KRY3;S4R3P3	7;7;7;7;7;7;4;4	7;7;7;7;7;7;4;4	7;7;7;7;7;7;4;4	Small nuclear ribonucleoprotein-associated protein N;Small nuclear ribonucleoprotein-associated proteins B and B;Small nuclear ribonucleoprotein-associated protein	SNRPN;SNRPB	>tr|J3QLE5|J3QLE5_HUMAN Small nuclear ribonucleoprotein-associated protein N (Fragment) OS=Homo sapiens GN=SNRPN PE=2 SV=1;>sp|P14678-2|RSMB_HUMAN Isoform SM-B of Small nuclear ribonucleoprotein-associated proteins B and B OS=Homo sapiens GN=SNRPB;>sp|P63	8	7	7	7	7	7	7	7	7	7	7	7	7	35.5	35.5	35.5	17.546	169	169;231;240;240;244;289;59;70	25.2	1	5	5	1				2			2	6	2	11	5	9				4		6
B3KW71;P09417;B7Z415;D6RGG7;H0Y8F7;D6RHJ7	B3KW71;P09417;B7Z415;D6RGG7	10;10;5;5;3;2	10;10;5;5;3;2	10;10;5;5;3;2	Dihydropteridine reductase	QDPR	>tr|B3KW71|B3KW71_HUMAN Dihydropteridine reductase OS=Homo sapiens GN=QDPR PE=2 SV=1;>sp|P09417|DHPR_HUMAN Dihydropteridine reductase OS=Homo sapiens GN=QDPR PE=1 SV=2;>tr|B7Z415|B7Z415_HUMAN Dihydropteridine reductase OS=Homo sapiens GN=QDPR PE=2 SV=1;>tr	6	10	10	10	9	7	8	9	7	8	9	7	8	57.3	57.3	57.3	22.408	213	213;244;152;162;128;36	17.3				5	4	2				5	11	20				2						2
H0Y5K2;B3KWK7;P17936;P17936-2;C9JMX4;H0Y485	H0Y5K2;B3KWK7;P17936;P17936-2;C9JMX4;H0Y485	5;5;5;5;4;4	5;5;5;5;4;4	5;5;5;5;4;4	Insulin-like growth factor-binding protein 3	IGFBP3	>tr|H0Y5K2|H0Y5K2_HUMAN Insulin-like growth factor-binding protein 3 (Fragment) OS=Homo sapiens GN=IGFBP3 PE=4 SV=1;>tr|B3KWK7|B3KWK7_HUMAN Insulin-like growth factor binding protein 3, isoform CRA_b OS=Homo sapiens GN=IGFBP3 PE=2 SV=1;>sp|P17936|IBP3_HUMA	6	5	5	5	5	4	2	5	4	2	5	4	2	42.5	42.5	42.5	17.459	153	153;194;291;297;132;143	17.9	3	2										3		2						1
B3KWU8;B4DZ27;Q8TBY0;D6RF41	B3KWU8;B4DZ27;Q8TBY0	18;18;18;7	18;18;18;7	17;17;17;7	Probable RNA-binding protein 46	MGC27016;RBM46	>tr|B3KWU8|B3KWU8_HUMAN Probable RNA-binding protein 46 OS=Homo sapiens GN=RBM46 PE=2 SV=1;>tr|B4DZ27|B4DZ27_HUMAN Probable RNA-binding protein 46 OS=Homo sapiens GN=RBM46 PE=2 SV=1;>sp|Q8TBY0|RBM46_HUMAN Probable RNA-binding protein 46 OS=Homo sapiens GN=	4	18	18	17	16	11	12	16	11	12	15	10	11	42.3	42.3	40	53.244	470	470;485;533;133	22	3	4			7			5		2		1	3	5			9		1	3		3
B3KXS2;Q03113;E7EUG4;E9PC54;B7Z3F7	B3KXS2;Q03113;E7EUG4;E9PC54;B7Z3F7	6;6;5;5;4	5;5;4;4;3	5;5;4;4;3	Guanine nucleotide-binding protein subunit alpha-12	GNA12	>tr|B3KXS2|B3KXS2_HUMAN Guanine nucleotide-binding protein subunit alpha-12 OS=Homo sapiens GN=GNA12 PE=2 SV=1;>sp|Q03113|GNA12_HUMAN Guanine nucleotide-binding protein subunit alpha-12 OS=Homo sapiens GN=GNA12 PE=1 SV=4;>tr|E7EUG4|E7EUG4_HUMAN Guanine nuc	5	6	5	5	5	4	5	4	3	4	4	3	4	17.1	14.6	14.6	37.6	322	322;381;233;305;288	15.4	2			3	2								2			2	2
O43747;O43747-2;J3KQU9;B3KXW5;H3BNR4;H3BR36;H3BUN9;B4DGE1;H3BN71;H3BRM7;H3BN75;H3BS13;H3BV30;B3KNW1;H3BNN2	O43747;O43747-2;J3KQU9;B3KXW5	23;23;23;23;7;6;6;5;4;3;2;2;2;2;1	23;23;23;23;7;6;6;5;4;3;2;2;2;2;1	23;23;23;23;7;6;6;5;4;3;2;2;2;2;1	AP-1 complex subunit gamma-1	AP1G1	>sp|O43747|AP1G1_HUMAN AP-1 complex subunit gamma-1 OS=Homo sapiens GN=AP1G1 PE=1 SV=5;>sp|O43747-2|AP1G1_HUMAN Isoform 2 of AP-1 complex subunit gamma-1 OS=Homo sapiens GN=AP1G1;>tr|J3KQU9|J3KQU9_HUMAN AP-1 complex subunit gamma-1 OS=Homo sapiens GN=AP1G1	15	23	23	23	20	21	20	20	21	20	20	21	20	30	30	30	91.35	822	822;825;825;845;236;187;208;176;145;140;53;85;92;247;58	16.8	9	9		3	2	8		21		3	4	14	3	10				6		8		1
H0YKQ8;B3KXX3;Q9UHW9-6;Q9UHW9-5;Q9UHW9-2;Q9UHW9-3;Q9UHW9-4;Q9UHW9;H0YMQ9;H0YNJ5	H0YKQ8;B3KXX3;Q9UHW9-6;Q9UHW9-5;Q9UHW9-2;Q9UHW9-3;Q9UHW9-4;Q9UHW9;H0YMQ9	10;10;10;10;10;10;10;10;9;2	4;4;4;4;4;4;4;4;3;2	4;4;4;4;4;4;4;4;3;2	Solute carrier family 12 member 6	SLC12A6	>tr|H0YKQ8|H0YKQ8_HUMAN Solute carrier family 12 member 6 OS=Homo sapiens GN=SLC12A6 PE=2 SV=1;>tr|B3KXX3|B3KXX3_HUMAN Solute carrier family 12 member 6 OS=Homo sapiens GN=SLC12A6 PE=2 SV=1;>sp|Q9UHW9-6|S12A6_HUMAN Isoform 6 of Solute carrier family 12 mem	10	10	4	4	6	7	7	2	1	2	2	1	2	9.8	4.7	4.7	103.82	942	942;962;1084;1091;1099;1135;1141;1150;906;107	14.6					1			1			1	2
B3KY83;P19793;P48443	B3KY83;P19793	10;10;3	10;10;3	5;5;0	Retinoic acid receptor RXR-alpha	RXRA	>tr|B3KY83|B3KY83_HUMAN Retinoic acid receptor RXR-alpha OS=Homo sapiens GN=RXRA PE=2 SV=1;>sp|P19793|RXRA_HUMAN Retinoic acid receptor RXR-alpha OS=Homo sapiens GN=RXRA PE=1 SV=1	3	10	10	5	7	7	6	7	7	6	3	3	2	34.2	34.2	18.4	41.06	365	365;462;463	22.9			1						5				1	1	6		1	2	7		12
H3BTV1;O14735;B3KY94;H3BUR9	H3BTV1;O14735;B3KY94	4;4;4;1	4;4;4;1	4;4;4;1	CDP-diacylglycerol--inositol 3-phosphatidyltransferase	CDIPT	>tr|H3BTV1|H3BTV1_HUMAN CDP-diacylglycerol--inositol 3-phosphatidyltransferase OS=Homo sapiens GN=CDIPT PE=2 SV=1;>sp|O14735|CDIPT_HUMAN CDP-diacylglycerol--inositol 3-phosphatidyltransferase OS=Homo sapiens GN=CDIPT PE=1 SV=1;>tr|B3KY94|B3KY94_HUMAN CDP-d	4	4	4	4	3	4	3	3	4	3	3	4	3	28	28	28	18.624	168	168;213;237;157	13.3	5			4								7	2
Q13188;B3KYA7;E5RFQ9;E5RIM6;Q8NBU1	Q13188;B3KYA7	6;6;2;1;1	4;4;2;1;1	4;4;2;1;1	Serine/threonine-protein kinase 3;Serine/threonine-protein kinase 3 36kDa subunit;Serine/threonine-protein kinase 3 20kDa subunit	STK3	>sp|Q13188|STK3_HUMAN Serine/threonine-protein kinase 3 OS=Homo sapiens GN=STK3 PE=1 SV=2;>tr|B3KYA7|B3KYA7_HUMAN Serine/threonine-protein kinase 24 OS=Homo sapiens GN=STK3 PE=2 SV=1	5	6	4	4	3	3	5	1	1	3	1	1	3	12	7.5	7.5	56.3	491	491;519;229;82;168	8	1			2	1	1										2
B4DDF4;Q99439;B4DUT8;Q99439-2;H3BVI6;K7ES69;H3BQH0;U3KPS3	B4DDF4;Q99439;B4DUT8;Q99439-2;H3BVI6	14;14;14;11;9;6;5;3	12;12;12;9;8;5;4;2	12;12;12;9;8;5;4;2	Calponin-2	CNN2	>tr|B4DDF4|B4DDF4_HUMAN Calponin-2 OS=Homo sapiens GN=CNN2 PE=2 SV=1;>sp|Q99439|CNN2_HUMAN Calponin-2 OS=Homo sapiens GN=CNN2 PE=1 SV=4;>tr|B4DUT8|B4DUT8_HUMAN Calponin-2 OS=Homo sapiens GN=CNN2 PE=2 SV=1;>sp|Q99439-2|CNN2_HUMAN Isoform 2 of Calponin-2 OS=	8	14	12	12	14	14	14	12	12	12	12	12	12	54.7	48.7	48.7	32.616	298	298;309;330;270;218;148;154;103	17.8	8	1	8	8	7	3	37	14		23	56	27	6		5	8	6	3	4	14	1	23
C9J6X7;H0YEZ7;C9J319;Q9BYT3-2;B4DDH2;Q9BYT3	C9J6X7;H0YEZ7;C9J319;Q9BYT3-2;B4DDH2;Q9BYT3	1;1;1;1;1;1	1;1;1;1;1;1	1;1;1;1;1;1	Serine/threonine-protein kinase 33	STK33	>tr|C9J6X7|C9J6X7_HUMAN Serine/threonine-protein kinase 33 (Fragment) OS=Homo sapiens GN=STK33 PE=2 SV=1;>tr|H0YEZ7|H0YEZ7_HUMAN Serine/threonine-protein kinase 33 (Fragment) OS=Homo sapiens GN=STK33 PE=2 SV=1;>tr|C9J319|C9J319_HUMAN Serine/threonine-prote	6	1	1	1	1	0	1	1	0	1	1	0	1	8.4	8.4	8.4	21.734	191	191;211;215;448;473;514	30.3																			1
B4DDR8;F5H5K2;O75448-2;O75448;F5GY88;E9PFL1;J3KTL3;J3KSU0;F5H2D6	B4DDR8;F5H5K2;O75448-2;O75448;F5GY88;E9PFL1	7;7;7;7;7;4;1;1;1	7;7;7;7;7;4;1;1;1	7;7;7;7;7;4;1;1;1	Mediator of RNA polymerase II transcription subunit 24	MED24	>tr|B4DDR8|B4DDR8_HUMAN Mediator of RNA polymerase II transcription subunit 24 OS=Homo sapiens GN=MED24 PE=2 SV=1;>tr|F5H5K2|F5H5K2_HUMAN Mediator of RNA polymerase II transcription subunit 24 (Fragment) OS=Homo sapiens GN=MED24 PE=2 SV=2;>sp|O75448-2|MED2	9	7	7	7	3	4	5	3	4	5	3	4	5	15.2	15.2	15.2	70.768	638	638;791;976;989;1008;301;138;159;190	21.9		1			1	3								2			2	3		1
B4DDV3;Q8N6T7-2;Q8N6T7;M0QZ09;M0R1N9;M0R1F6;M0QXA0	B4DDV3;Q8N6T7-2;Q8N6T7;M0QZ09;M0R1N9	7;7;7;5;4;3;2	7;7;7;5;4;3;2	7;7;7;5;4;3;2	NAD-dependent protein deacetylase sirtuin-6	SIRT6	>tr|B4DDV3|B4DDV3_HUMAN NAD-dependent protein deacetylase sirtuin-6 OS=Homo sapiens GN=SIRT6 PE=2 SV=1;>sp|Q8N6T7-2|SIR6_HUMAN Isoform 2 of NAD-dependent protein deacetylase sirtuin-6 OS=Homo sapiens GN=SIRT6;>sp|Q8N6T7|SIR6_HUMAN NAD-dependent protein dea	7	7	7	7	7	5	5	7	5	5	7	5	5	30	30	30	31.319	283	283;328;355;276;176;186;187	26.9															3	4	3			4	2
Q5T4K2;B4DDY7;Q5T4K4;Q5T4K3;Q9NY26	Q5T4K2;B4DDY7;Q5T4K4;Q5T4K3;Q9NY26	2;2;2;2;2	2;2;2;2;2	2;2;2;2;2	Zinc transporter ZIP1	SLC39A1	>tr|Q5T4K2|Q5T4K2_HUMAN Zinc transporter ZIP1 (Fragment) OS=Homo sapiens GN=SLC39A1 PE=2 SV=1;>tr|B4DDY7|B4DDY7_HUMAN Zinc transporter ZIP1 OS=Homo sapiens GN=SLC39A1 PE=2 SV=1;>tr|Q5T4K4|Q5T4K4_HUMAN Zinc transporter ZIP1 (Fragment) OS=Homo sapiens GN=SLC	5	2	2	2	2	1	2	2	1	2	2	1	2	21.8	21.8	21.8	21.844	206	206;222;240;321;324	9.83	3								6				1								2
B4DDY8;P49590;C9JV49;E9PG66;B4DQ67;C9JHI8;D6RJE6;D6RB22	B4DDY8;P49590;C9JV49;E9PG66;B4DQ67;C9JHI8	10;10;9;8;7;7;3;1	4;4;3;4;3;3;1;1	4;4;3;4;3;3;1;1	Probable histidine--tRNA ligase, mitochondrial	HARS2	>tr|B4DDY8|B4DDY8_HUMAN Histidyl-tRNA synthetase-like, isoform CRA_a OS=Homo sapiens GN=HARS2 PE=2 SV=1;>sp|P49590|SYHM_HUMAN Probable histidine--tRNA ligase, mitochondrial OS=Homo sapiens GN=HARS2 PE=1 SV=1;>tr|C9JV49|C9JV49_HUMAN Probable histidine--tRNA	8	10	4	4	9	9	10	3	4	4	3	4	4	21	8.3	8.3	54.114	481	481;506;466;432;334;392;181;116	18.4					5	1		2					2				5			5
B4DDZ0;E7EW32;Q7L1V2	B4DDZ0;E7EW32;Q7L1V2	1;1;1	1;1;1	1;1;1	Vacuolar fusion protein MON1 homolog B	MON1B	>tr|B4DDZ0|B4DDZ0_HUMAN Vacuolar fusion protein MON1 homolog B OS=Homo sapiens GN=MON1B PE=2 SV=1;>tr|E7EW32|E7EW32_HUMAN Vacuolar fusion protein MON1 homolog B OS=Homo sapiens GN=MON1B PE=2 SV=1;>sp|Q7L1V2|MON1B_HUMAN Vacuolar fusion protein MON1 homolog	3	1	1	1	1	1	1	1	1	1	1	1	1	3.2	3.2	3.2	44.195	401	401;438;547	8.67				4												2
B4DE16;Q8WYA6;Q8WYA6-3;Q8WYA6-2;A2A2P1	B4DE16;Q8WYA6;Q8WYA6-3;Q8WYA6-2	15;15;13;13;2	15;15;13;13;2	15;15;13;13;2	Beta-catenin-like protein 1	CTNNBL1	>tr|B4DE16|B4DE16_HUMAN Beta-catenin-like protein 1 OS=Homo sapiens GN=CTNNBL1 PE=2 SV=1;>sp|Q8WYA6|CTBL1_HUMAN Beta-catenin-like protein 1 OS=Homo sapiens GN=CTNNBL1 PE=1 SV=1;>sp|Q8WYA6-3|CTBL1_HUMAN Isoform 3 of Beta-catenin-like protein 1 OS=Homo sapie	5	15	15	15	12	11	11	12	11	11	12	11	11	28.2	28.2	28.2	61.97	536	536;563;311;376;166	20.2				1	4	1		4			1	3	7			11	9	4		2	1
G3V4S9;Q9UN36-2;Q9UN36-3;B4DE86;Q9UN36;G3V5L7;G3V5H8;G3V578;H0YJT9;Q9UN36-4;H0YJ56;G3V5B7;G3V383;G3V5S0;G3V392;G3V5G0;G3V2I9;Q9UN36-5;G3V5B5;G3V239;G3V5P9;G3V5D7;G3V2S0;G3V3C3;G3V2Y3;G3V5G7;G3V596;G3V552;G3V3X3;G3V3P6;G3V4T9;G3V2T2;G3V5A6;G3V280;G3V3P1;G3V5V9;G3V3D5;G3V3X2;G3V285;G3V3L1;G3V4S2;G3V271;G3V358;G3V2A6;H7C0X0	G3V4S9;Q9UN36-2;Q9UN36-3;B4DE86;Q9UN36;G3V5L7;G3V5H8;G3V578;H0YJT9;Q9UN36-4;H0YJ56;G3V5B7;G3V383;G3V5S0;G3V392;G3V5G0;G3V2I9;Q9UN36-5	4;4;4;4;4;3;3;3;3;3;2;2;2;2;2;2;2;2;1;1;1;1;1;1;1;1;1;1;1;1;1;1;1;1;1;1;1;1;1;1;1;1;1;1;1	4;4;4;4;4;3;3;3;3;3;2;2;2;2;2;2;2;2;1;1;1;1;1;1;1;1;1;1;1;1;1;1;1;1;1;1;1;1;1;1;1;1;1;1;1	4;4;4;4;4;3;3;3;3;3;2;2;2;2;2;2;2;2;1;1;1;1;1;1;1;1;1;1;1;1;1;1;1;1;1;1;1;1;1;1;1;1;1;1;1	Protein NDRG2	NDRG2	>tr|G3V4S9|G3V4S9_HUMAN Protein NDRG2 (Fragment) OS=Homo sapiens GN=NDRG2 PE=2 SV=1;>sp|Q9UN36-2|NDRG2_HUMAN Isoform 2 of Protein NDRG2 OS=Homo sapiens GN=NDRG2;>sp|Q9UN36-3|NDRG2_HUMAN Isoform 3 of Protein NDRG2 OS=Homo sapiens GN=NDRG2;>tr|B4DE86|B4DE86_	45	4	4	4	4	3	3	4	3	3	4	3	3	16.3	16.3	16.3	33.479	301	301;357;360;367;371;218;273;284;287;328;139;174;194;219;221;224;252;341;86;92;99;108;118;120;122;127;128;129;134;136;140;141;142;144;148;149;149;150;153;155;160;167;173;173;181	11.7				5					5			3				1					4
Q7Z5H3;B4DED8;Q7Z5H3-2;A6NHM7;Q7Z5H3-3;Q7Z5H3-4;D6R9V6;A6NJ38;D6RBJ8	Q7Z5H3;B4DED8;Q7Z5H3-2;A6NHM7;Q7Z5H3-3;Q7Z5H3-4;D6R9V6;A6NJ38	6;6;6;5;5;4;4;4;1	6;6;6;5;5;4;4;4;1	6;6;6;5;5;4;4;4;1	Rho GTPase-activating protein 22	ARHGAP22	>sp|Q7Z5H3|RHG22_HUMAN Rho GTPase-activating protein 22 OS=Homo sapiens GN=ARHGAP22 PE=1 SV=1;>tr|B4DED8|B4DED8_HUMAN Rho GTPase-activating protein 22 OS=Homo sapiens GN=ARHGAP22 PE=2 SV=1;>sp|Q7Z5H3-2|RHG22_HUMAN Isoform 2 of Rho GTPase-activating protein	9	6	6	6	3	4	4	3	4	4	3	4	4	11.3	11.3	11.3	76.778	698	698;704;714;589;608;494;531;539;261	13.2			5	3		1						2						1
Q5JQP3;Q5JQP4;Q9BTN8;B4DEF5;Q5JQP2;Q5JQP8;Q9UGP5;Q9HBN3;Q5JQN9	Q5JQP3;Q5JQP4;Q9BTN8;B4DEF5;Q5JQP2;Q5JQP8;Q9UGP5	3;3;3;3;3;3;3;1;1	3;3;3;3;3;3;3;1;1	3;3;3;3;3;3;3;1;1	DNA polymerase lambda	POLL	>tr|Q5JQP3|Q5JQP3_HUMAN DNA polymerase lambda (Fragment) OS=Homo sapiens GN=POLL PE=2 SV=1;>tr|Q5JQP4|Q5JQP4_HUMAN DNA polymerase lambda OS=Homo sapiens GN=POLL PE=2 SV=1;>tr|Q9BTN8|Q9BTN8_HUMAN DNA polymerase lambda OS=Homo sapiens GN=POLL PE=2 SV=2;>tr|B	9	3	3	3	1	3	3	1	3	3	1	3	3	13.8	13.8	13.8	24.7	218	218;298;300;312;470;487;575;248;334	20.4			3												1		1
B4DEM1;P78382;P78382-2	B4DEM1;P78382;P78382-2	2;2;1	2;2;1	2;2;1	CMP-sialic acid transporter	SLC35A1	>tr|B4DEM1|B4DEM1_HUMAN CMP-sialic acid transporter OS=Homo sapiens GN=SLC35A1 PE=2 SV=1;>sp|P78382|S35A1_HUMAN CMP-sialic acid transporter OS=Homo sapiens GN=SLC35A1 PE=2 SV=1;>sp|P78382-2|S35A1_HUMAN Isoform 2 of CMP-sialic acid transporter OS=Homo sapie	3	2	2	2	2	2	2	2	2	2	2	2	2	11.3	11.3	11.3	22.108	203	203;337;278	12.3	4			2												1
B4DEM7;P50990;B4DQH4;H7C4C8;H7C2U0	B4DEM7;P50990;B4DQH4	34;34;28;15;6	34;34;28;15;6	34;34;28;15;6	T-complex protein 1 subunit theta	CCT8	>tr|B4DEM7|B4DEM7_HUMAN T-complex protein 1 subunit theta OS=Homo sapiens GN=CCT8 PE=2 SV=1;>sp|P50990|TCPQ_HUMAN T-complex protein 1 subunit theta OS=Homo sapiens GN=CCT8 PE=1 SV=4;>tr|B4DQH4|B4DQH4_HUMAN T-complex protein 1 subunit theta OS=Homo sapiens	5	34	34	34	34	32	33	34	32	33	34	32	33	64.1	64.1	64.1	57.645	529	529;548;475;323;107	17.3	24	27	34	20	26	24		24	3	7	7	30	17	26	12	16	23	21		25		4
B4DET9;B4DGZ6;Q14693;Q14693-2;E7ESE7;F5GY24;H7C3T1	B4DET9;B4DGZ6;Q14693;Q14693-2;E7ESE7;F5GY24	6;6;6;6;6;6;1	3;3;3;3;3;3;1	3;3;3;3;3;3;1	Phosphatidate phosphatase LPIN1	LPIN1	>tr|B4DET9|B4DET9_HUMAN Phosphatidate phosphatase LPIN1 OS=Homo sapiens GN=LPIN1 PE=2 SV=1;>tr|B4DGZ6|B4DGZ6_HUMAN Phosphatidate phosphatase LPIN1 OS=Homo sapiens GN=LPIN1 PE=2 SV=1;>sp|Q14693|LPIN1_HUMAN Phosphatidate phosphatase LPIN1 OS=Homo sapiens GN=	7	6	3	3	2	6	5	1	3	3	1	3	3	14.8	8.4	8.4	44.263	391	391;620;890;896;932;975;194	21.4								3			1
B4DZ85;B4DF87;Q13772;Q13772-3;Q13772-4;Q96E88;H0Y5U8	B4DZ85;B4DF87;Q13772;Q13772-3;Q13772-4;Q96E88	6;6;6;6;6;5;1	6;6;6;6;6;5;1	6;6;6;6;6;5;1	Nuclear receptor coactivator 4	NCOA4	>tr|B4DZ85|B4DZ85_HUMAN Nuclear receptor coactivator 4 OS=Homo sapiens GN=NCOA4 PE=2 SV=1;>tr|B4DF87|B4DF87_HUMAN Nuclear receptor coactivator 4 OS=Homo sapiens GN=NCOA4 PE=2 SV=1;>sp|Q13772|NCOA4_HUMAN Nuclear receptor coactivator 4 OS=Homo sapiens GN=NCO	7	6	6	6	3	5	2	3	5	2	3	5	2	16.3	16.3	16.3	50.712	448	448;514;614;630;650;575;264	25.9	1													4	1		1
E9PR50;B4DFC0;E9PMV6;Q9UGK8-2;H0YEL8;G3V1B4;Q9UGK8;H0YEV5;H0YD20;E9PS70;H0YE53	E9PR50;B4DFC0;E9PMV6;Q9UGK8-2;H0YEL8;G3V1B4;Q9UGK8;H0YEV5;H0YD20;E9PS70;H0YE53	2;2;2;2;2;2;2;1;1;1;1	2;2;2;2;2;2;2;1;1;1;1	2;2;2;2;2;2;2;1;1;1;1	Secretion-regulating guanine nucleotide exchange factor	SERGEF	>tr|E9PR50|E9PR50_HUMAN Secretion-regulating guanine nucleotide exchange factor (Fragment) OS=Homo sapiens GN=SERGEF PE=2 SV=1;>tr|B4DFC0|B4DFC0_HUMAN Secretion-regulating guanine nucleotide exchange factor OS=Homo sapiens GN=SERGEF PE=2 SV=1;>tr|E9PMV6|E9	11	2	2	2	0	2	0	0	2	0	0	2	0	24.2	24.2	24.2	17.492	165	165;174;229;288;299;354;458;105;126;137;144	5			1				1
H3BM67;H3BUP2;H3BUN4;O60936-2;O60936;B4DFL0	H3BM67;H3BUP2;H3BUN4;O60936-2;O60936;B4DFL0	1;1;1;1;1;1	1;1;1;1;1;1	1;1;1;1;1;1	Nucleolar protein 3	NOL3	>tr|H3BM67|H3BM67_HUMAN Nucleolar protein 3 (Fragment) OS=Homo sapiens GN=NOL3 PE=2 SV=1;>tr|H3BUP2|H3BUP2_HUMAN Nucleolar protein 3 (Fragment) OS=Homo sapiens GN=NOL3 PE=2 SV=1;>tr|H3BUN4|H3BUN4_HUMAN Nucleolar protein 3 (Fragment) OS=Homo sapiens GN=NOL3	6	1	1	1	1	1	1	1	1	1	1	1	1	7.2	7.2	7.2	15.022	139	139;174;206;208;219;270	1.4	3	2
B4DFQ4;Q8N668;E9PE85	B4DFQ4;Q8N668	5;5;1	5;5;1	5;5;1	COMM domain-containing protein 1	COMMD1	>tr|B4DFQ4|B4DFQ4_HUMAN COMM domain-containing protein 1 OS=Homo sapiens GN=COMMD1 PE=2 SV=1;>sp|Q8N668|COMD1_HUMAN COMM domain-containing protein 1 OS=Homo sapiens GN=COMMD1 PE=1 SV=1	3	5	5	5	4	3	3	4	3	3	4	3	3	37.7	37.7	37.7	17.665	159	159;190;98	14	1			3	3						1	7				3
E9PF16;B4DHT5;Q96CM8;B4DFQ6;B4DUF5;D6RF87;H0Y8N1	E9PF16;B4DHT5;Q96CM8;B4DFQ6;B4DUF5	13;13;13;13;10;3;1	13;13;13;13;10;3;1	13;13;13;13;10;3;1	Acyl-CoA synthetase family member 2, mitochondrial	ACSF2	>tr|E9PF16|E9PF16_HUMAN Acyl-CoA synthetase family member 2, mitochondrial OS=Homo sapiens GN=ACSF2 PE=2 SV=1;>tr|B4DHT5|B4DHT5_HUMAN Acyl-CoA synthetase family member 2, mitochondrial OS=Homo sapiens GN=ACSF2 PE=2 SV=1;>sp|Q96CM8|ACSF2_HUMAN Acyl-CoA synt	7	13	13	13	8	11	9	8	11	9	8	11	9	28.1	28.1	28.1	63.652	572	572;602;615;640;455;183;104	11.6	6	5	1		5	5		10			4	5		2						2
B4DFS1;B4DPV6;Q9NYS7;F5H280;B4DIE6	B4DFS1;B4DPV6;Q9NYS7;F5H280;B4DIE6	2;2;2;2;2	2;2;2;2;2	2;2;2;2;2	WD repeat and SOCS box-containing protein 2	WSB2	>tr|B4DFS1|B4DFS1_HUMAN WD repeat and SOCS box-containing protein 2 OS=Homo sapiens GN=WSB2 PE=2 SV=1;>tr|B4DPV6|B4DPV6_HUMAN WD repeat and SOCS box-containing protein 2 OS=Homo sapiens GN=WSB2 PE=2 SV=1;>sp|Q9NYS7|WSB2_HUMAN WD repeat and SOCS box-contain	5	2	2	2	2	2	2	2	2	2	2	2	2	18.4	18.4	18.4	20.198	179	179;194;404;406;421	5.78				5				4
B4DG64;Q9Y253	B4DG64;Q9Y253	1;1	1;1	1;1	DNA polymerase eta	POLH	>tr|B4DG64|B4DG64_HUMAN DNA polymerase eta OS=Homo sapiens GN=POLH PE=2 SV=1;>sp|Q9Y253|POLH_HUMAN DNA polymerase eta OS=Homo sapiens GN=POLH PE=1 SV=1	2	1	1	1	1	1	0	1	1	0	1	1	0	3.4	3.4	3.4	71.501	651	651;713	21																			3
B4DGI9;Q99081;E9PGY0;Q99081-3;B4E1W1;Q99081-2;F5GY10;B4DZP2;H0YNP8;H0YNQ5	B4DGI9;Q99081;E9PGY0;Q99081-3;B4E1W1;Q99081-2;F5GY10;B4DZP2;H0YNP8	4;4;4;4;3;3;3;2;2;1	4;4;4;4;3;3;3;2;2;1	3;3;3;3;2;2;2;1;1;1	Transcription factor 12	TCF12	>tr|B4DGI9|B4DGI9_HUMAN Transcription factor 12 (Fragment) OS=Homo sapiens GN=TCF12 PE=2 SV=1;>sp|Q99081|HTF4_HUMAN Transcription factor 12 OS=Homo sapiens GN=TCF12 PE=1 SV=1;>tr|E9PGY0|E9PGY0_HUMAN Transcription factor 12 OS=Homo sapiens GN=TCF12 PE=2 SV=	10	4	4	3	4	2	2	4	2	2	3	1	1	10.2	10.2	8.9	71.855	666	666;682;702;706;446;512;536;316;339;157	19.2				3				1								3		2		2
B4DGM2;Q9H875	B4DGM2;Q9H875	1;1	1;1	1;1	PRKR-interacting protein 1	PRKRIP1	>tr|B4DGM2|B4DGM2_HUMAN PRKR-interacting protein 1 OS=Homo sapiens GN=PRKRIP1 PE=2 SV=1;>sp|Q9H875|PKRI1_HUMAN PRKR-interacting protein 1 OS=Homo sapiens GN=PRKRIP1 PE=1 SV=1	2	1	1	1	1	1	1	1	1	1	1	1	1	11.5	11.5	11.5	17.806	157	157;184	23.8				1												5
Q969G3-6;Q969G3-5;Q969G3-3;Q969G3-2;Q969G3-4;B4DGM3;Q969G3;J3QKS7;K7EMQ8;H7C048;J3KT85;J3QR61;J3QKX6	Q969G3-6;Q969G3-5;Q969G3-3;Q969G3-2;Q969G3-4;B4DGM3;Q969G3;J3QKS7;K7EMQ8;H7C048	16;16;16;16;16;16;16;14;11;10;5;5;1	15;15;15;15;15;15;15;13;10;9;5;5;1	15;15;15;15;15;15;15;13;10;9;5;5;1	SWI/SNF-related matrix-associated actin-dependent regulator of chromatin subfamily E member 1	SMARCE1	>sp|Q969G3-6|SMCE1_HUMAN Isoform 6 of SWI/SNF-related matrix-associated actin-dependent regulator of chromatin subfamily E member 1 OS=Homo sapiens GN=SMARCE1;>sp|Q969G3-5|SMCE1_HUMAN Isoform 5 of SWI/SNF-related matrix-associated actin-dependent regulator	13	16	15	15	14	11	14	13	10	13	13	10	13	49.1	46.8	46.8	34.39	293	293;328;341;363;376;393;411;288;177;157;101;153;129	21.5	8	3	1									6	20	10	3							1
P27824;B4DGP8;B4E2T8;H0Y9Q7;D6RGY2;D6RB85;D6RDP7;D6RFL1;H0Y9H1;D6RAU8;D6RAQ8;D6RHJ3;D6RD16	P27824;B4DGP8;B4E2T8	29;29;23;10;9;8;8;7;7;6;4;1;1	29;29;23;10;9;8;8;7;7;6;4;1;1	29;29;23;10;9;8;8;7;7;6;4;1;1	Calnexin	CANX	>sp|P27824|CALX_HUMAN Calnexin OS=Homo sapiens GN=CANX PE=1 SV=2;>tr|B4DGP8|B4DGP8_HUMAN Calnexin OS=Homo sapiens GN=CANX PE=2 SV=1;>tr|B4E2T8|B4E2T8_HUMAN Calnexin OS=Homo sapiens GN=CANX PE=2 SV=1	13	29	29	29	24	26	27	24	26	27	24	26	27	42.6	42.6	42.6	67.567	592	592;627;484;170;308;144;168;131;190;134;107;79;96	15.3	41	22	3	15	17	4	6	1	1	3	25	18	33	25	2	1	6	5	3
B4DGQ7;P21860-4;P21860;F8VX90;F8VW48;P21860-3;F8VW56;P21860-5	B4DGQ7;P21860-4;P21860;F8VX90;F8VW48;P21860-3;F8VW56;P21860-5	2;2;2;1;1;1;1;1	2;2;2;1;1;1;1;1	2;2;2;1;1;1;1;1	Receptor tyrosine-protein kinase erbB-3	ERBB3	>tr|B4DGQ7|B4DGQ7_HUMAN Receptor tyrosine-protein kinase erbB-3 OS=Homo sapiens GN=ERBB3 PE=2 SV=1;>sp|P21860-4|ERBB3_HUMAN Isoform 4 of Receptor tyrosine-protein kinase erbB-3 OS=Homo sapiens GN=ERBB3;>sp|P21860|ERBB3_HUMAN Receptor tyrosine-protein kinas	8	2	2	2	0	2	2	0	2	2	0	2	2	2.5	2.5	2.5	101.76	921	921;1283;1342;115;116;331;583;699	24.7							1									1			1
B4DGR6;Q8NEZ3;Q8NEZ3-2;D6R9P6;D6RAI4;D6RE75	B4DGR6;Q8NEZ3	5;5;2;2;1;1	5;5;2;2;1;1	5;5;2;2;1;1	WD repeat-containing protein 19	WDR19	>tr|B4DGR6|B4DGR6_HUMAN WD repeat-containing protein 19 OS=Homo sapiens GN=WDR19 PE=2 SV=1;>sp|Q8NEZ3|WDR19_HUMAN WD repeat-containing protein 19 OS=Homo sapiens GN=WDR19 PE=1 SV=2	6	5	5	5	2	3	5	2	3	5	2	3	5	4.5	4.5	4.5	133.69	1182	1182;1342;481;481;42;142	13	2	2											2	2					3
Q9ULH7-4;B4DGT8;Q9ULH7;I3L0U1;B0QY84;I3L2S3;Q9ULH7-2;Q9ULH7-3	Q9ULH7-4;B4DGT8;Q9ULH7	9;9;8;1;1;1;1;1	9;9;8;1;1;1;1;1	8;8;7;1;0;0;0;0	MKL/myocardin-like protein 2	MKL2	>sp|Q9ULH7-4|MKL2_HUMAN Isoform 4 of MKL/myocardin-like protein 2 OS=Homo sapiens GN=MKL2;>tr|B4DGT8|B4DGT8_HUMAN MKL/myocardin-like 2, isoform CRA_a OS=Homo sapiens GN=MKL2 PE=2 SV=1;>sp|Q9ULH7|MKL2_HUMAN MKL/myocardin-like protein 2 OS=Homo sapiens GN=MK	8	9	9	8	3	3	8	3	3	8	3	3	7	11.2	11.2	9.9	114.12	1049	1049;1099;1088;70;161;369;378;461	14.8		2	3							4	4	2						1				1
B4DGU4;P35222;P35222-2;E7EMJ5;C9IZ65;E9PDF9;E7EV28	B4DGU4;P35222	33;33;4;3;1;1;1	33;33;4;3;1;1;1	29;29;2;3;1;1;1	Catenin beta-1	CTNNB1	>tr|B4DGU4|B4DGU4_HUMAN Catenin beta-1 OS=Homo sapiens GN=CTNNB1 PE=2 SV=1;>sp|P35222|CTNB1_HUMAN Catenin beta-1 OS=Homo sapiens GN=CTNNB1 PE=1 SV=1	7	33	33	29	29	29	27	29	29	27	25	25	23	57.9	57.9	51.7	84.765	774	774;781;88;150;59;100;108	16.6	17	12	15	10	20	11		4	7	2	8	37	12	15	12	10	8	6		3	3
B4DH26;Q92564;B4DH25;H0Y907;Q92564-2;H0YA35	B4DH26;Q92564;B4DH25;H0Y907;Q92564-2	6;6;6;4;4;2	5;5;5;3;3;2	5;5;5;3;3;2	DCN1-like protein 4	DCUN1D4	>tr|B4DH26|B4DH26_HUMAN DCN1-like protein OS=Homo sapiens GN=DCUN1D4 PE=2 SV=1;>sp|Q92564|DCNL4_HUMAN DCN1-like protein 4 OS=Homo sapiens GN=DCUN1D4 PE=1 SV=2;>tr|B4DH25|B4DH25_HUMAN DCN1-like protein OS=Homo sapiens GN=DCUN1D4 PE=2 SV=1;>tr|H0Y907|H0Y907_	6	6	5	5	4	2	5	3	1	4	3	1	4	26.3	23.3	23.3	27.443	232	232;292;336;116;257;102	12.1		1		3							1			2		3				1
B4DH50;H3BSB7;B4DFZ0;H3BQC9;H3BUN8	B4DH50;H3BSB7;B4DFZ0	3;2;2;1;1	3;2;2;1;1	1;0;0;0;0		LMF1	>tr|B4DH50|B4DH50_HUMAN Lipase maturation factor 1 OS=Homo sapiens GN=LMF1 PE=2 SV=1;>tr|H3BSB7|H3BSB7_HUMAN Lipase maturation factor 1 (Fragment) OS=Homo sapiens GN=LMF1 PE=4 SV=1;>tr|B4DFZ0|B4DFZ0_HUMAN Lipase maturation factor 1 OS=Homo sapiens GN=LMF1	5	3	3	1	2	1	3	2	1	3	1	0	1	20.5	20.5	5.4	18.676	166	166;168;184;134;161	14.3	2			4							2					3
B4DH53;Q66K74;M0QXQ9;M0QY41;M0R1M7;M0R1J2;M0QZ50	B4DH53;Q66K74	15;15;3;3;2;2;1	15;15;3;3;2;2;1	15;15;3;3;2;2;1	Microtubule-associated protein 1S;MAP1S heavy chain;MAP1S light chain	MAP1S	>tr|B4DH53|B4DH53_HUMAN MAP1S light chain OS=Homo sapiens GN=MAP1S PE=2 SV=1;>sp|Q66K74|MAP1S_HUMAN Microtubule-associated protein 1S OS=Homo sapiens GN=MAP1S PE=1 SV=2	7	15	15	15	12	11	14	12	11	14	12	11	14	16.5	16.5	16.5	109.79	1033	1033;1059;186;190;120;188;93	16.8	8	3	9		6	2	4	3				4	9	3	10	1		4	2	4		1
Q9UKB1-2;B4DH70;Q9UKB1-3;Q9UKB1;E5RGC1	Q9UKB1-2;B4DH70;Q9UKB1-3;Q9UKB1	12;12;12;12;2	12;12;12;12;2	6;6;6;6;2	F-box/WD repeat-containing protein 11	FBXW11	>sp|Q9UKB1-2|FBW1B_HUMAN Isoform A of F-box/WD repeat-containing protein 11 OS=Homo sapiens GN=FBXW11;>tr|B4DH70|B4DH70_HUMAN F-box/WD repeat-containing protein 11 OS=Homo sapiens GN=FBXW11 PE=2 SV=1;>sp|Q9UKB1-3|FBW1B_HUMAN Isoform B of F-box/WD repeat-co	5	12	12	6	11	9	8	11	9	8	5	5	4	25.4	25.4	13.8	58.422	508	508;510;529;542;197	18.3	2	3			6	3					8	1	2	4		1	3	3
Q9UIS9-4;K7EQZ4;Q9UIS9-8;Q9UIS9-7;Q9UIS9-5;K7ELI2;Q9UIS9;Q9UIS9-9;B4DI41;Q9UIS9-6;Q9UIS9-2;K7ESN0;K7EN65;K7EPZ6;K7EMA9	Q9UIS9-4;K7EQZ4;Q9UIS9-8;Q9UIS9-7;Q9UIS9-5;K7ELI2;Q9UIS9;Q9UIS9-9;B4DI41;Q9UIS9-6;Q9UIS9-2;K7ESN0	5;5;5;5;5;5;5;5;5;4;4;4;2;2;1	5;5;5;5;5;5;5;5;5;4;4;4;2;2;1	5;5;5;5;5;5;5;5;5;4;4;4;2;2;1	Methyl-CpG-binding domain protein 1	MBD1	>sp|Q9UIS9-4|MBD1_HUMAN Isoform 4 of Methyl-CpG-binding domain protein 1 OS=Homo sapiens GN=MBD1;>tr|K7EQZ4|K7EQZ4_HUMAN Methyl-CpG-binding domain protein 1 OS=Homo sapiens GN=MBD1 PE=2 SV=1;>sp|Q9UIS9-8|MBD1_HUMAN Isoform 8 of Methyl-CpG-binding domain pr	15	5	5	5	4	2	2	4	2	2	4	2	2	11.5	11.5	11.5	55.166	503	503;535;536;549;556;567;605;630;656;550;586;655;240;416;256	34.8													1
B4DI80;F5H3Z3;Q9Y6A1-4;Q9Y6A1-3;B4DTW4;Q9Y6A1-2;Q9Y6A1;Q5JT02;Q5JT03	B4DI80;F5H3Z3;Q9Y6A1-4;Q9Y6A1-3;B4DTW4;Q9Y6A1-2;Q9Y6A1;Q5JT02	4;4;4;4;4;4;4;3;1	4;4;4;4;4;4;4;3;1	4;4;4;4;4;4;4;3;1	Protein O-mannosyl-transferase 1	POMT1	>tr|B4DI80|B4DI80_HUMAN Protein O-mannosyl-transferase 1 OS=Homo sapiens GN=POMT1 PE=2 SV=1;>tr|F5H3Z3|F5H3Z3_HUMAN Protein O-mannosyl-transferase 1 OS=Homo sapiens GN=POMT1 PE=2 SV=1;>sp|Q9Y6A1-4|POMT1_HUMAN Isoform 4 of Protein O-mannosyl-transferase 1 O	9	4	4	4	3	2	2	3	2	2	3	2	2	11.2	11.2	11.2	53.239	465	465;573;608;671;695;725;747;346;297	21.8							3	2											6	1
B4DIL8;P49815-5;H3BMQ0;P49815-3;P49815-2;P49815-4;P49815;P49815-6;H3BQK4;I3L3B1;C9JX95	B4DIL8;P49815-5;H3BMQ0;P49815-3;P49815-2;P49815-4;P49815;P49815-6	12;12;12;12;12;12;12;10;5;1;1	12;12;12;12;12;12;12;10;5;1;1	12;12;12;12;12;12;12;10;5;1;1	Tuberin	TSC2	>tr|B4DIL8|B4DIL8_HUMAN Tuberin OS=Homo sapiens GN=TSC2 PE=2 SV=1;>sp|P49815-5|TSC2_HUMAN Isoform 5 of Tuberin OS=Homo sapiens GN=TSC2;>tr|H3BMQ0|H3BMQ0_HUMAN Tuberin OS=Homo sapiens GN=TSC2 PE=2 SV=1;>sp|P49815-3|TSC2_HUMAN Isoform 3 of Tuberin OS=Homo sa	11	12	12	12	5	6	9	5	6	9	5	6	9	8.7	8.7	8.7	187.95	1692	1692;1740;1751;1763;1764;1784;1807;1704;535;35;125	7.07	2	8	1	6	4	1	1					1		1
B4DIQ3;Q9UIY3	B4DIQ3;Q9UIY3	1;1	1;1	1;1	RWD domain-containing protein 2A	RWDD2A	>tr|B4DIQ3|B4DIQ3_HUMAN RWD domain-containing protein 2A OS=Homo sapiens GN=RWDD2A PE=2 SV=1;>sp|Q9UIY3|RWD2A_HUMAN RWD domain-containing protein 2A OS=Homo sapiens GN=RWDD2A PE=1 SV=1	2	1	1	1	1	0	1	1	0	1	1	0	1	5.9	5.9	5.9	27.957	238	238;292	22								1												1
B4DNZ7;B4DIR7;Q8IVX7;Q99504;Q99504-2;B1APR7	B4DNZ7;B4DIR7;Q8IVX7;Q99504;Q99504-2;B1APR7	4;4;4;4;3;2	4;4;4;4;3;2	4;4;4;4;3;2	Eyes absent homolog 3	EYA3	>tr|B4DNZ7|B4DNZ7_HUMAN Eyes absent homolog 3 OS=Homo sapiens GN=EYA3 PE=2 SV=1;>tr|B4DIR7|B4DIR7_HUMAN Eyes absent homolog 3 OS=Homo sapiens GN=EYA3 PE=2 SV=1;>tr|Q8IVX7|Q8IVX7_HUMAN EYA3 protein OS=Homo sapiens GN=EYA3 PE=2 SV=1;>sp|Q99504|EYA3_HUMAN Eye	6	4	4	4	4	4	4	4	4	4	4	4	4	12.5	12.5	12.5	56.805	520	520;527;536;573;447;416	22			1	2											2	7	2
B4DIR9;Q9NYJ8;Q9NYJ8-2	B4DIR9;Q9NYJ8;Q9NYJ8-2	3;3;2	3;3;2	3;3;2	TGF-beta-activated kinase 1 and MAP3K7-binding protein 2	TAB2	>tr|B4DIR9|B4DIR9_HUMAN TGF-beta-activated kinase 1 and MAP3K7-binding protein 2 OS=Homo sapiens GN=TAB2 PE=2 SV=1;>sp|Q9NYJ8|TAB2_HUMAN TGF-beta-activated kinase 1 and MAP3K7-binding protein 2 OS=Homo sapiens GN=TAB2 PE=1 SV=1;>sp|Q9NYJ8-2|TAB2_HUMAN Isof	3	3	3	3	2	3	2	2	3	2	2	3	2	6.8	6.8	6.8	72.804	661	661;693;536	8.5	1	3	2									2			1
B4DIT7;P21980;F5H6P0;P21980-2;A2A299;P21980-3;A2A2A0;O43548-2;P49221;O43548	B4DIT7;P21980;F5H6P0;P21980-2	30;30;26;21;7;7;4;1;1;1	30;30;26;21;7;7;4;1;1;1	30;30;26;21;7;7;4;1;1;1	Protein-glutamine gamma-glutamyltransferase 2	TGM2	>tr|B4DIT7|B4DIT7_HUMAN Protein-glutamine gamma-glutamyltransferase 2 OS=Homo sapiens GN=TGM2 PE=2 SV=1;>sp|P21980|TGM2_HUMAN Protein-glutamine gamma-glutamyltransferase 2 OS=Homo sapiens GN=TGM2 PE=1 SV=2;>tr|F5H6P0|F5H6P0_HUMAN Protein-glutamine gamma-gl	10	30	30	30	27	21	22	27	21	22	27	21	22	49.7	49.7	49.7	68.648	606	606;687;627;548;281;349;160;638;684;720	17.5	14	16		3	11	5		5	3	1	1	6	14	23	1	6	19	3		5	11	5
B4DJ62;Q99719;G3XAH0;C9JM82;F8W9E5;E7EQM7;E7EPG2;E7EX32;Q99719-2	B4DJ62;Q99719;G3XAH0;C9JM82;F8W9E5;E7EQM7;E7EPG2;E7EX32;Q99719-2	6;6;6;5;4;4;4;4;4	6;6;6;5;4;4;4;4;4	6;6;6;5;4;4;4;4;4	Septin-5	2015-09-05	>tr|B4DJ62|B4DJ62_HUMAN HCG2002594, isoform CRA_a OS=Homo sapiens GN=SEPT5 PE=2 SV=1;>sp|Q99719|SEPT5_HUMAN Septin-5 OS=Homo sapiens GN=SEPT5 PE=1 SV=1;>tr|G3XAH0|G3XAH0_HUMAN HCG2002594, isoform CRA_c OS=Homo sapiens GN=SEPT5 PE=3 SV=1;>tr|C9JM82|C9JM82_H	9	6	6	6	3	3	6	3	3	6	3	3	6	17.1	17.1	17.1	37.406	322	322;369;378;301;180;248;304;337;346	19.8		2												5			1	3	2
B4DJA5;P20339	B4DJA5;P20339	7;7	4;4	4;4	Ras-related protein Rab-5A	RAB5A	>tr|B4DJA5|B4DJA5_HUMAN Ras-related protein Rab-5A OS=Homo sapiens GN=RAB5A PE=2 SV=1;>sp|P20339|RAB5A_HUMAN Ras-related protein Rab-5A OS=Homo sapiens GN=RAB5A PE=1 SV=2	2	7	4	4	7	7	7	4	4	4	4	4	4	41.8	25.9	25.9	22.178	201	201;215	15.2	5			3	3							4	1			1	2
Q9BUE6;B4DJI5;Q5TBE2;Q5TBE9	Q9BUE6;B4DJI5	3;3;1;1	3;3;1;1	3;3;1;1	Iron-sulfur cluster assembly 1 homolog, mitochondrial	ISCA1;HBLD2	>sp|Q9BUE6|ISCA1_HUMAN Iron-sulfur cluster assembly 1 homolog, mitochondrial OS=Homo sapiens GN=ISCA1 PE=2 SV=1;>tr|B4DJI5|B4DJI5_HUMAN HESB like domain containing 2, isoform CRA_b OS=Homo sapiens GN=ISCA1 PE=2 SV=1	4	3	3	3	3	0	2	3	0	2	3	0	2	31.8	31.8	31.8	14.179	129	129;176;31;86	18.3	2					1												3
B4DJI7;J3QRB9;J3KTN6;B4DKH7;J3QLV8;B4DPY5;Q9Y5W9	B4DJI7;J3QRB9;J3KTN6;B4DKH7;J3QLV8;B4DPY5;Q9Y5W9	1;1;1;1;1;1;1	1;1;1;1;1;1;1	1;1;1;1;1;1;1	Sorting nexin-11	SNX11	>tr|B4DJI7|B4DJI7_HUMAN Sorting nexin-11 OS=Homo sapiens GN=SNX11 PE=2 SV=1;>tr|J3QRB9|J3QRB9_HUMAN Sorting nexin-11 (Fragment) OS=Homo sapiens GN=SNX11 PE=2 SV=1;>tr|J3KTN6|J3KTN6_HUMAN Sorting nexin-11 (Fragment) OS=Homo sapiens GN=SNX11 PE=2 SV=1;>tr|B4	7	1	1	1	0	1	0	0	1	0	0	1	0	10.3	10.3	10.3	13.626	126	126;172;177;209;254;262;270	2		1
B4DJJ3;Q6NXT6-2;Q6NXT6;H0Y916;B4DR99;H0Y985	B4DJJ3;Q6NXT6-2;Q6NXT6	3;3;3;1;1;1	3;3;3;1;1;1	3;3;3;1;1;1	Transmembrane anterior posterior transformation protein 1 homolog	TAPT1	>tr|B4DJJ3|B4DJJ3_HUMAN Transmembrane anterior posterior transformation protein 1 homolog OS=Homo sapiens GN=TAPT1 PE=2 SV=1;>sp|Q6NXT6-2|TAPT1_HUMAN Isoform 2 of Transmembrane anterior posterior transformation protein 1 homolog OS=Homo sapiens GN=TAPT1;>s	6	3	3	3	1	2	0	1	2	0	1	2	0	7.9	7.9	7.9	52.104	456	456;562;567;51;200;212	18.7	1
Q96SY0-4;Q96SY0-3;H3BRY6;B4DVT3;Q96SY0;B4DJL6	Q96SY0-4;Q96SY0-3;H3BRY6;B4DVT3;Q96SY0;B4DJL6	7;7;7;7;7;7	7;7;7;7;7;7	7;7;7;7;7;7	von Willebrand factor A domain-containing protein 9	VWA9	>sp|Q96SY0-4|VWA9_HUMAN Isoform 4 of von Willebrand factor A domain-containing protein 9 OS=Homo sapiens GN=VWA9;>sp|Q96SY0-3|VWA9_HUMAN Isoform 3 of von Willebrand factor A domain-containing protein 9 OS=Homo sapiens GN=VWA9;>tr|H3BRY6|H3BRY6_HUMAN von Wi	6	7	7	7	5	6	6	5	6	6	5	6	6	17.3	17.3	17.3	48.434	439	439;461;468;482;518;554	25.6						2					1	1	4				2	3	3			3
B4DJP7;P62318;H3BT13	B4DJP7;P62318;H3BT13	5;5;3	5;5;3	5;5;3	Small nuclear ribonucleoprotein Sm D3	SNRPD3	>tr|B4DJP7|B4DJP7_HUMAN Small nuclear ribonucleoprotein Sm D3 OS=Homo sapiens GN=SNRPD3 PE=2 SV=1;>sp|P62318|SMD3_HUMAN Small nuclear ribonucleoprotein Sm D3 OS=Homo sapiens GN=SNRPD3 PE=1 SV=1;>tr|H3BT13|H3BT13_HUMAN Small nuclear ribonucleoprotein Sm D3	3	5	5	5	5	4	4	5	4	4	5	4	4	55.8	55.8	55.8	13.291	120	120;126;62	21.3		1	12	5	6	2	2	1	1		2				30	7	9	6	5	1	3
B4DJV2;O75390;H0YIC4;F8VPF9;F8VPA1;F8W1S4;F8VRP1;F8VX68;F8VRI6;F8VR34;F8VTT8;F8W4S1;F8W642;F8VZK9;F8VX07;F8VWQ5	B4DJV2;O75390	18;18;8;5;5;5;4;4;4;4;3;3;2;2;2;2	18;18;8;5;5;5;4;4;4;4;3;3;2;2;2;2	12;12;8;0;0;0;0;0;0;0;0;0;0;0;0;0	Citrate synthase;Citrate synthase, mitochondrial	CS	>tr|B4DJV2|B4DJV2_HUMAN Citrate synthase OS=Homo sapiens GN=CS PE=2 SV=1;>sp|O75390|CISY_HUMAN Citrate synthase, mitochondrial OS=Homo sapiens GN=CS PE=1 SV=2	16	18	18	12	17	16	14	17	16	14	11	12	9	45.9	45.9	27.8	50.431	453	453;466;123;141;144;157;118;120;140;146;149;178;66;81;114;132	19.1	4			1	6	6	34	5	1	2	1	26	9				8	10	22	7		4
B4DK25;H0Y5C2;O95260	B4DK25;H0Y5C2;O95260	3;3;3	1;1;1	1;1;1	Arginyl-tRNA--protein transferase 1	ATE1	>tr|B4DK25|B4DK25_HUMAN Arginyl-tRNA--protein transferase 1 OS=Homo sapiens GN=ATE1 PE=2 SV=1;>tr|H0Y5C2|H0Y5C2_HUMAN Arginyl-tRNA--protein transferase 1 (Fragment) OS=Homo sapiens GN=ATE1 PE=3 SV=1;>sp|O95260|ATE1_HUMAN Arginyl-tRNA--protein transferase 1	3	3	1	1	2	2	2	0	1	1	0	1	1	9.7	2.7	2.7	45.831	403	403;515;518	6						2
Q92633;B4DQ18;B4DK36;B1AP63	Q92633;B4DQ18;B4DK36	3;3;3;1	3;3;3;1	3;3;3;1	Lysophosphatidic acid receptor 1	LPAR1	>sp|Q92633|LPAR1_HUMAN Lysophosphatidic acid receptor 1 OS=Homo sapiens GN=LPAR1 PE=1 SV=3;>tr|B4DQ18|B4DQ18_HUMAN Lysophosphatidic acid receptor 1 OS=Homo sapiens GN=LPAR1 PE=2 SV=1;>tr|B4DK36|B4DK36_HUMAN Lysophosphatidic acid receptor 1 OS=Homo sapiens	4	3	3	3	3	1	3	3	1	3	3	1	3	12.4	12.4	12.4	41.109	364	364;365;365;182	16	4						8						2						8
B4DK80;Q13472-2;Q13472;K7ELI7;K7EMT6;B4DSJ0	B4DK80;Q13472-2;Q13472	10;10;10;2;2;2	9;9;9;2;2;2	9;9;9;2;2;2	DNA topoisomerase;DNA topoisomerase 3-alpha	TOP3A	>tr|B4DK80|B4DK80_HUMAN DNA topoisomerase OS=Homo sapiens GN=TOP3A PE=2 SV=1;>sp|Q13472-2|TOP3A_HUMAN Isoform Short of DNA topoisomerase 3-alpha OS=Homo sapiens GN=TOP3A;>sp|Q13472|TOP3A_HUMAN DNA topoisomerase 3-alpha OS=Homo sapiens GN=TOP3A PE=1 SV=1	6	10	9	9	7	4	6	6	3	5	6	3	5	13.1	11.9	11.9	101.21	906	906;976;1001;133;163;531	20		1	4						2				1	1	6		1	1		1	3
B4DKF9;Q9HBT8;P0CG31	B4DKF9;Q9HBT8;P0CG31	2;2;1	1;1;1	1;1;1	Zinc finger protein 286A;Putative zinc finger protein 286B	ZNF286A;ZNF286B	>tr|B4DKF9|B4DKF9_HUMAN Zinc finger protein 286A OS=Homo sapiens GN=ZNF286A PE=2 SV=1;>sp|Q9HBT8|Z286A_HUMAN Zinc finger protein 286A OS=Homo sapiens GN=ZNF286A PE=2 SV=1;>sp|P0CG31|Z286B_HUMAN Putative zinc finger protein 286B OS=Homo sapiens GN=ZNF286B P	3	2	1	1	2	1	1	1	0	0	1	0	0	4.1	2.5	2.5	59.03	511	511;521;522	31.3																				1
B4DKG1;H0Y4C5;Q13506-2;F8W8J7;B8ZZS2;Q13506	B4DKG1;H0Y4C5;Q13506-2;F8W8J7;B8ZZS2;Q13506	2;2;2;2;2;2	2;2;2;2;2;2	2;2;2;2;2;2	NGFI-A-binding protein 1	NAB1	>tr|B4DKG1|B4DKG1_HUMAN NGFI-A-binding protein 1 OS=Homo sapiens GN=NAB1 PE=2 SV=1;>tr|H0Y4C5|H0Y4C5_HUMAN NGFI-A-binding protein 1 (Fragment) OS=Homo sapiens GN=NAB1 PE=4 SV=1;>sp|Q13506-2|NAB1_HUMAN Isoform Short of NGFI-A-binding protein 1 OS=Homo sapie	6	2	2	2	1	0	1	1	0	1	1	0	1	9.7	9.7	9.7	26.26	227	227;240;458;458;486;487	20																1			2
C9J0K6;B4DKK2;P30626-2;P30626;B4DHQ6;E9PG82	C9J0K6;B4DKK2;P30626-2;P30626;B4DHQ6	12;12;12;12;8;1	12;12;12;12;8;1	12;12;12;12;8;1	Sorcin	SRI	>tr|C9J0K6|C9J0K6_HUMAN Sorcin OS=Homo sapiens GN=SRI PE=2 SV=1;>tr|B4DKK2|B4DKK2_HUMAN Sorcin OS=Homo sapiens GN=SRI PE=2 SV=1;>sp|P30626-2|SORCN_HUMAN Isoform 2 of Sorcin OS=Homo sapiens GN=SRI;>sp|P30626|SORCN_HUMAN Sorcin OS=Homo sapiens GN=SRI PE=1 SV	6	12	12	12	8	12	11	8	12	11	8	12	11	65.2	65.2	65.2	17.605	155	155;180;183;198;158;72	17.9	4	2	1	12	4	2	3		1	9	5	4	3	1		9	3	2	4			12
B4DKL4;S4R3V8;Q86X29-5;Q86X29-3;Q86X29-4;Q86X29;Q86X29-2;M0R1W9	B4DKL4;S4R3V8;Q86X29-5;Q86X29-3;Q86X29-4;Q86X29;Q86X29-2	5;5;5;5;5;5;4;1	5;5;5;5;5;5;4;1	4;4;4;4;4;4;3;0	Lipolysis-stimulated lipoprotein receptor	LSR	>tr|B4DKL4|B4DKL4_HUMAN Lipolysis-stimulated lipoprotein receptor OS=Homo sapiens GN=LSR PE=2 SV=1;>tr|S4R3V8|S4R3V8_HUMAN Lipolysis-stimulated lipoprotein receptor (Fragment) OS=Homo sapiens GN=LSR PE=4 SV=1;>sp|Q86X29-5|LSR_HUMAN Isoform 5 of Lipolysis-s	8	5	5	4	5	1	3	5	1	3	4	0	2	14	14	11.2	54.498	493	493;500;581;629;630;649;591;213	20	1			3	3								1	1		3	3
Q9H8Y8;B4DKT0;Q9H8Y8-2	Q9H8Y8;B4DKT0;Q9H8Y8-2	8;8;7	8;8;7	8;8;7	Golgi reassembly-stacking protein 2	GORASP2	>sp|Q9H8Y8|GORS2_HUMAN Golgi reassembly-stacking protein 2 OS=Homo sapiens GN=GORASP2 PE=1 SV=3;>tr|B4DKT0|B4DKT0_HUMAN Golgi reassembly-stacking protein 2 OS=Homo sapiens GN=GORASP2 PE=2 SV=1;>sp|Q9H8Y8-2|GORS2_HUMAN Isoform 2 of Golgi reassembly-stacking	3	8	8	8	6	6	8	6	6	8	6	6	8	20.1	20.1	20.1	47.145	452	452;464;384	13.3	17	1										8	4	3								3
B4DL14;P36542-2;P36542	B4DL14;P36542-2;P36542	10;10;10	10;10;10	10;10;10	ATP synthase subunit gamma;ATP synthase subunit gamma, mitochondrial	ATP5C1	>tr|B4DL14|B4DL14_HUMAN ATP synthase subunit gamma OS=Homo sapiens GN=ATP5C1 PE=2 SV=1;>sp|P36542-2|ATPG_HUMAN Isoform Heart of ATP synthase subunit gamma, mitochondrial OS=Homo sapiens GN=ATP5C1;>sp|P36542|ATPG_HUMAN ATP synthase subunit gamma, mitochondr	3	10	10	10	10	10	10	10	10	10	10	10	10	39.6	39.6	39.6	27.512	250	250;297;298	19.3	6		2	8	6	9	18					8	6	4	2	6	3	12	14	1
B4DLE8	B4DLE8	9	9	9		CRYBG3	>tr|B4DLE8|B4DLE8_HUMAN Beta/gamma crystallin domain-containing protein 3 (Fragment) OS=Homo sapiens GN=CRYBG3 PE=2 SV=1	1	9	9	9	2	5	4	2	5	4	2	5	4	9.1	9.1	9.1	150.07	1365	1365	5	1	3		7				1			1			1
B4DLN1;P52815;B4E1E9;I3L1E8	B4DLN1;P52815	12;7;5;1	12;7;5;1	7;7;0;0	39S ribosomal protein L12, mitochondrial	SLC25A10;MRPL12	>tr|B4DLN1|B4DLN1_HUMAN Mitochondrial dicarboxylate carrier OS=Homo sapiens GN=SLC25A10 PE=2 SV=1;>sp|P52815|RM12_HUMAN 39S ribosomal protein L12, mitochondrial OS=Homo sapiens GN=MRPL12 PE=1 SV=2	4	12	12	7	11	10	11	11	10	11	7	6	7	28.5	28.5	14.7	48.099	442	442;198;244;113	21.6	1	4		1	7	6	9			3	7	4	5	7			6	7	8			3
B4DLP8;Q9BWT1;B4DV66;Q9BWT1-2;Q9BWT1-3	B4DLP8;Q9BWT1;B4DV66;Q9BWT1-2;Q9BWT1-3	5;5;5;5;4	5;5;5;5;4	5;5;5;5;4	Cell division cycle-associated protein 7	CDCA7	>tr|B4DLP8|B4DLP8_HUMAN Cell division cycle-associated protein 7 OS=Homo sapiens GN=CDCA7 PE=2 SV=1;>sp|Q9BWT1|CDCA7_HUMAN Cell division cycle-associated protein 7 OS=Homo sapiens GN=CDCA7 PE=1 SV=1;>tr|B4DV66|B4DV66_HUMAN Cell division cycle-associated pr	5	5	5	5	3	4	1	3	4	1	3	4	1	17.6	17.6	17.6	37.785	329	329;371;406;450;321	38.4
K7EIM2;K7ER06;Q7Z721;B4DLT4;P23443-2;F6UYM1;P23443	K7EIM2;K7ER06;Q7Z721;B4DLT4;P23443-2;F6UYM1;P23443	2;2;2;2;2;2;2	2;2;2;2;2;2;2	2;2;2;2;2;2;2	Ribosomal protein S6 kinase beta-1	RPS6KB1	>tr|K7EIM2|K7EIM2_HUMAN Ribosomal protein S6 kinase beta-1 (Fragment) OS=Homo sapiens GN=RPS6KB1 PE=2 SV=1;>tr|K7ER06|K7ER06_HUMAN Ribosomal protein S6 kinase beta-1 OS=Homo sapiens GN=RPS6KB1 PE=2 SV=1;>tr|Q7Z721|Q7Z721_HUMAN Ribosomal protein S6 kinase O	7	2	2	2	1	1	1	1	1	1	1	1	1	32.3	32.3	32.3	6.8818	62	62;140;451;472;502;502;525	4.33	1					2
B4DM58;P00374;B4DDD2;C9JJ68;Q86XF0	B4DM58;P00374;B4DDD2;C9JJ68;Q86XF0	4;4;3;2;2	4;4;3;2;2	4;4;3;2;2	Dihydrofolate reductase;Dihydrofolate reductase, mitochondrial	DHFR;DHFRL1	>tr|B4DM58|B4DM58_HUMAN Dihydrofolate reductase OS=Homo sapiens GN=DHFR PE=2 SV=1;>sp|P00374|DYR_HUMAN Dihydrofolate reductase OS=Homo sapiens GN=DHFR PE=1 SV=2;>tr|B4DDD2|B4DDD2_HUMAN Dihydrofolate reductase OS=Homo sapiens GN=DHFR PE=2 SV=1;>tr|C9JJ68|C9	5	4	4	4	4	3	4	4	3	4	4	3	4	29.5	29.5	29.5	14.5	129	129;187;135;114;187	12.7	3	2			3			5						3						2
B4DMD2;Q96GE4	B4DMD2;Q96GE4	2;2	2;2	2;2	Centrosomal protein of 95 kDa	CEP95	>tr|B4DMD2|B4DMD2_HUMAN Centrosomal protein of 95 kDa OS=Homo sapiens GN=CEP95 PE=2 SV=1;>sp|Q96GE4|CEP95_HUMAN Centrosomal protein of 95 kDa OS=Homo sapiens GN=CEP95 PE=1 SV=1	2	2	2	2	0	0	2	0	0	2	0	0	2	3.3	3.3	3.3	76.674	657	657;821	32.3
B4DME1;E9PQE8;Q9Y296;E9PN70;E9PKS9;J3KP27;G3V1A0;G5EA23	B4DME1;E9PQE8;Q9Y296;E9PN70;E9PKS9;J3KP27;G3V1A0;G5EA23	8;8;8;7;6;5;4;4	8;8;8;7;6;5;4;4	8;8;8;7;6;5;4;4	Trafficking protein particle complex subunit 4	TRAPPC4	>tr|B4DME1|B4DME1_HUMAN Trafficking protein particle complex subunit 4 OS=Homo sapiens GN=TRAPPC4 PE=2 SV=1;>tr|E9PQE8|E9PQE8_HUMAN Trafficking protein particle complex subunit 4 OS=Homo sapiens GN=TRAPPC4 PE=2 SV=1;>sp|Q9Y296|TPPC4_HUMAN Trafficking prote	8	8	8	8	5	5	7	5	5	7	5	5	7	52.7	52.7	52.7	18.446	165	165;176;219;257;126;181;117;126	16.9		3		6	1			7				2		1						4	1
B4DMQ3;Q9BW27;J3KT10;J3QL54;B4DPW1;F5H0W7;J3QLH0;J3QLD4;J3QLV0;J3KSH3;J3KRC0;J3QS63;J3KS87;J3QL91;J3KTC7	B4DMQ3;Q9BW27;J3KT10;J3QL54;B4DPW1	19;19;16;15;12;8;8;7;5;4;4;3;3;3;1	19;19;16;15;12;8;8;7;5;4;4;3;3;3;1	19;19;16;15;12;8;8;7;5;4;4;3;3;3;1	Nuclear pore complex protein Nup85	NUP85	>tr|B4DMQ3|B4DMQ3_HUMAN Nuclear pore complex protein Nup85 OS=Homo sapiens GN=NUP85 PE=2 SV=1;>sp|Q9BW27|NUP85_HUMAN Nuclear pore complex protein Nup85 OS=Homo sapiens GN=NUP85 PE=1 SV=1;>tr|J3KT10|J3KT10_HUMAN Nuclear pore complex protein Nup85 OS=Homo sa	15	19	19	19	15	13	15	15	13	15	15	13	15	39.2	39.2	39.2	69.799	610	610;656;611;544;462;259;302;272;191;120;169;46;98;114;100	26.4	1			4								5	8	1	1	11	5	1		6		1
B4DMT0;F5GZQ8;Q96AN5;Q96AN5-2;B4DPF8	B4DMT0;F5GZQ8;Q96AN5	3;2;2;1;1	3;2;2;1;1	3;2;2;1;1	Transmembrane protein 143	TMEM143	>tr|B4DMT0|B4DMT0_HUMAN Transmembrane protein 143 OS=Homo sapiens GN=TMEM143 PE=2 SV=1;>tr|F5GZQ8|F5GZQ8_HUMAN Transmembrane protein 143 OS=Homo sapiens GN=TMEM143 PE=2 SV=1;>sp|Q96AN5|TM143_HUMAN Transmembrane protein 143 OS=Homo sapiens GN=TMEM143 PE=2 S	5	3	3	3	1	3	1	1	3	1	1	3	1	8	8	8	47.717	424	424;349;459;359;394	28.3														1						1
G3XAC1;Q9BXS9-5;B4DMZ1;Q9BXS9-4;Q9BXS9-2;Q9BXS9-3;Q9BXS9;F8W9I8;C9J6Y3;C9JKR6;Q9BXS9-6	G3XAC1;Q9BXS9-5;B4DMZ1;Q9BXS9-4;Q9BXS9-2;Q9BXS9-3;Q9BXS9;F8W9I8;C9J6Y3;C9JKR6;Q9BXS9-6	2;2;2;2;2;2;2;1;1;1;1	2;2;2;2;2;2;2;1;1;1;1	2;2;2;2;2;2;2;1;1;1;1	Solute carrier family 26 member 6	SLC26A6	>tr|G3XAC1|G3XAC1_HUMAN Solute carrier family 26 member 6 OS=Homo sapiens GN=SLC26A6 PE=4 SV=1;>sp|Q9BXS9-5|S26A6_HUMAN Isoform 5 of Solute carrier family 26 member 6 OS=Homo sapiens GN=SLC26A6;>tr|B4DMZ1|B4DMZ1_HUMAN Solute carrier family 26 member 6 OS=H	11	2	2	2	2	2	2	2	2	2	2	2	2	4	4	4	71.535	651	651;699;723;737;740;758;759;120;169;180;671	20.8			2				3								6				1
F5H702;B4DN34;Q96GC5;F5H8D0	F5H702;B4DN34;Q96GC5	5;5;5;2	5;5;5;2	5;5;5;2	39S ribosomal protein L48, mitochondrial	MRPL48	>tr|F5H702|F5H702_HUMAN 39S ribosomal protein L48, mitochondrial OS=Homo sapiens GN=MRPL48 PE=2 SV=1;>tr|B4DN34|B4DN34_HUMAN 39S ribosomal protein L48, mitochondrial OS=Homo sapiens GN=MRPL48 PE=2 SV=1;>sp|Q96GC5|RM48_HUMAN 39S ribosomal protein L48, mitoc	4	5	5	5	4	4	5	4	4	5	4	4	5	47.8	47.8	47.8	12.77	113	113;194;212;121	17.5	7	5	2	2									2	6	3	3
B4DN88;P29558-2;P29558;E7ETU5;E7EPF2;P29558-4	B4DN88;P29558-2;P29558;E7ETU5	10;9;9;7;4;1	7;6;6;4;2;1	6;5;5;3;1;1	RNA-binding motif, single-stranded-interacting protein 1	RBMS1	>tr|B4DN88|B4DN88_HUMAN RNA-binding motif, single-stranded-interacting protein 1 OS=Homo sapiens GN=RBMS1 PE=2 SV=1;>sp|P29558-2|RBMS1_HUMAN Isoform 2 of RNA-binding motif, single-stranded-interacting protein 1 OS=Homo sapiens GN=RBMS1;>sp|P29558|RBMS1_HUM	6	10	7	6	9	7	8	6	5	5	5	4	4	37.5	31.3	27.7	45.968	419	419;403;406;370;128;38	19.1	1			10	2		1						2			8	1		6
Q5RIA9-3;C9JGY1;F5H3X4;B4DNG9;Q9BRT8-3;Q5RIB0;Q9BRT8;Q5RIA9;Q5JTY5;Q4V339;H0Y5V3;A6NM15;Q9BRT8-2;Q5RIB3;Q4V338;Q4V340;F2Z2T4;Q4V342;Q5RIA9-2;S4R432;Q9BRT8-4;Q5RIB5;H0Y601;Q5JTY2;E9PFE9;H0Y857;Q6NVZ8;F8WEU0;E7EUZ7	Q5RIA9-3;C9JGY1;F5H3X4;B4DNG9;Q9BRT8-3;Q5RIB0;Q9BRT8;Q5RIA9;Q5JTY5;Q4V339;H0Y5V3;A6NM15;Q9BRT8-2;Q5RIB3;Q4V338;Q4V340;F2Z2T4	4;4;4;4;4;4;4;4;4;4;3;3;3;3;3;2;2;1;1;1;1;1;1;1;1;1;1;1;1	4;4;4;4;4;4;4;4;4;4;3;3;3;3;3;2;2;1;1;1;1;1;1;1;1;1;1;1;1	1;1;1;1;1;1;1;1;1;1;1;1;1;1;1;1;1;0;0;0;0;0;0;0;0;0;0;0;0	COBW domain-containing protein 1;COBW domain-containing protein 5;COBW domain-containing protein 3;COBW domain-containing protein 6;Putative COBW domain-containing protein 7	CBWD1;CBWD6;CBWD5;CBWD3;CBWD7	>sp|Q5RIA9-3|CBWD5_HUMAN Isoform 3 of COBW domain-containing protein 5 OS=Homo sapiens GN=CBWD5;>tr|C9JGY1|C9JGY1_HUMAN COBW domain-containing protein 1 OS=Homo sapiens GN=CBWD1 PE=2 SV=1;>tr|F5H3X4|F5H3X4_HUMAN COBW domain-containing protein 6 OS=Homo sap	29	4	4	1	1	3	3	1	3	3	0	1	1	15	15	4.6	38.726	347	347;347;375;375;376;376;395;395;395;395;233;247;359;359;359;242;250;82;104;110;113;113;139;160;176;177;180;182;182	14.8		4			1							3				1
Q9Y3F4;B4DNJ6;B0AZV0;H0YH33	Q9Y3F4;B4DNJ6;B0AZV0	17;17;13;4	17;17;13;4	17;17;13;4	Serine-threonine kinase receptor-associated protein	STRAP	>sp|Q9Y3F4|STRAP_HUMAN Serine-threonine kinase receptor-associated protein OS=Homo sapiens GN=STRAP PE=1 SV=1;>tr|B4DNJ6|B4DNJ6_HUMAN Serine-threonine kinase receptor-associated protein OS=Homo sapiens GN=STRAP PE=2 SV=1;>tr|B0AZV0|B0AZV0_HUMAN Serine-thre	4	17	17	17	16	16	17	16	16	17	16	16	17	52	52	52	38.438	350	350;363;256;95	16.2	9	14	2	20	10	3	12	8				18	4	17	1	15	11	2	6	3
Q03154-4;Q03154;B4DNW0;C9JMV9;Q03154-2;Q03154-3;C9JYZ0;F8WC59	Q03154-4;Q03154;B4DNW0;C9JMV9;Q03154-2;Q03154-3;C9JYZ0	10;10;10;9;8;7;5;4	10;10;10;9;8;7;5;4	10;10;10;9;8;7;5;4	Aminoacylase-1	ACY1;ABHD14A-ACY1	>sp|Q03154-4|ACY1_HUMAN Isoform 4 of Aminoacylase-1 OS=Homo sapiens GN=ACY1;>sp|Q03154|ACY1_HUMAN Aminoacylase-1 OS=Homo sapiens GN=ACY1 PE=1 SV=1;>tr|B4DNW0|B4DNW0_HUMAN Aminoacylase-1 OS=Homo sapiens GN=ACY1 PE=2 SV=1;>tr|C9JMV9|C9JMV9_HUMAN Protein ABHD	8	10	10	10	10	7	10	10	7	10	10	7	10	27.3	27.3	27.3	42.194	373	373;408;498;509;336;343;228;201	9.53	8	5		15	3			6			3	2		1		5				2
B4DNX9;Q14592	B4DNX9;Q14592	4;4	4;4	4;4	Zinc finger protein 460	ZNF460	>tr|B4DNX9|B4DNX9_HUMAN Zinc finger protein 460 OS=Homo sapiens GN=ZNF460 PE=2 SV=1;>sp|Q14592|ZN460_HUMAN Zinc finger protein 460 OS=Homo sapiens GN=ZNF460 PE=1 SV=2	2	4	4	4	4	2	1	4	2	1	4	2	1	8.4	8.4	8.4	59.063	521	521;562	24.5									1											5	4
B4DP11;Q15185;B4DP21;B4DDC6;B4DHP2	B4DP11;Q15185;B4DP21;B4DDC6	9;9;8;5;4	9;9;8;5;4	9;9;8;5;4	Prostaglandin E synthase 3	PTGES3	>tr|B4DP11|B4DP11_HUMAN Prostaglandin E synthase 3 OS=Homo sapiens GN=PTGES3 PE=2 SV=1;>sp|Q15185|TEBP_HUMAN Prostaglandin E synthase 3 OS=Homo sapiens GN=PTGES3 PE=1 SV=1;>tr|B4DP21|B4DP21_HUMAN Prostaglandin E synthase 3 OS=Homo sapiens GN=PTGES3 PE=2 SV	5	9	9	9	9	9	8	9	9	8	9	9	8	54.7	54.7	54.7	16.476	139	139;160;130;124;127	19.2	7	6	1	2	6	5				1	6	11	4	5			7	4				4
B4DP31;C9J168;C9JUN4;C9JKT9	B4DP31;C9J168;C9JUN4	8;7;4;2	1;1;1;1	1;1;1;1		PRPSAP1	>tr|B4DP31|B4DP31_HUMAN Phosphoribosyl pyrophosphate synthase-associated protein 1 OS=Homo sapiens GN=PRPSAP1 PE=2 SV=1;>tr|C9J168|C9J168_HUMAN Phosphoribosyl pyrophosphate synthase-associated protein 1 (Fragment) OS=Homo sapiens GN=PRPSAP1 PE=2 SV=1;>tr|C	4	8	1	1	6	5	6	0	0	1	0	0	1	37.6	3.9	3.9	31.265	282	282;230;157;89	33
P12694;B4DP47;F5H5P2;F5GXU9;H0YH31	P12694;B4DP47;F5H5P2;F5GXU9	10;10;10;5;3	10;10;10;5;3	10;10;10;5;3	2-oxoisovalerate dehydrogenase subunit alpha, mitochondrial	BCKDHA	>sp|P12694|ODBA_HUMAN 2-oxoisovalerate dehydrogenase subunit alpha, mitochondrial OS=Homo sapiens GN=BCKDHA PE=1 SV=2;>tr|B4DP47|B4DP47_HUMAN 2-oxoisovalerate dehydrogenase subunit alpha, mitochondrial OS=Homo sapiens GN=BCKDHA PE=2 SV=1;>tr|F5H5P2|F5H5P2_	5	10	10	10	7	9	8	7	9	8	7	9	8	25.2	25.2	25.2	50.47	445	445;448;479;328;211	17.1	3			7	6	2						3	2			8	10	2
B4DPR4;C9J494;Q9H000	B4DPR4;C9J494;Q9H000	7;7;7	7;7;7	7;7;7	Probable E3 ubiquitin-protein ligase makorin-2	MKRN2	>tr|B4DPR4|B4DPR4_HUMAN Makorin, ring finger protein, 2, isoform CRA_b OS=Homo sapiens GN=MKRN2 PE=2 SV=1;>tr|C9J494|C9J494_HUMAN Probable E3 ubiquitin-protein ligase makorin-2 OS=Homo sapiens GN=MKRN2 PE=2 SV=1;>sp|Q9H000|MKRN2_HUMAN Probable E3 ubiquitin	3	7	7	7	5	6	5	5	6	5	5	6	5	14.2	14.2	14.2	41.984	373	373;414;416	18.7			2	1	4	4			2				1		4		5	5		1	3
B4DPR9;Q99551;C9JNM8;C9JE25	B4DPR9;Q99551	6;6;2;2	6;6;2;2	6;6;2;2	Transcription termination factor, mitochondrial	MTERF	>tr|B4DPR9|B4DPR9_HUMAN Transcription termination factor, mitochondrial OS=Homo sapiens GN=MTERF PE=2 SV=1;>sp|Q99551|MTERF_HUMAN Transcription termination factor, mitochondrial OS=Homo sapiens GN=MTERF PE=1 SV=1	4	6	6	6	5	2	3	5	2	3	5	2	3	14.8	14.8	14.8	43.641	379	379;399;139;158	19.8		1				3					1
Q5THU2;Q5T2H3;B4DPX2;Q9NVV5-5;Q9NVV5-3;Q5T2H4;Q9NVV5-4;Q9NVV5-2;Q9NVV5	Q5THU2;Q5T2H3;B4DPX2;Q9NVV5-5;Q9NVV5-3;Q5T2H4;Q9NVV5-4;Q9NVV5-2;Q9NVV5	1;1;1;1;1;1;1;1;1	1;1;1;1;1;1;1;1;1	1;1;1;1;1;1;1;1;1	Androgen-induced gene 1 protein	AIG1	>tr|Q5THU2|Q5THU2_HUMAN Androgen-induced gene 1 protein OS=Homo sapiens GN=AIG1 PE=2 SV=1;>tr|Q5T2H3|Q5T2H3_HUMAN Androgen-induced gene 1 protein (Fragment) OS=Homo sapiens GN=AIG1 PE=2 SV=1;>tr|B4DPX2|B4DPX2_HUMAN Androgen-induced gene 1 protein OS=Homo s	9	1	1	1	1	1	0	1	1	0	1	1	0	31.9	31.9	31.9	5.3704	47	47;124;134;137;186;192;228;238;245	18.3									1												2
B4DPY8;O94842;O15405-2;O15405	B4DPY8;O94842	4;4;1;1	4;4;1;1	3;3;0;0	TOX high mobility group box family member 4	TOX4	>tr|B4DPY8|B4DPY8_HUMAN TOX high mobility group box family member 4 OS=Homo sapiens GN=TOX4 PE=2 SV=1;>sp|O94842|TOX4_HUMAN TOX high mobility group box family member 4 OS=Homo sapiens GN=TOX4 PE=1 SV=1	4	4	4	3	3	3	3	3	3	3	2	2	2	10	10	7.9	63.821	598	598;621;571;576	24.4						3											4	3
B4DQ14;Q9BY44;F8WAE5;B4DF96;Q9BY44-2;H7C5R5;C9IZE1;H7C5Q3;F8WF18;F8WAT3	B4DQ14;Q9BY44;F8WAE5;B4DF96;Q9BY44-2	18;18;17;16;11;7;6;4;1;1	18;18;17;16;11;7;6;4;1;1	18;18;17;16;11;7;6;4;1;1	Eukaryotic translation initiation factor 2A	EIF2A	>tr|B4DQ14|B4DQ14_HUMAN Eukaryotic translation initiation factor 2 subunit 1 OS=Homo sapiens GN=EIF2A PE=2 SV=1;>sp|Q9BY44|EIF2A_HUMAN Eukaryotic translation initiation factor 2A OS=Homo sapiens GN=EIF2A PE=1 SV=3;>tr|F8WAE5|F8WAE5_HUMAN Eukaryotic transla	10	18	18	18	18	18	18	18	18	18	18	18	18	40	40	40	62.288	560	560;585;580;524;371;316;237;158;59;75	19.8	9	8	2	10	2			7		2	8	20	15	17	8	17	12	2		4	1	4
B4DQ51;P45954	B4DQ51;P45954	9;9	9;9	9;9	Short/branched chain specific acyl-CoA dehydrogenase, mitochondrial	ACADSB	>tr|B4DQ51|B4DQ51_HUMAN Short/branched chain-specific acyl-CoA dehydrogenase, mitochondrial OS=Homo sapiens GN=ACADSB PE=2 SV=1;>sp|P45954|ACDSB_HUMAN Short/branched chain specific acyl-CoA dehydrogenase, mitochondrial OS=Homo sapiens GN=ACADSB PE=1 SV=1	2	9	9	9	6	5	8	6	5	8	6	5	8	32.4	32.4	32.4	36.025	330	330;432	16.2	2				4	5		1	1			3					2	1		1	2
B4DQ94;Q7L8J4	B4DQ94;Q7L8J4	4;4	4;4	4;4	SH3 domain-binding protein 5-like	SH3BP5L	>tr|B4DQ94|B4DQ94_HUMAN SH3 domain-binding protein 5-like OS=Homo sapiens GN=SH3BP5L PE=2 SV=1;>sp|Q7L8J4|3BP5L_HUMAN SH3 domain-binding protein 5-like OS=Homo sapiens GN=SH3BP5L PE=1 SV=1	2	4	4	4	4	4	2	4	4	2	4	4	2	12.7	12.7	12.7	40.5	361	361;393	17.7				2				6			3			1
B4DQA8;K7EJC8;E9PCW1;O95249;G5E9T8;F6RU00;O95249-2	B4DQA8;K7EJC8;E9PCW1;O95249;G5E9T8;F6RU00;O95249-2	6;6;6;6;5;3;3	6;6;6;6;5;3;3	6;6;6;6;5;3;3	Golgi SNAP receptor complex member 1	GOSR1	>tr|B4DQA8|B4DQA8_HUMAN Golgi SNAP receptor complex member 1 OS=Homo sapiens GN=GOSR1 PE=2 SV=1;>tr|K7EJC8|K7EJC8_HUMAN Golgi SNAP receptor complex member 1 OS=Homo sapiens GN=GOSR1 PE=2 SV=1;>tr|E9PCW1|E9PCW1_HUMAN Golgi SNAP receptor complex member 1 OS=	7	6	6	6	4	4	5	4	4	5	4	4	5	48.9	48.9	48.9	20.045	174	174;236;248;250;255;81;185	19.7	4						7	1				2	4						4
B4DQE6;B4DTN8;Q9GZU3	B4DQE6;B4DTN8;Q9GZU3	2;2;2	2;2;2	2;2;2	Transmembrane protein 39B	TMEM39B	>tr|B4DQE6|B4DQE6_HUMAN Transmembrane protein 39B OS=Homo sapiens GN=TMEM39B PE=2 SV=1;>tr|B4DTN8|B4DTN8_HUMAN Transmembrane protein 39B OS=Homo sapiens GN=TMEM39B PE=2 SV=1;>sp|Q9GZU3|TM39B_HUMAN Transmembrane protein 39B OS=Homo sapiens GN=TMEM39B PE=2 S	3	2	2	2	1	2	1	1	2	1	1	2	1	8.9	8.9	8.9	34.103	293	293;342;492	23.4									1												3
B4DQH9;Q6VN20;R4GMX8;R4GN91;R4GMX7;R4GNA3;B3KP49;B4DID0;B4DHL9	B4DQH9;Q6VN20;R4GMX8;R4GN91	5;5;5;3;2;2;2;2;1	4;4;4;2;2;2;2;2;1	4;4;4;2;2;2;2;2;1	Ran-binding protein 10	RANBP10	>tr|B4DQH9|B4DQH9_HUMAN Ran-binding protein 10 OS=Homo sapiens GN=RANBP10 PE=2 SV=1;>sp|Q6VN20|RBP10_HUMAN Ran-binding protein 10 OS=Homo sapiens GN=RANBP10 PE=1 SV=1;>tr|R4GMX8|R4GMX8_HUMAN Ran-binding protein 10 OS=Homo sapiens GN=RANBP10 PE=4 SV=1;>tr|R	9	5	4	4	4	3	4	4	2	3	4	2	3	11.6	8.4	8.4	64.541	594	594;620;650;149;82;126;391;533;179	24					1						4		2
B4DQI6;B4DUA9;Q13595;Q13595-2	B4DQI6;B4DUA9;Q13595;Q13595-2	9;9;9;7	7;7;7;5	7;7;7;5	Transformer-2 protein homolog alpha	TRA2A	>tr|B4DQI6|B4DQI6_HUMAN Transformer-2 protein homolog alpha OS=Homo sapiens GN=TRA2A PE=2 SV=1;>tr|B4DUA9|B4DUA9_HUMAN Transformer-2 protein homolog alpha OS=Homo sapiens GN=TRA2A PE=2 SV=1;>sp|Q13595|TRA2A_HUMAN Transformer-2 protein homolog alpha OS=Homo	4	9	7	7	9	8	9	7	6	7	7	6	7	40.6	35	35	20.589	180	180;181;282;113	25.5					1	1						5	8				5	3
F5H7U0;B4DQJ8;P52209;K7EPF6;K7EM49;K7ELN9;K7EMN2	F5H7U0;B4DQJ8;P52209	23;23;23;10;9;8;7	23;23;23;10;9;8;7	23;23;23;10;9;8;7	6-phosphogluconate dehydrogenase, decarboxylating	PGD	>tr|F5H7U0|F5H7U0_HUMAN 6-phosphogluconate dehydrogenase, decarboxylating OS=Homo sapiens GN=PGD PE=2 SV=1;>tr|B4DQJ8|B4DQJ8_HUMAN 6-phosphogluconate dehydrogenase, decarboxylating OS=Homo sapiens GN=PGD PE=2 SV=1;>sp|P52209|6PGD_HUMAN 6-phosphogluconate d	7	23	23	23	22	20	20	22	20	20	22	20	20	63.8	63.8	63.8	50.793	461	461;470;483;256;205;224;160	14.7	27	17		10	12	2	40	3	67	3	5	20	13	14		5	11		24		7	1
Q9HD23-2;Q9HD23;B4DQL2;F5GWH3;B4DMD9	Q9HD23-2;Q9HD23;B4DQL2;F5GWH3	4;4;4;3;1	4;4;4;3;1	4;4;4;3;1	Magnesium transporter MRS2 homolog, mitochondrial	MRS2	>sp|Q9HD23-2|MRS2_HUMAN Isoform 2 of Magnesium transporter MRS2 homolog, mitochondrial OS=Homo sapiens GN=MRS2;>sp|Q9HD23|MRS2_HUMAN Magnesium transporter MRS2 homolog, mitochondrial OS=Homo sapiens GN=MRS2 PE=1 SV=1;>tr|B4DQL2|B4DQL2_HUMAN Magnesium trans	5	4	4	4	3	3	1	3	3	1	3	3	1	11.3	11.3	11.3	46.491	408	408;443;446;393;152	20.5	2												4
Q9HCN4;B4DQM4;Q9HCN4-2;Q9HCN4-4;Q9HCN4-3;F8WD09	Q9HCN4;B4DQM4;Q9HCN4-2;Q9HCN4-4;Q9HCN4-3	5;5;4;4;3;1	5;5;4;4;3;1	5;5;4;4;3;1	GPN-loop GTPase 1	GPN1	>sp|Q9HCN4|GPN1_HUMAN GPN-loop GTPase 1 OS=Homo sapiens GN=GPN1 PE=1 SV=1;>tr|B4DQM4|B4DQM4_HUMAN GPN-loop GTPase 1 OS=Homo sapiens GN=GPN1 PE=2 SV=1;>sp|Q9HCN4-2|GPN1_HUMAN Isoform 2 of GPN-loop GTPase 1 OS=Homo sapiens GN=GPN1;>sp|Q9HCN4-4|GPN1_HUMAN Iso	6	5	5	5	4	2	4	4	2	4	4	2	4	19.8	19.8	19.8	41.74	374	374;388;295;362;279;73	18.8					3						3	2					2
G3V2V8;B4DQV7;J3KMY5;P61916;H0YIZ1;G3V3E8;E7EMS2;G3V3D1	G3V2V8;B4DQV7;J3KMY5;P61916;H0YIZ1;G3V3E8;E7EMS2;G3V3D1	3;3;3;3;3;3;3;3	3;3;3;3;3;3;3;3	3;3;3;3;3;3;3;3	Epididymal secretory protein E1	NPC2	>tr|G3V2V8|G3V2V8_HUMAN Epididymal secretory protein E1 (Fragment) OS=Homo sapiens GN=NPC2 PE=2 SV=1;>tr|B4DQV7|B4DQV7_HUMAN Epididymal secretory protein E1 OS=Homo sapiens GN=NPC2 PE=2 SV=1;>tr|J3KMY5|J3KMY5_HUMAN Epididymal secretory protein E1 OS=Homo s	8	3	3	3	3	2	3	3	2	3	3	2	3	26.2	26.2	26.2	13.078	122	122;125;148;151;173;174;201;221	13.8			4	3	3	4					9	2					6	1
B4DR03;Q86UY6;B4DU10;F5H2C9	B4DR03;Q86UY6;B4DU10	4;4;3;1	4;4;3;1	4;4;3;1	N-alpha-acetyltransferase 40	NAA40	>tr|B4DR03|B4DR03_HUMAN N-alpha-acetyltransferase 40 OS=Homo sapiens GN=NAA40 PE=2 SV=1;>sp|Q86UY6|NAA40_HUMAN N-alpha-acetyltransferase 40 OS=Homo sapiens GN=NAA40 PE=2 SV=1;>tr|B4DU10|B4DU10_HUMAN N-alpha-acetyltransferase 40 OS=Homo sapiens GN=NAA40 PE=	4	4	4	4	3	3	3	3	3	3	3	3	3	23.6	23.6	23.6	24.752	216	216;237;197;124	29.1																3
Q99879;Q99877;Q93079;Q5QNW6;P62807;P58876;P57053;O60814;Q5QNW6-2;U3KQK0;B4DR52	Q99879;Q99877;Q93079;Q5QNW6;P62807;P58876;P57053;O60814;Q5QNW6-2;U3KQK0;B4DR52	9;9;9;9;9;9;9;9;9;9;9	2;2;2;2;2;2;2;2;2;2;2	0;0;0;0;0;0;0;0;0;0;0	Histone H2B type 1-M;Histone H2B type 1-N;Histone H2B type 1-H;Histone H2B type 2-F;Histone H2B type 1-C/E/F/G/I;Histone H2B type 1-D;Histone H2B type F-S;Histone H2B type 1-K;Histone H2B	HIST1H2BM;HIST1H2BN;HIST1H2BH;HIST2H2BF;HIST1H2BC;HIST1H2BD;H2BFS;HIST1H2BK	>sp|Q99879|H2B1M_HUMAN Histone H2B type 1-M OS=Homo sapiens GN=HIST1H2BM PE=1 SV=3;>sp|Q99877|H2B1N_HUMAN Histone H2B type 1-N OS=Homo sapiens GN=HIST1H2BN PE=1 SV=3;>sp|Q93079|H2B1H_HUMAN Histone H2B type 1-H OS=Homo sapiens GN=HIST1H2BH PE=1 SV=3;>sp|Q5Q	11	9	2	0	8	8	8	2	2	2	0	0	0	56.3	7.9	0	13.989	126	126;126;126;126;126;126;126;126;134;166;166	30.5					2	2	2			1	10	1				3	2	1	1			4
P61619;B4DR61;P61619-3	P61619;B4DR61;P61619-3	11;11;6	11;11;6	8;8;5	Protein transport protein Sec61 subunit alpha isoform 1	SEC61A1	>sp|P61619|S61A1_HUMAN Protein transport protein Sec61 subunit alpha isoform 1 OS=Homo sapiens GN=SEC61A1 PE=1 SV=2;>tr|B4DR61|B4DR61_HUMAN Protein transport protein Sec61 subunit alpha isoform 1 OS=Homo sapiens GN=SEC61A1 PE=2 SV=1;>sp|P61619-3|S61A1_HUMA	3	11	11	8	9	9	10	9	9	10	7	7	7	24.2	24.2	19.1	52.264	476	476;482;356	20	4			12			1					6	3	4		18	13	2	4
B4DR80;Q9Y6E0-2;Q9Y6E0;H0Y630;Q5JV98;Q5JV99	B4DR80;Q9Y6E0-2;Q9Y6E0;H0Y630;Q5JV98	18;18;17;14;10;5	18;18;17;14;10;5	11;11;10;8;7;4	Serine/threonine-protein kinase 24;Serine/threonine-protein kinase 24 36 kDa subunit;Serine/threonine-protein kinase 24 12 kDa subunit	STK24	>tr|B4DR80|B4DR80_HUMAN Serine/threonine-protein kinase 24 12 kDa subunit OS=Homo sapiens GN=STK24 PE=2 SV=1;>sp|Q9Y6E0-2|STK24_HUMAN Isoform A of Serine/threonine-protein kinase 24 OS=Homo sapiens GN=STK24;>sp|Q9Y6E0|STK24_HUMAN Serine/threonine-protein k	6	18	18	11	14	17	16	14	17	16	8	11	10	50	50	33.5	45.835	412	412;431;443;369;209;142	16.3	9	3		8	5	4	2	2		8	16	11	6	3		11	2	1	4	2		4
Q02809;B4DR87;Q5JXB9;Q5JXB7;Q5JXB8	Q02809;B4DR87	29;29;6;6;4	29;29;6;6;4	29;29;6;6;4	Procollagen-lysine,2-oxoglutarate 5-dioxygenase 1	PLOD1	>sp|Q02809|PLOD1_HUMAN Procollagen-lysine,2-oxoglutarate 5-dioxygenase 1 OS=Homo sapiens GN=PLOD1 PE=1 SV=2;>tr|B4DR87|B4DR87_HUMAN Procollagen-lysine,2-oxoglutarate 5-dioxygenase 1 OS=Homo sapiens GN=PLOD1 PE=2 SV=1	5	29	29	29	25	26	28	25	26	28	25	26	28	48.7	48.7	48.7	83.549	727	727;774;199;283;225	19.5	7	17	4	5	1	6	25	9	9		10	13	8	17	9	6	8	8	25	6	16	3
B4DRL9;P24386	B4DRL9;P24386	4;4	3;3	3;3	Rab proteins geranylgeranyltransferase component A 1	CHM	>tr|B4DRL9|B4DRL9_HUMAN Rab proteins geranylgeranyltransferase component A 1 OS=Homo sapiens GN=CHM PE=2 SV=1;>sp|P24386|RAE1_HUMAN Rab proteins geranylgeranyltransferase component A 1 OS=Homo sapiens GN=CHM PE=1 SV=3	2	4	3	3	3	4	3	2	3	2	2	3	2	7.5	5.9	5.9	57.264	505	505;653	8.15		6				2						3		1
B4DRN7;Q86YS7;Q86YS7-2;F5H2A1;F5H5R1;F5H3N1;H0YFC4;H0YFE9;H0YGJ3;H0YGU7	B4DRN7;Q86YS7;Q86YS7-2;F5H2A1;F5H5R1;F5H3N1	9;8;8;8;7;6;3;2;1;1	9;8;8;8;7;6;3;2;1;1	9;8;8;8;7;6;3;2;1;1	C2 domain-containing protein 5	C2CD5	>tr|B4DRN7|B4DRN7_HUMAN C2 domain-containing protein 5 OS=Homo sapiens GN=C2CD5 PE=2 SV=1;>sp|Q86YS7|C2CD5_HUMAN C2 domain-containing protein 5 OS=Homo sapiens GN=C2CD5 PE=1 SV=1;>sp|Q86YS7-2|C2CD5_HUMAN Isoform 2 of C2 domain-containing protein 5 OS=Homo	10	9	9	9	7	7	9	7	7	9	7	7	9	10.1	10.1	10.1	116.03	1051	1051;1000;1042;1053;1054;856;283;165;128;182	15.5	4	2		5	3	1	5				4		1	3					1
B4DRN8;Q2TB82;Q5W0Z9-3;Q5W0Z9;Q5W0Z9-2	B4DRN8;Q2TB82;Q5W0Z9-3;Q5W0Z9;Q5W0Z9-2	3;3;3;3;2	3;3;3;3;2	3;3;3;3;2	Probable palmitoyltransferase ZDHHC20	ZDHHC20	>tr|B4DRN8|B4DRN8_HUMAN Palmitoyltransferase OS=Homo sapiens GN=ZDHHC20 PE=2 SV=1;>tr|Q2TB82|Q2TB82_HUMAN Palmitoyltransferase OS=Homo sapiens GN=ZDHHC20 PE=2 SV=1;>sp|Q5W0Z9-3|ZDH20_HUMAN Isoform 3 of Probable palmitoyltransferase ZDHHC20 OS=Homo sapiens	5	3	3	3	2	0	1	2	0	1	2	0	1	13.4	13.4	13.4	33.743	292	292;320;354;365;130	11	2											1	1
G5EA06;Q92552;B4DRT2;D6RH20;D6RJC7;E5RJ73	G5EA06;Q92552;B4DRT2;D6RH20;D6RJC7	12;12;12;11;6;1	12;12;12;11;6;1	12;12;12;11;6;1	28S ribosomal protein S27, mitochondrial	MRPS27	>tr|G5EA06|G5EA06_HUMAN 28S ribosomal protein S27, mitochondrial OS=Homo sapiens GN=MRPS27 PE=2 SV=1;>sp|Q92552|RT27_HUMAN 28S ribosomal protein S27, mitochondrial OS=Homo sapiens GN=MRPS27 PE=1 SV=3;>tr|B4DRT2|B4DRT2_HUMAN 28S ribosomal protein S27, mitoc	6	12	12	12	11	10	10	11	10	10	11	10	10	38	38	38	41.329	358	358;414;428;299;197;94	21.1	11	3			2					1	8	15	8	4			1	2
B4DS21;Q15573;Q15573-2	B4DS21;Q15573;Q15573-2	4;4;2	4;4;2	4;4;2	TATA box-binding protein-associated factor RNA polymerase I subunit A	TAF1A	>tr|B4DS21|B4DS21_HUMAN TATA box-binding protein-associated factor RNA polymerase I subunit A OS=Homo sapiens GN=TAF1A PE=2 SV=1;>sp|Q15573|TAF1A_HUMAN TATA box-binding protein-associated factor RNA polymerase I subunit A OS=Homo sapiens GN=TAF1A PE=1 SV=1	3	4	4	4	2	2	3	2	2	3	2	2	3	15.4	15.4	15.4	36.145	311	311;450;336	35.8																					1
G3V1P0;B4DS22;Q9P215	G3V1P0;B4DS22;Q9P215	2;2;2	2;2;2	2;2;2	Pogo transposable element with KRAB domain	POGK	>tr|G3V1P0|G3V1P0_HUMAN Pogo transposable element with KRAB domain OS=Homo sapiens GN=POGK PE=4 SV=1;>tr|B4DS22|B4DS22_HUMAN Pogo transposable element with KRAB domain OS=Homo sapiens GN=POGK PE=2 SV=1;>sp|Q9P215|POGK_HUMAN Pogo transposable element with K	3	2	2	2	2	1	2	2	1	2	2	1	2	5.7	5.7	5.7	55.76	491	491;524;609	23.1			1															3
B4DS52;Q96J42-2;H0Y997;Q96J42;H0Y928;D6RBD9;D6RB48	B4DS52;Q96J42-2;H0Y997;Q96J42	3;3;3;3;1;1;1	3;3;3;3;1;1;1	3;3;3;3;1;1;1	Thioredoxin domain-containing protein 15	TXNDC15	>tr|B4DS52|B4DS52_HUMAN Thioredoxin domain-containing protein 15 OS=Homo sapiens GN=TXNDC15 PE=2 SV=1;>sp|Q96J42-2|TXD15_HUMAN Isoform 2 of Thioredoxin domain-containing protein 15 OS=Homo sapiens GN=TXNDC15;>tr|H0Y997|H0Y997_HUMAN Thioredoxin domain-conta	7	3	3	3	2	1	2	2	1	2	2	1	2	14.5	14.5	14.5	37.249	337	337;343;344;360;115;155;179	14.8	1											4
B4DS61;Q96SB4;H3BLV9;Q96SB4-3;Q5R363;D6RBF8;D6RBM8	B4DS61;Q96SB4;H3BLV9;Q96SB4-3;Q5R363	18;18;18;18;16;6;2	18;18;18;18;16;6;2	13;13;13;13;13;4;1	SRSF protein kinase 1	SRPK1	>tr|B4DS61|B4DS61_HUMAN SFRS protein kinase 1, isoform CRA_f OS=Homo sapiens GN=SRPK1 PE=2 SV=1;>sp|Q96SB4|SRPK1_HUMAN SRSF protein kinase 1 OS=Homo sapiens GN=SRPK1 PE=1 SV=2;>tr|H3BLV9|H3BLV9_HUMAN SRSF protein kinase 1 (Fragment) OS=Homo sapiens GN=SRPK	7	18	18	13	16	14	16	16	14	16	11	10	12	26.6	26.6	20.8	72.383	639	639;655;671;826;547;146;155	19.8	10	9	9		3	2		2	1		3	6	11	14	7		1	1		1	6
B4DSS5;O60268;O60268-2;H3BNA7;H3BMU3	B4DSS5;O60268;O60268-2	3;3;2;1;1	3;3;2;1;1	3;3;2;1;1	Uncharacterized protein KIAA0513	KIAA0513	>tr|B4DSS5|B4DSS5_HUMAN Uncharacterized protein KIAA0513 OS=Homo sapiens GN=KIAA0513 PE=2 SV=1;>sp|O60268|K0513_HUMAN Uncharacterized protein KIAA0513 OS=Homo sapiens GN=KIAA0513 PE=2 SV=1;>sp|O60268-2|K0513_HUMAN Isoform 2 of Uncharacterized protein KIAA0	5	3	3	3	2	1	2	2	1	2	2	1	2	7.7	7.7	7.7	45.537	401	401;411;301;113;198	2.8	3			1			1
Q9UKA9;Q9UKA9-2;Q9UKA9-4;Q9UKA9-3;B4DSS8;B4DI28;Q9UKA9-5;Q9UKA9-6	Q9UKA9;Q9UKA9-2;Q9UKA9-4;Q9UKA9-3;B4DSS8;B4DI28;Q9UKA9-5;Q9UKA9-6	15;15;15;15;15;8;8;8	15;15;15;15;15;8;8;8	15;15;15;15;15;8;8;8	Polypyrimidine tract-binding protein 2	PTBP2	>sp|Q9UKA9|PTBP2_HUMAN Polypyrimidine tract-binding protein 2 OS=Homo sapiens GN=PTBP2 PE=1 SV=1;>sp|Q9UKA9-2|PTBP2_HUMAN Isoform 2 of Polypyrimidine tract-binding protein 2 OS=Homo sapiens GN=PTBP2;>sp|Q9UKA9-4|PTBP2_HUMAN Isoform 4 of Polypyrimidine trac	8	15	15	15	10	11	11	10	11	11	10	11	11	42.6	42.6	42.6	57.49	531	531;532;536;537;548;325;356;361	23.8		1	1	4	2			1			5	3	1	6	1	15	3			5
O43463;B4DST0	O43463;B4DST0	6;6	6;6	6;6	Histone-lysine N-methyltransferase SUV39H1	SUV39H1	>sp|O43463|SUV91_HUMAN Histone-lysine N-methyltransferase SUV39H1 OS=Homo sapiens GN=SUV39H1 PE=1 SV=1;>tr|B4DST0|B4DST0_HUMAN Histone-lysine N-methyltransferase SUV39H1 OS=Homo sapiens GN=SUV39H1 PE=2 SV=1	2	6	6	6	4	5	4	4	5	4	4	5	4	15	15	15	47.907	412	412;423	27																2	2	4	2
B4DT35;Q7Z3B4;E7EUM5;Q7Z3B4-2	B4DT35;Q7Z3B4;E7EUM5;Q7Z3B4-2	17;17;16;14	17;17;16;14	17;17;16;14	Nucleoporin p54	NUP54	>tr|B4DT35|B4DT35_HUMAN Nucleoporin p54 OS=Homo sapiens GN=NUP54 PE=2 SV=1;>sp|Q7Z3B4|NUP54_HUMAN Nucleoporin p54 OS=Homo sapiens GN=NUP54 PE=1 SV=2;>tr|E7EUM5|E7EUM5_HUMAN Nucleoporin p54 OS=Homo sapiens GN=NUP54 PE=2 SV=2;>sp|Q7Z3B4-2|NUP54_HUMAN Isoform	4	17	17	17	14	13	15	14	13	15	14	13	15	39	39	39	50.775	459	459;507;327;291	26.1	3				4	3	5	7	2			8	5	2			3	4	12	6		3
B4DT55;Q9HAD4;H0YAA3;D6RE66;D6RH33;D6R9E7;D6RB94;B4DK73;B4DHS8;D6RBY6;H0Y9Z3;D6RJA5;B4E2L4;D6R9M1	B4DT55;Q9HAD4;H0YAA3;D6RE66;D6RH33;D6R9E7;D6RB94;B4DK73;B4DHS8;D6RBY6	7;7;6;5;4;4;4;4;4;4;3;2;2;1	7;7;6;5;4;4;4;4;4;4;3;2;2;1	7;7;6;5;4;4;4;4;4;4;3;2;2;1	WD repeat-containing protein 41	WDR41	>tr|B4DT55|B4DT55_HUMAN WD repeat-containing protein 41 OS=Homo sapiens GN=WDR41 PE=2 SV=1;>sp|Q9HAD4|WDR41_HUMAN WD repeat-containing protein 41 OS=Homo sapiens GN=WDR41 PE=2 SV=3;>tr|H0YAA3|H0YAA3_HUMAN WD repeat-containing protein 41 (Fragment) OS=Homo	14	7	7	7	4	3	5	4	3	5	4	3	5	17.8	17.8	17.8	45.505	404	404;459;394;189;150;150;151;157;176;179;163;140;205;121	14.7	2			3				5			1	2				1
J3QS48;I3L295;J3KTK8;J3QQZ4;J3KT75;B4DT74;J3QW43;J3QRD5;O75352;J3KSI4;I3L405;I3L261;I3L1D2;I3L4E0	J3QS48;I3L295;J3KTK8;J3QQZ4;J3KT75;B4DT74;J3QW43;J3QRD5;O75352;J3KSI4;I3L405;I3L261;I3L1D2;I3L4E0	4;4;4;4;4;4;4;4;4;2;2;2;2;2	4;4;4;4;4;4;4;4;4;2;2;2;2;2	4;4;4;4;4;4;4;4;4;2;2;2;2;2	Mannose-P-dolichol utilization defect 1 protein	MPDU1	>tr|J3QS48|J3QS48_HUMAN Mannose-P-dolichol utilization defect 1 protein OS=Homo sapiens GN=MPDU1 PE=2 SV=1;>tr|I3L295|I3L295_HUMAN Mannose-P-dolichol utilization defect 1 protein OS=Homo sapiens GN=MPDU1 PE=2 SV=1;>tr|J3KTK8|J3KTK8_HUMAN Mannose-P-dolichol	14	4	4	4	3	3	4	3	3	4	3	3	4	30.7	30.7	30.7	10.978	101	101;109;116;152;154;186;192;194;247;52;54;61;61;75	15						3						10						2
B4DT77;P20073-2;P20073	B4DT77;P20073-2;P20073	25;25;25	25;25;25	25;25;25	Annexin;Annexin A7	ANXA7	>tr|B4DT77|B4DT77_HUMAN Annexin OS=Homo sapiens GN=ANXA7 PE=2 SV=1;>sp|P20073-2|ANXA7_HUMAN Isoform 2 of Annexin A7 OS=Homo sapiens GN=ANXA7;>sp|P20073|ANXA7_HUMAN Annexin A7 OS=Homo sapiens GN=ANXA7 PE=1 SV=3	3	25	25	25	22	20	21	22	20	21	22	20	21	64.9	64.9	64.9	37.805	336	336;466;488	16.7	16	7	10	16	13	12	10			7	14	10	9	4	9	13	4	6	4			1
Q14103-4;B4DTC3;Q14103-2;D6RBQ9	Q14103-4;B4DTC3;Q14103-2	18;18;18;7	1;1;1;1	1;1;1;1		HNRNPD	>sp|Q14103-4|HNRPD_HUMAN Isoform 4 of Heterogeneous nuclear ribonucleoprotein D0 OS=Homo sapiens GN=HNRNPD;>tr|B4DTC3|B4DTC3_HUMAN Heterogeneous nuclear ribonucleoprotein D0 OS=Homo sapiens GN=HNRNPD PE=2 SV=1;>sp|Q14103-2|HNRPD_HUMAN Isoform 2 of Heteroge	4	18	1	1	16	15	17	1	1	1	1	1	1	42.9	4.2	4.2	30.672	287	287;303;336;155	23.8													3
E7EVD9;B4DTC9;Q5VTM3;Q5VT79-2;Q5VT79;P13928	E7EVD9;B4DTC9;Q5VTM3;Q5VT79-2;Q5VT79;P13928	1;1;1;1;1;1	1;1;1;1;1;1	1;1;1;1;1;1	Annexin;Annexin A8-like protein 2;Annexin A8	ANXA8L2;ANXA8	>tr|E7EVD9|E7EVD9_HUMAN Annexin OS=Homo sapiens GN=ANXA8L2 PE=2 SV=2;>tr|B4DTC9|B4DTC9_HUMAN Annexin OS=Homo sapiens GN=ANXA8 PE=2 SV=1;>tr|Q5VTM3|Q5VTM3_HUMAN Annexin OS=Homo sapiens GN=ANXA8 PE=2 SV=1;>sp|Q5VT79-2|AXA82_HUMAN Isoform 2 of Annexin A8-like	6	1	1	1	0	0	1	0	0	1	0	0	1	11.3	11.3	11.3	16.054	141	141;141;276;276;327;327	2		1
B4DTE4;Q9BVG3	B4DTE4;Q9BVG3	1;1	1;1	1;1	Tripartite motif-containing protein 62	TRIM62	>tr|B4DTE4|B4DTE4_HUMAN Tripartite motif-containing protein 62 OS=Homo sapiens GN=TRIM62 PE=2 SV=1;>sp|Q9BVG3|TRI62_HUMAN Tripartite motif-containing protein 62 OS=Homo sapiens GN=TRIM62 PE=2 SV=1	2	1	1	1	1	1	1	1	1	1	1	1	1	3.1	3.1	3.1	40.489	354	354;475	16		2
B4DTG6;Q8ND56-2;Q8ND56;K7EMZ9;I3L4Q1	B4DTG6;Q8ND56-2;Q8ND56	5;5;5;2;1	5;5;5;2;1	5;5;5;2;1	Protein LSM14 homolog A	LSM14A	>tr|B4DTG6|B4DTG6_HUMAN Protein LSM14 homolog A OS=Homo sapiens GN=LSM14A PE=2 SV=1;>sp|Q8ND56-2|LS14A_HUMAN Isoform 2 of Protein LSM14 homolog A OS=Homo sapiens GN=LSM14A;>sp|Q8ND56|LS14A_HUMAN Protein LSM14 homolog A OS=Homo sapiens GN=LSM14A PE=1 SV=3	5	5	5	5	5	4	5	5	4	5	5	4	5	11.1	11.1	11.1	46.411	422	422;463;463;333;102	15.5	1	8	1			6								6	2			5
P20936-2;B4DTL2;E9PGC0;P20936;Q68CU6	P20936-2;B4DTL2;E9PGC0;P20936	19;19;19;19;6	19;19;19;19;6	19;19;19;19;6	Ras GTPase-activating protein 1	RASA1	>sp|P20936-2|RASA1_HUMAN Isoform 2 of Ras GTPase-activating protein 1 OS=Homo sapiens GN=RASA1;>tr|B4DTL2|B4DTL2_HUMAN Ras GTPase-activating protein 1 OS=Homo sapiens GN=RASA1 PE=2 SV=1;>tr|E9PGC0|E9PGC0_HUMAN Ras GTPase-activating protein 1 OS=Homo sapien	5	19	19	19	15	9	12	15	9	12	15	9	12	27	27	27	100.4	870	870;880;881;1047;539	7.28	7				5	4	14	1			7	8
B4DTT5;Q12841;C9J5G4;H7C4W4	B4DTT5;Q12841	9;9;4;1	9;9;4;1	9;9;4;1	Follistatin-related protein 1	FSTL1	>tr|B4DTT5|B4DTT5_HUMAN Follistatin-related protein 1 OS=Homo sapiens GN=FSTL1 PE=2 SV=1;>sp|Q12841|FSTL1_HUMAN Follistatin-related protein 1 OS=Homo sapiens GN=FSTL1 PE=1 SV=1	4	9	9	9	9	8	8	9	8	8	9	8	8	31.5	31.5	31.5	31.228	273	273;308;140;20	10.6	8		1	13	7	3		4			1	6	5			2	5
F5GZ28;B4DTU4;P18858;M0R0Q7;Q2TB12;B4E135;M0QY71;M0R1G7	F5GZ28;B4DTU4;P18858;M0R0Q7;Q2TB12	11;11;11;9;9;4;1;1	11;11;11;9;9;4;1;1	11;11;11;9;9;4;1;1	DNA ligase;DNA ligase 1	LIG1	>tr|F5GZ28|F5GZ28_HUMAN DNA ligase OS=Homo sapiens GN=LIG1 PE=2 SV=1;>tr|B4DTU4|B4DTU4_HUMAN DNA ligase OS=Homo sapiens GN=LIG1 PE=2 SV=1;>sp|P18858|DNLI1_HUMAN DNA ligase 1 OS=Homo sapiens GN=LIG1 PE=1 SV=1;>tr|M0R0Q7|M0R0Q7_HUMAN DNA ligase OS=Homo sapie	8	11	11	11	8	6	7	8	6	7	8	6	7	17	17	17	93.946	851	851;888;919;800;801;415;145;150	13.5	6	7	1	2	4		1						2	5		1	3
B4DU97;O43808;B0QYW5;F5GYD1;F8WE74;B1AHN4;F8WEC6	B4DU97;O43808;B0QYW5;F5GYD1;F8WE74	5;5;4;4;4;1;1	5;5;4;4;4;1;1	5;5;4;4;4;1;1	Peroxisomal membrane protein PMP34	SLC25A17	>tr|B4DU97|B4DU97_HUMAN Peroxisomal membrane protein PMP34 OS=Homo sapiens GN=SLC25A17 PE=2 SV=1;>sp|O43808|PM34_HUMAN Peroxisomal membrane protein PMP34 OS=Homo sapiens GN=SLC25A17 PE=1 SV=1;>tr|B0QYW5|B0QYW5_HUMAN Peroxisomal membrane protein PMP34 OS=Ho	7	5	5	5	4	2	2	4	2	2	4	2	2	21.9	21.9	21.9	30.72	270	270;307;225;234;239;92;148	21.4	2				1				1		6						1				1
C9JEN3;C9IYT2;F8WDY4;C9IZ27;C9JW19;C9JWV9;B4DUD2;Q969X1	C9JEN3;C9IYT2;F8WDY4;C9IZ27;C9JW19;C9JWV9;B4DUD2;Q969X1	1;1;1;1;1;1;1;1	1;1;1;1;1;1;1;1	1;1;1;1;1;1;1;1	Protein lifeguard 3	TMBIM1	>tr|C9JEN3|C9JEN3_HUMAN Protein lifeguard 3 (Fragment) OS=Homo sapiens GN=TMBIM1 PE=2 SV=1;>tr|C9IYT2|C9IYT2_HUMAN Protein lifeguard 3 (Fragment) OS=Homo sapiens GN=TMBIM1 PE=2 SV=1;>tr|F8WDY4|F8WDY4_HUMAN Protein lifeguard 3 OS=Homo sapiens GN=TMBIM1 PE=2	8	1	1	1	1	1	1	1	1	1	1	1	1	14.2	14.2	14.2	11.535	106	106;107;140;151;167;171;215;311	13.3	10												8
B4DUE9;Q13530;Q5H936	B4DUE9;Q13530;Q5H936	2;2;1	2;2;1	2;2;1	Serine incorporator 3	SERINC3	>tr|B4DUE9|B4DUE9_HUMAN Serine incorporator 3 OS=Homo sapiens GN=SERINC3 PE=2 SV=1;>sp|Q13530|SERC3_HUMAN Serine incorporator 3 OS=Homo sapiens GN=SERINC3 PE=2 SV=2;>tr|Q5H936|Q5H936_HUMAN Serine incorporator 3 (Fragment) OS=Homo sapiens GN=SERINC3 PE=2 SV	3	2	2	2	1	2	1	1	2	1	1	2	1	4.1	4.1	4.1	46.821	418	418;473;212	4	2	4					2					1
B4DUI3;O75822;F5H425;H0YGJ7;H0YLP3	B4DUI3;O75822;F5H425	8;8;4;1;1	8;8;4;1;1	8;8;4;1;1	Eukaryotic translation initiation factor 3 subunit J	EIF3J	>tr|B4DUI3|B4DUI3_HUMAN Eukaryotic translation initiation factor 3 subunit J OS=Homo sapiens GN=EIF3J PE=2 SV=1;>sp|O75822|EIF3J_HUMAN Eukaryotic translation initiation factor 3 subunit J OS=Homo sapiens GN=EIF3J PE=1 SV=2;>tr|F5H425|F5H425_HUMAN Eukaryoti	5	8	8	8	8	7	8	8	7	8	8	7	8	38.2	38.2	38.2	22.941	204	204;258;209;106;117	13.2	15	11	3		4	3							12	16	6		2	4
B4DUQ5;Q9H2D1	B4DUQ5;Q9H2D1	1;1	1;1	1;1	Mitochondrial folate transporter/carrier	SLC25A32	>tr|B4DUQ5|B4DUQ5_HUMAN Mitochondrial folate transporter/carrier OS=Homo sapiens GN=SLC25A32 PE=2 SV=1;>sp|Q9H2D1|MFTC_HUMAN Mitochondrial folate transporter/carrier OS=Homo sapiens GN=SLC25A32 PE=1 SV=2	2	1	1	1	1	1	1	1	1	1	1	1	1	7.7	7.7	7.7	21.01	183	183;315	18									1											1	1
B4DUS7;Q8IUC4	B4DUS7;Q8IUC4	1;1	1;1	1;1	Rhophilin-2	RHPN2	>tr|B4DUS7|B4DUS7_HUMAN Rhophilin-2 OS=Homo sapiens GN=RHPN2 PE=2 SV=1;>sp|Q8IUC4|RHPN2_HUMAN Rhophilin-2 OS=Homo sapiens GN=RHPN2 PE=1 SV=1	2	1	1	1	1	0	0	1	0	0	1	0	0	3.4	3.4	3.4	59.997	535	535;686	9									1
B4DV54;Q8N5B7;Q49AQ3;H0YI10;F8VXY1	B4DV54;Q8N5B7;Q49AQ3;H0YI10;F8VXY1	3;3;2;2;2	3;3;2;2;2	2;2;1;1;1	Ceramide synthase 5	LASS5;CERS5	>tr|B4DV54|B4DV54_HUMAN Ceramide synthase 5 OS=Homo sapiens GN=LASS5 PE=2 SV=1;>sp|Q8N5B7|CERS5_HUMAN Ceramide synthase 5 OS=Homo sapiens GN=CERS5 PE=2 SV=1;>tr|Q49AQ3|Q49AQ3_HUMAN Ceramide synthase 5 OS=Homo sapiens GN=LASS5 PE=2 SV=1;>tr|H0YI10|H0YI10_HU	5	3	3	2	2	3	3	2	3	3	2	2	2	9	9	6.9	39.258	334	334;392;195;195;351	12.3		4	1								3	2		2	1
B4DV96;Q9H477	B4DV96;Q9H477	1;1	1;1	1;1	Ribokinase	RBKS	>tr|B4DV96|B4DV96_HUMAN Ribokinase OS=Homo sapiens GN=RBKS PE=2 SV=1;>sp|Q9H477|RBSK_HUMAN Ribokinase OS=Homo sapiens GN=RBKS PE=1 SV=1	2	1	1	1	0	1	0	0	1	0	0	1	0	4.5	4.5	4.5	30.36	286	286;322	1	1
B4DVB0;Q9H0X9;Q9H0X9-2;F5GZ42;E9PNH0;H0YCD7	B4DVB0;Q9H0X9;Q9H0X9-2;F5GZ42;E9PNH0;H0YCD7	11;11;10;9;6;6	8;8;8;7;6;6	8;8;8;7;6;6	Oxysterol-binding protein;Oxysterol-binding protein-related protein 5	OSBPL5	>tr|B4DVB0|B4DVB0_HUMAN Oxysterol-binding protein OS=Homo sapiens GN=OSBPL5 PE=2 SV=1;>sp|Q9H0X9|OSBL5_HUMAN Oxysterol-binding protein-related protein 5 OS=Homo sapiens GN=OSBPL5 PE=1 SV=1;>sp|Q9H0X9-2|OSBL5_HUMAN Isoform 2 of Oxysterol-binding protein-rel	6	11	8	8	7	6	7	5	4	4	5	4	4	13.7	10.1	10.1	88.434	790	790;879;811;510;333;432	15.2	2		2			2		2					1	1	2	1		1		1
B4DVE7;P50995;H0Y6E1;E5RIN3	B4DVE7;P50995	15;15;4;1	15;15;4;1	14;14;4;0	Annexin;Annexin A11	ANXA11	>tr|B4DVE7|B4DVE7_HUMAN Annexin OS=Homo sapiens GN=ANXA11 PE=2 SV=1;>sp|P50995|ANX11_HUMAN Annexin A11 OS=Homo sapiens GN=ANXA11 PE=1 SV=1	4	15	15	14	13	14	14	13	14	14	12	13	13	31.1	31.1	29.2	51.242	472	472;505;148;113	16.7	11	9		9	3			17			2	7	4	10		7				8
B4DVY1;O15371;B0QYA3;B0QYA5;B0QYA4;B0QYA6;B0QYA7;B0QYA8	B4DVY1;O15371	18;18;8;8;5;3;3;2	18;18;8;8;5;3;3;2	18;18;8;8;5;3;3;2	Eukaryotic translation initiation factor 3 subunit D	EIF3D	>tr|B4DVY1|B4DVY1_HUMAN Eukaryotic translation initiation factor 3 subunit D OS=Homo sapiens GN=EIF3D PE=2 SV=1;>sp|O15371|EIF3D_HUMAN Eukaryotic translation initiation factor 3 subunit D OS=Homo sapiens GN=EIF3D PE=1 SV=1	8	18	18	18	17	16	16	17	16	16	17	16	16	38.9	38.9	38.9	58.14	499	499;548;172;269;165;173;186;123	18.8	8		10	12	6	6	23	7			7	8	8		5	20	14	6	21	8		2
B4DW75;Q12805-2;Q12805-4;Q12805-3;Q12805	B4DW75;Q12805-2;Q12805-4;Q12805-3;Q12805	2;2;2;2;2	2;2;2;2;2	2;2;2;2;2	EGF-containing fibulin-like extracellular matrix protein 1	EFEMP1	>tr|B4DW75|B4DW75_HUMAN EGF-containing fibulin-like extracellular matrix protein 1 OS=Homo sapiens GN=EFEMP1 PE=2 SV=1;>sp|Q12805-2|FBLN3_HUMAN Isoform 2 of EGF-containing fibulin-like extracellular matrix protein 1 OS=Homo sapiens GN=EFEMP1;>sp|Q12805-4|F	5	2	2	2	1	1	2	1	1	2	1	1	2	6.8	6.8	6.8	39.195	355	355;485;492;492;493	12.7	1	3										1		3
U3KQ53;Q86WQ0;B4DW92;F5H0B6	U3KQ53;Q86WQ0;B4DW92;F5H0B6	2;2;2;1	2;2;2;1	2;2;2;1	Nuclear receptor 2C2-associated protein	NR2C2AP	>tr|U3KQ53|U3KQ53_HUMAN Nuclear receptor 2C2-associated protein OS=Homo sapiens GN=NR2C2AP PE=4 SV=1;>sp|Q86WQ0|NR2CA_HUMAN Nuclear receptor 2C2-associated protein OS=Homo sapiens GN=NR2C2AP PE=1 SV=1;>tr|B4DW92|B4DW92_HUMAN Nuclear receptor 2C2-associated	4	2	2	2	2	1	2	2	1	2	2	1	2	20.5	20.5	20.5	14.457	127	127;139;167;54	10.6				4					2							4
B4DWB0;Q8TB37;F8W061;F8W0A2;Q8TB37-2	B4DWB0;Q8TB37	3;3;1;1;1	3;3;1;1;1	3;3;1;1;1	Iron-sulfur protein NUBPL	NUBPL	>tr|B4DWB0|B4DWB0_HUMAN Iron-sulfur protein NUBPL OS=Homo sapiens GN=NUBPL PE=2 SV=1;>sp|Q8TB37|NUBPL_HUMAN Iron-sulfur protein NUBPL OS=Homo sapiens GN=NUBPL PE=1 SV=3	5	3	3	3	2	2	2	2	2	2	2	2	2	12.1	12.1	12.1	24.415	223	223;319;133;167;173	14.7						2	7											1	4
B4E372;O95199-2;O95199;B4DWG0	B4E372;O95199-2;O95199;B4DWG0	2;2;2;2	2;2;2;2	1;1;1;1	RCC1 and BTB domain-containing protein 2	RCBTB2	>tr|B4E372|B4E372_HUMAN RCC1 and BTB domain-containing protein 2 OS=Homo sapiens GN=RCBTB2 PE=2 SV=1;>sp|O95199-2|RCBT2_HUMAN Isoform 2 of RCC1 and BTB domain-containing protein 2 OS=Homo sapiens GN=RCBTB2;>sp|O95199|RCBT2_HUMAN RCC1 and BTB domain-contain	4	2	2	1	1	2	2	1	2	2	1	1	1	11.2	11.2	6.5	31.017	277	277;527;551;556	21.3			1												3
B4DWI1;Q9UJ83;B4DXI5;E9PEN4;C9J306;B3KPX4;C9JJM7	B4DWI1;Q9UJ83;B4DXI5;E9PEN4;C9J306;B3KPX4	4;4;3;3;2;2;1	4;4;3;3;2;2;1	4;4;3;3;2;2;1	2-hydroxyacyl-CoA lyase 1	HACL1;PHYH2	>tr|B4DWI1|B4DWI1_HUMAN 2-hydroxyacyl-CoA lyase 1 OS=Homo sapiens GN=HACL1 PE=2 SV=1;>sp|Q9UJ83|HACL1_HUMAN 2-hydroxyacyl-CoA lyase 1 OS=Homo sapiens GN=HACL1 PE=1 SV=2;>tr|B4DXI5|B4DXI5_HUMAN 2-hydroxyacyl-CoA lyase 1 OS=Homo sapiens GN=HACL1 PE=2 SV=1;>t	7	4	4	4	3	3	3	3	3	3	3	3	3	8.9	8.9	8.9	61.064	551	551;578;496;518;244;337;157	11.8	1	2						1	4												4
B4DWK3;Q92754	B4DWK3;Q92754	5;5	5;5	5;5	Transcription factor AP-2 gamma	TFAP2C	>tr|B4DWK3|B4DWK3_HUMAN Transcription factor AP-2 gamma OS=Homo sapiens GN=TFAP2C PE=2 SV=1;>sp|Q92754|AP2C_HUMAN Transcription factor AP-2 gamma OS=Homo sapiens GN=TFAP2C PE=1 SV=1	2	5	5	5	4	1	2	4	1	2	4	1	2	22.4	22.4	22.4	31.009	281	281;450	36.1
B4DWW1;P40616;B4DZG7;F8VYN9;F8VP99;F8W1Z8;F8VP63	B4DWW1;P40616;B4DZG7;F8VYN9	5;5;4;4;1;1;1	5;5;4;4;1;1;1	5;5;4;4;1;1;1	ADP-ribosylation factor-like protein 1	ARL1	>tr|B4DWW1|B4DWW1_HUMAN ADP-ribosylation factor-like protein 1 OS=Homo sapiens GN=ARL1 PE=2 SV=1;>sp|P40616|ARL1_HUMAN ADP-ribosylation factor-like protein 1 OS=Homo sapiens GN=ARL1 PE=1 SV=1;>tr|B4DZG7|B4DZG7_HUMAN ADP-ribosylation factor-like protein 1 O	7	5	5	5	5	4	4	5	4	4	5	4	4	40.9	40.9	40.9	18.565	164	164;181;135;194;17;52;64	12.3	10				1						4	5	1
P25205;B4DWW4;J3KQ69;Q7Z6P5	P25205;B4DWW4;J3KQ69	39;39;36;10	39;39;36;10	39;39;36;10	DNA replication licensing factor MCM3	MCM3	>sp|P25205|MCM3_HUMAN DNA replication licensing factor MCM3 OS=Homo sapiens GN=MCM3 PE=1 SV=3;>tr|B4DWW4|B4DWW4_HUMAN DNA replication licensing factor MCM3 OS=Homo sapiens GN=MCM3 PE=2 SV=1;>tr|J3KQ69|J3KQ69_HUMAN DNA replication licensing factor MCM3 OS=H	4	39	39	39	33	33	32	33	33	32	33	33	32	46.7	46.7	46.7	90.98	808	808;853;762;328	22.2	11	9	8	19	11	4		15		4	5	12	17	12	8	17	22	7		9		4
Q96KB5;B4DX68	Q96KB5;B4DX68	2;2	2;2	2;2	Lymphokine-activated killer T-cell-originated protein kinase	PBK	>sp|Q96KB5|TOPK_HUMAN Lymphokine-activated killer T-cell-originated protein kinase OS=Homo sapiens GN=PBK PE=1 SV=3;>tr|B4DX68|B4DX68_HUMAN Lymphokine-activated killer T-cell-originated protein kinase OS=Homo sapiens GN=PBK PE=2 SV=1	2	2	2	2	2	1	0	2	1	0	2	1	0	6.8	6.8	6.8	36.085	322	322;333	21.3												2
Q8TD17;B4DXA9;B4DRI5;Q8TD17-2	Q8TD17;B4DXA9	3;3;1;1	3;3;1;1	2;2;0;1	Zinc finger protein 398	ZNF398	>sp|Q8TD17|ZN398_HUMAN Zinc finger protein 398 OS=Homo sapiens GN=ZNF398 PE=2 SV=1;>tr|B4DXA9|B4DXA9_HUMAN Zinc finger protein 398 OS=Homo sapiens GN=ZNF398 PE=2 SV=1	4	3	3	2	1	0	2	1	0	2	1	0	1	6.2	6.2	4.7	71.31	642	642;647;463;471	24.3				1
B4DXC5;P42857	B4DXC5;P42857	2;2	2;2	2;2	Neuron-specific protein family member 1	NSG1	>tr|B4DXC5|B4DXC5_HUMAN Neuron-specific protein family member 1 OS=Homo sapiens GN=NSG1 PE=2 SV=1;>sp|P42857|NSG1_HUMAN Neuron-specific protein family member 1 OS=Homo sapiens GN=NSG1 PE=2 SV=1	2	2	2	2	2	1	1	2	1	1	2	1	1	15.8	15.8	15.8	16.467	146	146;185	21											2		1
B4DXC8;Q9Y5B8-2;Q9Y5B8;E9PNU1	B4DXC8;Q9Y5B8-2;Q9Y5B8;E9PNU1	3;3;3;2	3;3;3;2	3;3;3;2	Nucleoside diphosphate kinase 7	NME7	>tr|B4DXC8|B4DXC8_HUMAN Nucleoside diphosphate kinase 7 OS=Homo sapiens GN=NME7 PE=2 SV=1;>sp|Q9Y5B8-2|NDK7_HUMAN Isoform 2 of Nucleoside diphosphate kinase 7 OS=Homo sapiens GN=NME7;>sp|Q9Y5B8|NDK7_HUMAN Nucleoside diphosphate kinase 7 OS=Homo sapiens GN=	4	3	3	3	3	2	2	3	2	2	3	2	2	10.9	10.9	10.9	38.203	339	339;340;376;256	14.8							5		5		1								5
Q13286-4;H3BPM8;Q13286-2;B4DXL3;Q13286-3;Q13286;O95090;Q9UBD8;Q13286-5;Q13286-6;Q2TA70;B4DFF3;H3BPL0;H3BRU8;Q9UBH5;H3BNK7;H3BR84;H3BQ48;B4DMY6	Q13286-4;H3BPM8;Q13286-2;B4DXL3;Q13286-3;Q13286;O95090;Q9UBD8;Q13286-5;Q13286-6;Q2TA70;B4DFF3	3;3;3;3;3;3;2;2;2;2;2;2;1;1;1;1;1;1;1	3;3;3;3;3;3;2;2;2;2;2;2;1;1;1;1;1;1;1	3;3;3;3;3;3;2;2;2;2;2;2;1;1;1;1;1;1;1	Battenin	CLN3	>sp|Q13286-4|CLN3_HUMAN Isoform 4 of Battenin OS=Homo sapiens GN=CLN3;>tr|H3BPM8|H3BPM8_HUMAN Battenin OS=Homo sapiens GN=CLN3 PE=2 SV=1;>sp|Q13286-2|CLN3_HUMAN Isoform 2 of Battenin OS=Homo sapiens GN=CLN3;>tr|B4DXL3|B4DXL3_HUMAN Battenin OS=Homo sapiens	19	3	3	3	2	3	3	2	3	3	2	3	3	13.7	13.7	13.7	34.568	321	321;341;390;414;421;438;167;181;253;339;360;384;74;82;105;175;176;184;338	8.42					4	1			3			4
B4DXX7;O15523;B4E132;C9J081;C9J8G5	B4DXX7;O15523;B4E132	35;35;20;11;8	7;7;3;4;3	7;7;3;4;3	ATP-dependent RNA helicase DDX3Y	DDX3Y	>tr|B4DXX7|B4DXX7_HUMAN Uncharacterized protein OS=Homo sapiens GN=DDX3Y PE=2 SV=1;>sp|O15523|DDX3Y_HUMAN ATP-dependent RNA helicase DDX3Y OS=Homo sapiens GN=DDX3Y PE=1 SV=2;>tr|B4E132|B4E132_HUMAN Uncharacterized protein OS=Homo sapiens GN=DDX3Y PE=2 SV=1	5	35	7	7	31	31	33	6	4	7	6	4	7	54.3	11.1	11.1	72.931	657	657;660;407;250;224	16.4	1	8		2		4							4	10	1	2	1	5
B4DY08	B4DY08	27	1	1		HNRNPC	>tr|B4DY08|B4DY08_HUMAN Heterogeneous nuclear ribonucleoproteins C1/C2 OS=Homo sapiens GN=HNRNPC PE=2 SV=1	1	27	1	1	23	22	25	1	0	0	1	0	0	60.4	3.1	3.1	31.971	288	288	32
B4DY26;P36897;P36897-3;P36897-2;F8W1R9;F8VVC4;H0YHS4;Q8NER5-3;Q8NER5-4;P36896-5;P36896-2;P36896-3;Q8NER5;P36896;P36896-4	B4DY26;P36897;P36897-3;P36897-2;F8W1R9	4;4;3;3;2;1;1;1;1;1;1;1;1;1;1	4;4;3;3;2;1;1;1;1;1;1;1;1;1;1	4;4;3;3;2;1;1;1;1;1;1;1;1;1;1	TGF-beta receptor type-1	TGFBR1	>tr|B4DY26|B4DY26_HUMAN TGF-beta receptor type-1 OS=Homo sapiens GN=TGFBR1 PE=2 SV=1;>sp|P36897|TGFR1_HUMAN TGF-beta receptor type-1 OS=Homo sapiens GN=TGFBR1 PE=1 SV=1;>sp|P36897-3|TGFR1_HUMAN Isoform 3 of TGF-beta receptor type-1 OS=Homo sapiens GN=TGFBR	15	4	4	4	1	3	4	1	3	4	1	3	4	11.1	11.1	11.1	48.875	434	434;503;426;507;383;118;188;413;443;453;476;487;493;505;546	12.2			9		1	1									4
Q9NP64-2;B4DY38;Q9NP64;E7EPF0	Q9NP64-2;B4DY38;Q9NP64;E7EPF0	2;2;2;2	2;2;2;2	2;2;2;2	Nucleolar protein of 40 kDa	ZCCHC17	>sp|Q9NP64-2|NO40_HUMAN Isoform 2 of Nucleolar protein of 40 kDa OS=Homo sapiens GN=ZCCHC17;>tr|B4DY38|B4DY38_HUMAN Nucleolar protein of 40 kDa OS=Homo sapiens GN=ZCCHC17 PE=2 SV=1;>sp|Q9NP64|NO40_HUMAN Nucleolar protein of 40 kDa OS=Homo sapiens GN=ZCCHC1	4	2	2	2	2	2	1	2	2	1	2	2	1	10.1	10.1	10.1	24.918	217	217;233;241;243	15.9													5			2
B4DY82;Q96HI0;C9JHT8;H7C424	B4DY82;Q96HI0	6;6;2;1	6;6;2;1	6;6;2;1	Sentrin-specific protease 5	SENP5	>tr|B4DY82|B4DY82_HUMAN Sentrin-specific protease 5 OS=Homo sapiens GN=SENP5 PE=2 SV=1;>sp|Q96HI0|SENP5_HUMAN Sentrin-specific protease 5 OS=Homo sapiens GN=SENP5 PE=1 SV=3	4	6	6	6	2	4	4	2	4	4	2	4	4	11.4	11.4	11.4	81.309	709	709;755;245;77	23.7													1		1			1
B4DYB4;Q8NFH5;C9JIY9;C9IYQ7;F8WCF5;F8WEL4;C9JWU7	B4DYB4;Q8NFH5	6;6;2;2;2;2;1	6;6;2;2;2;2;1	2;2;2;2;2;2;1	Nucleoporin NUP53	NUP35	>tr|B4DYB4|B4DYB4_HUMAN Nucleoporin NUP53 OS=Homo sapiens GN=NUP35 PE=2 SV=1;>sp|Q8NFH5|NUP53_HUMAN Nucleoporin NUP53 OS=Homo sapiens GN=NUP35 PE=1 SV=1	7	6	6	2	6	6	6	6	6	6	2	2	2	27.2	27.2	10	33.12	309	309;326;76;115;136;152;53	32.3												2	3				2
B4DYH1	B4DYH1	34	1	1		HSPH1	>tr|B4DYH1|B4DYH1_HUMAN Heat shock 105kDa/110kDa protein 1, isoform CRA_b OS=Homo sapiens GN=HSPH1 PE=2 SV=1	1	34	1	1	31	29	29	1	1	1	1	1	1	47.1	0.8	0.8	97.459	860	860	20.1			2	3											2	1
B4DYR1;P78504	B4DYR1;P78504	5;5	5;5	5;5	Delta-like protein;Protein jagged-1	JAG1	>tr|B4DYR1|B4DYR1_HUMAN Delta-like protein OS=Homo sapiens GN=JAG1 PE=2 SV=1;>sp|P78504|JAG1_HUMAN Protein jagged-1 OS=Homo sapiens GN=JAG1 PE=1 SV=3	2	5	5	5	1	3	3	1	3	3	1	3	3	7.2	7.2	7.2	116.58	1059	1059;1218	7.27	5		1									1	4
P18615;B4DYX9;B4DUN1;E9PD43;A2ABK2;A2ABK1;A2ABK4	P18615;B4DYX9;B4DUN1	5;5;4;2;2;2;1	5;5;4;2;2;2;1	5;5;4;2;2;2;1	Negative elongation factor E	NELFE	>sp|P18615|NELFE_HUMAN Negative elongation factor E OS=Homo sapiens GN=NELFE PE=1 SV=3;>tr|B4DYX9|B4DYX9_HUMAN Negative elongation factor E OS=Homo sapiens GN=NELFE PE=2 SV=1;>tr|B4DUN1|B4DUN1_HUMAN Negative elongation factor E OS=Homo sapiens GN=NELFE PE=	7	5	5	5	4	3	3	4	3	3	4	3	3	20.3	20.3	20.3	43.239	380	380;387;350;260;294;334;159	16.2		4			1							1	1	9			3
Q86V25-4;B4DYZ5;Q86V25-2;Q86V25	Q86V25-4;B4DYZ5;Q86V25-2;Q86V25	1;1;1;1	1;1;1;1	1;1;1;1	Vasohibin-2	VASH2	>sp|Q86V25-4|VASH2_HUMAN Isoform 4 of Vasohibin-2 OS=Homo sapiens GN=VASH2;>tr|B4DYZ5|B4DYZ5_HUMAN Vasohibin-2 OS=Homo sapiens GN=VASH2 PE=2 SV=1;>sp|Q86V25-2|VASH2_HUMAN Isoform 2 of Vasohibin-2 OS=Homo sapiens GN=VASH2;>sp|Q86V25|VASH2_HUMAN Vasohibin-2	4	1	1	1	1	1	1	1	1	1	1	1	1	8.9	8.9	8.9	18.752	169	169;251;290;355	22.8							2												3
B4DZ23;J3KNC6;Q14439	B4DZ23;J3KNC6;Q14439	1;1;1	1;1;1	1;1;1	Probable G-protein coupled receptor 176	GPR176	>tr|B4DZ23|B4DZ23_HUMAN Probable G-protein-coupled receptor 176 OS=Homo sapiens GN=GPR176 PE=2 SV=1;>tr|J3KNC6|J3KNC6_HUMAN Probable G-protein-coupled receptor 176 OS=Homo sapiens GN=GPR176 PE=2 SV=1;>sp|Q14439|GP176_HUMAN Probable G-protein coupled recept	3	1	1	1	0	1	1	0	1	1	0	1	1	3	3	3	52.333	470	470;514;515	12												3
Q9UBN7;B4DZH6;Q9UBN7-2;C9JEF4;H7C0Z9;C9J172;E9PEH1;E7EP63;E7ER52;A6NDI8;E7EPS2	Q9UBN7;B4DZH6;Q9UBN7-2	4;4;3;1;1;1;1;1;1;1;1	4;4;3;1;1;1;1;1;1;1;1	4;4;3;1;1;1;1;1;1;1;1	Histone deacetylase 6	HDAC6	>sp|Q9UBN7|HDAC6_HUMAN Histone deacetylase 6 OS=Homo sapiens GN=HDAC6 PE=1 SV=2;>tr|B4DZH6|B4DZH6_HUMAN Histone deacetylase 6 OS=Homo sapiens GN=HDAC6 PE=2 SV=1;>sp|Q9UBN7-2|HDAC6_HUMAN Isoform 2 of Histone deacetylase 6 OS=Homo sapiens GN=HDAC6	11	4	4	4	2	2	1	2	2	1	2	2	1	4.7	4.7	4.7	131.42	1215	1215;1229;1063;51;84;142;161;167;171;210;269	3.71	2			4				1
B4DZI8;P35606;D6R997;D6RBZ7;D6RCL6;D6RBG7;D6RBT6;H0YAC7;H0Y938	B4DZI8;P35606	37;37;5;4;4;4;4;4;3	37;37;5;4;4;4;4;4;3	37;37;5;4;4;4;4;4;3	Coatomer subunit beta	COPB2	>tr|B4DZI8|B4DZI8_HUMAN Coatomer protein complex, subunit beta 2 (Beta prime), isoform CRA_b OS=Homo sapiens GN=COPB2 PE=2 SV=1;>sp|P35606|COPB2_HUMAN Coatomer subunit beta OS=Homo sapiens GN=COPB2 PE=1 SV=2	9	37	37	37	33	32	34	33	32	34	33	32	34	49.5	49.5	49.5	99.045	877	877;906;153;77;86;89;111;118;177	16.6	32	29	1	12	26	9	30	3		5	14	14	7	17		10	24	10	17			3
Q9UJ41-2;E9PFK9;B4DZM7;Q9UJ41-3;Q9UJ41;E7ERJ8	Q9UJ41-2;E9PFK9;B4DZM7;Q9UJ41-3;Q9UJ41;E7ERJ8	7;7;7;7;7;6	7;7;7;7;7;6	7;7;7;7;7;6	Rab5 GDP/GTP exchange factor	RABGEF1;KCTD7	>sp|Q9UJ41-2|RABX5_HUMAN Isoform 2 of Rab5 GDP/GTP exchange factor OS=Homo sapiens GN=RABGEF1;>tr|E9PFK9|E9PFK9_HUMAN Rab5 GDP/GTP exchange factor OS=Homo sapiens GN=RABGEF1 PE=2 SV=1;>tr|B4DZM7|B4DZM7_HUMAN Rab5 GDP/GTP exchange factor OS=Homo sapiens GN=	6	7	7	7	5	6	5	5	6	5	5	6	5	16.7	16.7	16.7	56.89	491	491;504;505;531;708;531	7.68	4	5						4				5
B4E016;Q96AT9-2;E7EW52;Q96AT9;F8WBT4;C9J6A7;C9JPQ7;Q96AT9-3;C9J9T0;C9IZU8	B4E016;Q96AT9-2;E7EW52;Q96AT9;F8WBT4;C9J6A7;C9JPQ7;Q96AT9-3;C9J9T0;C9IZU8	2;2;2;2;1;1;1;1;1;1	2;2;2;2;1;1;1;1;1;1	2;2;2;2;1;1;1;1;1;1	Ribulose-phosphate 3-epimerase	RPE	>tr|B4E016|B4E016_HUMAN Ribulose-phosphate 3-epimerase OS=Homo sapiens GN=RPE PE=2 SV=1;>sp|Q96AT9-2|RPE_HUMAN Isoform 2 of Ribulose-phosphate 3-epimerase OS=Homo sapiens GN=RPE;>tr|E7EW52|E7EW52_HUMAN Ribulose-phosphate 3-epimerase OS=Homo sapiens GN=RPE	10	2	2	2	1	1	2	1	1	2	1	1	2	13.1	13.1	13.1	21.739	199	199;220;220;228;60;159;160;178;191;225	9.25	1											3
P11234;Q6ZS74;B4E040;C9J6B1;C9JQB3;F8WEQ6;C9JYR1	P11234;Q6ZS74;B4E040;C9J6B1;C9JQB3	9;9;9;8;6;2;2	9;9;9;8;6;2;2	7;7;7;7;5;1;1	Ras-related protein Ral-B	RALB	>sp|P11234|RALB_HUMAN Ras-related protein Ral-B OS=Homo sapiens GN=RALB PE=1 SV=1;>tr|Q6ZS74|Q6ZS74_HUMAN Ras-related protein Ral-B OS=Homo sapiens GN=RALB PE=2 SV=1;>tr|B4E040|B4E040_HUMAN Ras-related protein Ral-B OS=Homo sapiens GN=RALB PE=2 SV=1;>tr|C9	7	9	9	7	8	6	9	8	6	9	6	4	7	33	33	24.3	23.408	206	206;227;228;167;171;46;112	20	3	6			9							7	1	7			9	3
B4E0G4;Q8IWS0-3;Q8IWS0;Q5JRC6;Q8IWS0-4;Q8IWS0-2	B4E0G4;Q8IWS0-3;Q8IWS0;Q5JRC6;Q8IWS0-4;Q8IWS0-2	12;12;12;10;8;8	12;12;12;10;8;8	12;12;12;10;8;8	PHD finger protein 6	PHF6	>tr|B4E0G4|B4E0G4_HUMAN PHD finger protein 6 OS=Homo sapiens GN=PHF6 PE=2 SV=1;>sp|Q8IWS0-3|PHF6_HUMAN Isoform 3 of PHD finger protein 6 OS=Homo sapiens GN=PHF6;>sp|Q8IWS0|PHF6_HUMAN PHD finger protein 6 OS=Homo sapiens GN=PHF6 PE=1 SV=1;>tr|Q5JRC6|Q5JRC6_	6	12	12	12	11	10	11	11	10	11	11	10	11	45.6	45.6	45.6	37.628	331	331;364;365;324;310;312	21	5	7						2					10	9		1				4
G3XAN4;B4E0K2;Q15629	G3XAN4;B4E0K2;Q15629	8;8;8	8;8;8	8;8;8	Translocating chain-associated membrane protein 1	TRAM1	>tr|G3XAN4|G3XAN4_HUMAN Nuclear receptor coactivator 3 OS=Homo sapiens GN=TRAM1 PE=4 SV=1;>tr|B4E0K2|B4E0K2_HUMAN Nuclear receptor coactivator 3 OS=Homo sapiens GN=TRAM1 PE=2 SV=1;>sp|Q15629|TRAM1_HUMAN Translocating chain-associated membrane protein 1 OS=	3	8	8	8	6	7	7	6	7	7	6	7	7	25.3	25.3	25.3	33.435	288	288;343;374	22.7	3				10			9		1		17	6			3	10	5		6		5
K7ENL4;J3QL63;J3QL47;B4E0Q0;Q96ET8-3;J3KS67;Q9NYZ1;C9JYS5	K7ENL4;J3QL63;J3QL47;B4E0Q0;Q96ET8-3;J3KS67;Q9NYZ1;C9JYS5	3;3;3;3;3;3;3;3	3;3;3;3;3;3;3;3	1;1;1;1;1;1;1;1	Golgi apparatus membrane protein TVP23 homolog B	TVP23B;TVP23C	>tr|K7ENL4|K7ENL4_HUMAN Golgi apparatus membrane protein TVP23 homolog B (Fragment) OS=Homo sapiens GN=TVP23B PE=2 SV=1;>tr|J3QL63|J3QL63_HUMAN Golgi apparatus membrane protein TVP23 homolog B OS=Homo sapiens GN=TVP23B PE=2 SV=2;>tr|J3QL47|J3QL47_HUMAN Gol	8	3	3	1	3	3	2	3	3	2	1	1	0	22.7	22.7	9.1	15.323	132	132;141;141;185;203;203;205;205	16.3	1	3					4					4		2					4
B4E0Q1;E1P5Q0;Q8TEL6;B4DW48;Q8TEL6-2	B4E0Q1;E1P5Q0;Q8TEL6;B4DW48;Q8TEL6-2	3;3;3;2;2	3;3;3;2;2	3;3;3;2;2	Short transient receptor potential channel 4-associated protein	TRPC4AP	>tr|B4E0Q1|B4E0Q1_HUMAN Short transient receptor potential channel 4-associated protein OS=Homo sapiens GN=TRPC4AP PE=2 SV=1;>tr|E1P5Q0|E1P5Q0_HUMAN Short transient receptor potential channel 4-associated protein OS=Homo sapiens GN=TRPC4AP PE=2 SV=1;>sp|Q8	5	3	3	3	2	3	3	2	3	3	2	3	3	5	5	5	86.411	758	758;789;797;399;532	21.9							3											3	2
P50542;P50542-4;B4E0T2;P50542-2;P50542-3;F5H3X7;F5H5C0	P50542;P50542-4;B4E0T2;P50542-2;P50542-3	8;8;8;7;7;1;1	8;8;8;7;7;1;1	8;8;8;7;7;1;1	Peroxisomal targeting signal 1 receptor	PEX5	>sp|P50542|PEX5_HUMAN Peroxisomal targeting signal 1 receptor OS=Homo sapiens GN=PEX5 PE=1 SV=3;>sp|P50542-4|PEX5_HUMAN Isoform 4 of Peroxisomal targeting signal 1 receptor OS=Homo sapiens GN=PEX5;>tr|B4E0T2|B4E0T2_HUMAN Peroxisomal targeting signal 1 rece	7	8	8	8	5	7	7	5	7	7	5	7	7	15	15	15	70.864	639	639;654;660;602;631;248;272	9.72		7	2	2	3	5						3			3		1
Q96II8-3;B4E0T7;Q96II8;Q96II8-2;E9PD99;F5H3V2;F8WFB5;H7C0F9	Q96II8-3;B4E0T7;Q96II8;Q96II8-2;E9PD99	7;7;7;7;5;3;1;1	7;7;7;7;5;3;1;1	7;7;7;7;5;3;1;1	Leucine-rich repeat and calponin homology domain-containing protein 3	LRCH3	>sp|Q96II8-3|LRCH3_HUMAN Isoform 3 of Leucine-rich repeat and calponin homology domain-containing protein 3 OS=Homo sapiens GN=LRCH3;>tr|B4E0T7|B4E0T7_HUMAN Leucine-rich repeat and calponin homology domain-containing protein 3 OS=Homo sapiens GN=LRCH3 PE=2	8	7	7	7	5	5	5	5	5	5	5	5	5	14	14	14	78.801	712	712;725;777;803;623;372;92;181	15.9	1			5	1						4	4	1			4	1
Q8NBY1;Q9P289;B4E0Y9;Q9P289-2;Q9P289-3;C9JJV0	Q8NBY1;Q9P289;B4E0Y9;Q9P289-2;Q9P289-3	12;12;12;10;9;1	7;7;7;7;5;1	6;6;6;6;4;0	Serine/threonine-protein kinase MST4	MST4	>tr|Q8NBY1|Q8NBY1_HUMAN Serine/threonine-protein kinase MST4 OS=Homo sapiens GN=MST4 PE=2 SV=1;>sp|Q9P289|MST4_HUMAN Serine/threonine-protein kinase MST4 OS=Homo sapiens GN=MST4 PE=1 SV=2;>tr|B4E0Y9|B4E0Y9_HUMAN Serine/threonine-protein kinase MST4 OS=Homo	6	12	7	6	9	10	11	5	6	6	5	5	5	33.4	22.7	19.4	43.867	392	392;416;438;339;354;79	14.2	7	1		7									2			4
B4E107;F5GXE4;O95260-2;Q5SQQ1	B4E107;F5GXE4;O95260-2;Q5SQQ1	3;3;3;2	3;3;3;2	1;1;1;0	Arginyl-tRNA--protein transferase 1	ATE1	>tr|B4E107|B4E107_HUMAN Arginyl-tRNA--protein transferase 1 OS=Homo sapiens GN=ATE1 PE=2 SV=1;>tr|F5GXE4|F5GXE4_HUMAN Arginyl-tRNA--protein transferase 1 OS=Homo sapiens GN=ATE1 PE=2 SV=1;>sp|O95260-2|ATE1_HUMAN Isoform ATE1-2 of Arginyl-tRNA--protein tran	4	3	3	1	3	1	1	3	1	1	1	0	0	11.4	11.4	4.7	47.834	422	422;511;518;222	5	1		1				3
B4E1D7;Q9NVS9;B4E0V0;B4E152;J3QQV6	B4E1D7;Q9NVS9;B4E0V0;B4E152;J3QQV6	11;11;8;7;6	11;11;8;7;6	11;11;8;7;6	Pyridoxine-5-phosphate oxidase	PNPO	>tr|B4E1D7|B4E1D7_HUMAN Pyridoxine-5-phosphate oxidase OS=Homo sapiens GN=PNPO PE=2 SV=1;>sp|Q9NVS9|PNPO_HUMAN Pyridoxine-5-phosphate oxidase OS=Homo sapiens GN=PNPO PE=1 SV=1;>tr|B4E0V0|B4E0V0_HUMAN Pyridoxine-5-phosphate oxidase OS=Homo sapiens GN=PNP	5	11	11	11	11	8	5	11	8	5	11	8	5	42.4	42.4	42.4	27.822	243	243;261;166;218;120	8.06	5	3	5		1		15		6		6	2							4		1
B4E1G1;Q9BUN8-2;Q9BUN8;E5RGY0	B4E1G1;Q9BUN8-2;Q9BUN8;E5RGY0	4;4;4;3	4;4;4;3	4;4;4;3	Derlin-1	DERL1	>tr|B4E1G1|B4E1G1_HUMAN Derlin-1 OS=Homo sapiens GN=DERL1 PE=2 SV=1;>sp|Q9BUN8-2|DERL1_HUMAN Isoform 2 of Derlin-1 OS=Homo sapiens GN=DERL1;>sp|Q9BUN8|DERL1_HUMAN Derlin-1 OS=Homo sapiens GN=DERL1 PE=1 SV=1;>tr|E5RGY0|E5RGY0_HUMAN Derlin-1 OS=Homo sapiens	4	4	4	4	4	4	3	4	4	3	4	4	3	31.1	31.1	31.1	17.033	151	151;231;251;151	26.2										1	4	2				1						1
P51570;B4E1G6;K7EII7;K7ERJ9;K7ERN9	P51570;B4E1G6	16;16;6;5;1	16;16;6;5;1	16;16;6;5;1	Galactokinase	GALK1	>sp|P51570|GALK1_HUMAN Galactokinase OS=Homo sapiens GN=GALK1 PE=1 SV=1;>tr|B4E1G6|B4E1G6_HUMAN Galactokinase OS=Homo sapiens GN=GALK1 PE=2 SV=1	5	16	16	16	12	13	15	12	13	15	12	13	15	45.4	45.4	45.4	42.272	392	392;422;184;120;91	13.5	4	9	6		5	3	4	7	3			10						1	6	2
B4E1Q4;O14730;J3QLP4;O14730-2	B4E1Q4;O14730;J3QLP4;O14730-2	2;2;1;1	2;2;1;1	2;2;1;1	Serine/threonine-protein kinase RIO3	RIOK3	>tr|B4E1Q4|B4E1Q4_HUMAN Serine/threonine-protein kinase RIO3 OS=Homo sapiens GN=RIOK3 PE=2 SV=1;>sp|O14730|RIOK3_HUMAN Serine/threonine-protein kinase RIO3 OS=Homo sapiens GN=RIOK3 PE=1 SV=2;>tr|J3QLP4|J3QLP4_HUMAN Serine/threonine-protein kinase RIO3 (Fra	4	2	2	2	1	1	2	1	1	2	1	1	2	3.8	3.8	3.8	57.474	503	503;519;89;516	17.7								8			1									2
B4E1S6;P31431-2;P31431	B4E1S6;P31431-2;P31431	4;4;4	4;4;4	4;4;4	Syndecan;Syndecan-4	SDC4	>tr|B4E1S6|B4E1S6_HUMAN Syndecan OS=Homo sapiens GN=SDC4 PE=2 SV=1;>sp|P31431-2|SDC4_HUMAN Isoform 2 of Syndecan-4 OS=Homo sapiens GN=SDC4;>sp|P31431|SDC4_HUMAN Syndecan-4 OS=Homo sapiens GN=SDC4 PE=1 SV=2	3	4	4	4	3	3	3	3	3	3	3	3	3	40.5	40.5	40.5	13.91	126	126;153;198	11	2	4				2								4				3
B4E241;P84103	B4E241;P84103	8;8	7;7	7;7	Serine/arginine-rich splicing factor 3	SRSF3	>tr|B4E241|B4E241_HUMAN Serine/arginine-rich-splicing factor 3 OS=Homo sapiens GN=SFRS3 PE=2 SV=1;>sp|P84103|SRSF3_HUMAN Serine/arginine-rich splicing factor 3 OS=Homo sapiens GN=SRSF3 PE=1 SV=1	2	8	7	7	8	6	8	7	6	7	7	6	7	52.4	52.4	52.4	14.203	124	124;164	23	3	1				9					2	6	10	2				12				4
C9J4K0;B4E2G9;Q9BVC5	C9J4K0;B4E2G9;Q9BVC5	3;3;3	3;3;3	3;3;3	Ashwin	C2orf49	>tr|C9J4K0|C9J4K0_HUMAN Ashwin OS=Homo sapiens GN=C2orf49 PE=2 SV=1;>tr|B4E2G9|B4E2G9_HUMAN Ashwin OS=Homo sapiens GN=C2orf49 PE=2 SV=1;>sp|Q9BVC5|ASHWN_HUMAN Ashwin OS=Homo sapiens GN=C2orf49 PE=1 SV=1	3	3	3	3	2	0	3	2	0	3	2	0	3	22.1	22.1	22.1	21.356	190	190;228;232	25.7																1
B4E2J3;O95084	B4E2J3;O95084	4;4	4;4	4;4	Serine protease 23	PRSS23	>tr|B4E2J3|B4E2J3_HUMAN Serine protease 23 OS=Homo sapiens GN=PRSS23 PE=2 SV=1;>sp|O95084|PRS23_HUMAN Serine protease 23 OS=Homo sapiens GN=PRSS23 PE=1 SV=1	2	4	4	4	2	4	4	2	4	4	2	4	4	14.8	14.8	14.8	39.641	351	351;383	24.6								4			3							1		2
Q8WZA0;B4E2N0;K7ES95	Q8WZA0;B4E2N0;K7ES95	7;7;5	7;7;5	7;7;5	Protein LZIC	LZIC	>sp|Q8WZA0|LZIC_HUMAN Protein LZIC OS=Homo sapiens GN=LZIC PE=1 SV=1;>tr|B4E2N0|B4E2N0_HUMAN Protein LZIC OS=Homo sapiens GN=LZIC PE=2 SV=1;>tr|K7ES95|K7ES95_HUMAN Protein LZIC (Fragment) OS=Homo sapiens GN=LZIC PE=2 SV=1	3	7	7	7	5	4	6	5	4	6	5	4	6	31.1	31.1	31.1	21.494	190	190;211;169	7.65	5	6	4			2							1	2				1
Q9BZ67-2;B4E2P1;Q9BZ67;E9PS62;E9PRP1;Q9BZ68	Q9BZ67-2;B4E2P1;Q9BZ67;E9PS62	7;7;7;5;3;2	7;7;7;5;3;2	7;7;7;5;3;2	FERM domain-containing protein 8	FRMD8	>sp|Q9BZ67-2|FRMD8_HUMAN Isoform 2 of FERM domain-containing protein 8 OS=Homo sapiens GN=FRMD8;>tr|B4E2P1|B4E2P1_HUMAN FERM domain-containing protein 8 OS=Homo sapiens GN=FRMD8 PE=2 SV=1;>sp|Q9BZ67|FRMD8_HUMAN FERM domain-containing protein 8 OS=Homo sapi	6	7	7	7	5	6	5	5	6	5	5	6	5	22.8	22.8	22.8	45.133	408	408;430;464;184;155;369	6.37	3	6				5		2				2
C9JA28;Q9UNL2;B4E2P2	C9JA28;Q9UNL2;B4E2P2	1;1;1	1;1;1	1;1;1	Translocon-associated protein subunit gamma	SSR3	>tr|C9JA28|C9JA28_HUMAN Translocon-associated protein subunit gamma OS=Homo sapiens GN=SSR3 PE=2 SV=1;>sp|Q9UNL2|SSRG_HUMAN Translocon-associated protein subunit gamma OS=Homo sapiens GN=SSR3 PE=1 SV=1;>tr|B4E2P2|B4E2P2_HUMAN Translocon-associated protein	3	1	1	1	0	1	1	0	1	1	0	1	1	8	8	8	20.161	174	174;185;198	19.7													2
B4E2W0;P55084;F5GZQ3;B5MD38;C9JEY0;C9JE81;C9K0M0	B4E2W0;P55084;F5GZQ3;B5MD38	22;22;19;14;5;5;3	22;22;19;14;5;5;3	22;22;19;14;5;5;3	Trifunctional enzyme subunit beta, mitochondrial;3-ketoacyl-CoA thiolase	HADHB	>tr|B4E2W0|B4E2W0_HUMAN 3-ketoacyl-CoA thiolase OS=Homo sapiens GN=HADHB PE=2 SV=1;>sp|P55084|ECHB_HUMAN Trifunctional enzyme subunit beta, mitochondrial OS=Homo sapiens GN=HADHB PE=1 SV=3;>tr|F5GZQ3|F5GZQ3_HUMAN 3-ketoacyl-CoA thiolase OS=Homo sapiens GN=	7	22	22	22	19	20	18	19	20	18	19	20	18	59.5	59.5	59.5	48.879	452	452;474;459;351;150;176;85	17.5	9	1	7	16	10	7					4	22	8	3	3	16	12	10
Q8N6R0-3;B4E2X3;Q8N6R0;Q8N6R0-4;Q8N6R0-1;Q8N6R0-2;H3BLW2	Q8N6R0-3;B4E2X3;Q8N6R0;Q8N6R0-4;Q8N6R0-1;Q8N6R0-2;H3BLW2	14;14;14;13;10;7;7	14;14;14;13;10;7;7	14;14;14;13;10;7;7	Methyltransferase-like protein 13	METTL13	>sp|Q8N6R0-3|MET13_HUMAN Isoform 3 of Methyltransferase-like protein 13 OS=Homo sapiens GN=METTL13;>tr|B4E2X3|B4E2X3_HUMAN Methyltransferase-like protein 13 OS=Homo sapiens GN=METTL13 PE=2 SV=1;>sp|Q8N6R0|MET13_HUMAN Methyltransferase-like protein 13 OS=Ho	7	14	14	14	13	7	8	13	7	8	13	7	8	28.2	28.2	28.2	68.689	613	613;698;699;642;543;396;399	20.6	1	5	1	1	1						3	4	4	6	1	4	2			3
B4E351;P22692	B4E351;P22692	4;4	4;4	4;4	Insulin-like growth factor-binding protein 4	IGFBP4	>tr|B4E351|B4E351_HUMAN Insulin-like growth factor-binding protein 4 OS=Homo sapiens GN=IGFBP4 PE=2 SV=1;>sp|P22692|IBP4_HUMAN Insulin-like growth factor-binding protein 4 OS=Homo sapiens GN=IGFBP4 PE=1 SV=2	2	4	4	4	3	4	4	3	4	4	3	4	4	38	38	38	17.635	158	158;258	7.57	4			4	4		5						1			2
B4E3L3;Q96RU2-2;Q96RU2;G3V1N5;H0YG96;Q6NZX9;H0YFT9;H0YFX3	B4E3L3;Q96RU2-2;Q96RU2;G3V1N5	13;13;13;12;5;4;2;1	13;13;13;12;5;4;2;1	13;13;13;12;5;4;2;1	Ubiquitin carboxyl-terminal hydrolase;Ubiquitin carboxyl-terminal hydrolase 28	USP28	>tr|B4E3L3|B4E3L3_HUMAN Ubiquitin carboxyl-terminal hydrolase OS=Homo sapiens GN=USP28 PE=2 SV=1;>sp|Q96RU2-2|UBP28_HUMAN Isoform 2 of Ubiquitin carboxyl-terminal hydrolase 28 OS=Homo sapiens GN=USP28;>sp|Q96RU2|UBP28_HUMAN Ubiquitin carboxyl-terminal hydr	8	13	13	13	10	7	11	10	7	11	10	7	11	14.8	14.8	14.8	105.82	920	920;1045;1077;753;360;583;194;244	18.1	5	2	4	7	4			1	1				1	1	6	2	5
Q93062-4;Q93062-5;F5H357;Q93062;Q93062-2;Q93062-3;B4E3T4;H0YBU9;H0YC46	Q93062-4;Q93062-5;F5H357;Q93062;Q93062-2;Q93062-3;B4E3T4;H0YBU9	8;8;8;8;8;8;8;6;3	5;5;5;5;5;5;5;3;2	5;5;5;5;5;5;5;3;2	RNA-binding protein with multiple splicing	RBPMS	>sp|Q93062-4|RBPMS_HUMAN Isoform D of RNA-binding protein with multiple splicing OS=Homo sapiens GN=RBPMS;>sp|Q93062-5|RBPMS_HUMAN Isoform E of RNA-binding protein with multiple splicing OS=Homo sapiens GN=RBPMS;>tr|F5H357|F5H357_HUMAN RNA-binding protein	9	8	5	5	8	6	6	5	4	4	5	4	4	52.4	39.9	39.9	15.794	143	143;152;153;196;204;219;224;119;113	23	1											6	7			1	5
E9PL46;B4E3U2;Q9UK99-3;Q9UK99-2;E9PJM3;Q9UK99	E9PL46;B4E3U2;Q9UK99-3;Q9UK99-2;E9PJM3;Q9UK99	3;3;3;3;3;3	3;3;3;3;3;3	3;3;3;3;3;3	F-box only protein 3	FBXO3	>tr|E9PL46|E9PL46_HUMAN F-box only protein 3 OS=Homo sapiens GN=FBXO3 PE=2 SV=1;>tr|B4E3U2|B4E3U2_HUMAN F-box only protein 3 OS=Homo sapiens GN=FBXO3 PE=2 SV=1;>sp|Q9UK99-3|FBX3_HUMAN Isoform 3 of F-box only protein 3 OS=Homo sapiens GN=FBXO3;>sp|Q9UK99-2|	6	3	3	3	1	2	2	1	2	2	1	2	2	17.1	17.1	17.1	15.175	129	129;172;410;415;430;471	11.2			6												1
Q96FF9;B5MBX0;H0YCL8	Q96FF9;B5MBX0	3;3;1	3;3;1	3;3;1	Sororin	CDCA5	>sp|Q96FF9|CDCA5_HUMAN Sororin OS=Homo sapiens GN=CDCA5 PE=1 SV=1;>tr|B5MBX0|B5MBX0_HUMAN Sororin OS=Homo sapiens GN=CDCA5 PE=2 SV=1	3	3	3	3	2	2	1	2	2	1	2	2	1	20.6	20.6	20.6	27.6	252	252;307;70	25.2						2										1	1	3
Q13191-3;B5MC15;Q13191-2;E7ENW2;Q13191;C9JU85;C9JRB3;F5H4J9;Q68CY2	Q13191-3;B5MC15;Q13191-2;E7ENW2;Q13191	6;6;6;6;6;1;1;1;1	5;5;5;5;5;1;1;1;1	5;5;5;5;5;1;1;1;1	E3 ubiquitin-protein ligase CBL-B	CBLB	>sp|Q13191-3|CBLB_HUMAN Isoform Truncated 2 of E3 ubiquitin-protein ligase CBL-B OS=Homo sapiens GN=CBLB;>tr|B5MC15|B5MC15_HUMAN Cas-Br-M (Murine) ecotropic retroviral transforming sequence b, isoform CRA_a OS=Homo sapiens GN=CBLB PE=2 SV=1;>sp|Q13191-2|CB	9	6	5	5	4	4	5	3	3	4	3	3	4	8.2	7.1	7.1	86.581	770	770;810;811;960;982;139;161;227;321	10.3	1	4	4		2									2	6				1
B5MC22;Q9UDX5;F8WEN7;Q9UDX5-2	B5MC22;Q9UDX5	4;4;1;1	1;1;1;1	1;1;1;1	Mitochondrial fission process protein 1	MTFP1	>tr|B5MC22|B5MC22_HUMAN Mitochondrial fission process protein 1 OS=Homo sapiens GN=MTFP1 PE=2 SV=1;>sp|Q9UDX5|MTFP1_HUMAN Mitochondrial fission process protein 1 OS=Homo sapiens GN=MTFP1 PE=1 SV=1	4	4	1	1	3	0	4	1	0	1	1	0	1	41.3	9.1	9.1	15.556	143	143;166;74;135	16		1
P53671-2;B5MC51;P53671;P53671-3;E7EUC1	P53671-2;B5MC51;P53671;P53671-3;E7EUC1	4;4;4;4;2	4;4;4;4;2	4;4;4;4;2	LIM domain kinase 2	LIMK2	>sp|P53671-2|LIMK2_HUMAN Isoform LIMK2b of LIM domain kinase 2 OS=Homo sapiens GN=LIMK2;>tr|B5MC51|B5MC51_HUMAN LIM domain kinase 2 OS=Homo sapiens GN=LIMK2 PE=2 SV=1;>sp|P53671|LIMK2_HUMAN LIM domain kinase 2 OS=Homo sapiens GN=LIMK2 PE=1 SV=1;>sp|P53671-	5	4	4	4	2	3	2	2	3	2	2	3	2	7.9	7.9	7.9	69.904	617	617;629;638;686;392	18.5						3			2									4
F8WF94;B5MC52;B5MCS3;C9J2I7;B5MCU6;B5MCQ6;Q96DB2	F8WF94;B5MC52;B5MCS3;C9J2I7;B5MCU6;B5MCQ6;Q96DB2	1;1;1;1;1;1;1	1;1;1;1;1;1;1	1;1;1;1;1;1;1	Histone deacetylase 11	HDAC11	>tr|F8WF94|F8WF94_HUMAN Histone deacetylase 11 OS=Homo sapiens GN=HDAC11 PE=2 SV=1;>tr|B5MC52|B5MC52_HUMAN Histone deacetylase 11 OS=Homo sapiens GN=HDAC11 PE=2 SV=1;>tr|B5MCS3|B5MCS3_HUMAN Histone deacetylase 11 OS=Homo sapiens GN=HDAC11 PE=2 SV=1;>tr|C9J	7	1	1	1	1	0	0	1	0	0	1	0	0	28.3	28.3	28.3	6.2883	53	53;146;181;186;247;268;347	35
G5E9F5;B5MC53;B5MCF8;P39210	G5E9F5;B5MC53;B5MCF8;P39210	1;1;1;1	1;1;1;1	1;1;1;1	Protein Mpv17	MPV17	>tr|G5E9F5|G5E9F5_HUMAN MpV17 transgene, murine homolog, glomerulosclerosis, isoform CRA_d OS=Homo sapiens GN=MPV17 PE=2 SV=1;>tr|B5MC53|B5MC53_HUMAN MpV17 transgene, murine homolog, glomerulosclerosis, isoform CRA_f OS=Homo sapiens GN=MPV17 PE=2 SV=1;>tr|	4	1	1	1	0	1	0	0	1	0	0	1	0	20.4	20.4	20.4	12.958	113	113;170;171;176	16														1
B5MC96;F6TR53;Q53T59;F8WDN8	B5MC96;F6TR53;Q53T59	9;9;9;1	9;9;9;1	9;9;9;1	HCLS1-binding protein 3	HS1BP3	>tr|B5MC96|B5MC96_HUMAN HCLS1-binding protein 3 OS=Homo sapiens GN=HS1BP3 PE=2 SV=1;>tr|F6TR53|F6TR53_HUMAN HCLS1-binding protein 3 OS=Homo sapiens GN=HS1BP3 PE=2 SV=1;>sp|Q53T59|H1BP3_HUMAN HCLS1-binding protein 3 OS=Homo sapiens GN=HS1BP3 PE=1 SV=1	4	9	9	9	8	6	8	8	6	8	8	6	8	42.7	42.7	42.7	21.883	199	199;213;392;25	14	2	3	3			1	7	5		1	1	4			6				2
P16422;B5MCA4;C9JKY3	P16422;B5MCA4	6;6;2	6;6;2	6;6;2	Epithelial cell adhesion molecule	EPCAM	>sp|P16422|EPCAM_HUMAN Epithelial cell adhesion molecule OS=Homo sapiens GN=EPCAM PE=1 SV=2;>tr|B5MCA4|B5MCA4_HUMAN Epithelial cell adhesion molecule OS=Homo sapiens GN=EPCAM PE=2 SV=1	3	6	6	6	6	6	6	6	6	6	6	6	6	16.2	16.2	16.2	34.932	314	314;342;199	23.1	3	3				1						4	4	3				2
Q4FZB7-4;B7WNX0;Q4FZB7-2;B5MCB3;Q4FZB7;E9PKD9;C9J6S5	Q4FZB7-4;B7WNX0;Q4FZB7-2;B5MCB3;Q4FZB7;E9PKD9;C9J6S5	2;2;2;2;2;1;1	2;2;2;2;2;1;1	2;2;2;2;2;1;1	Histone-lysine N-methyltransferase SUV420H1	SUV420H1	>sp|Q4FZB7-4|SV421_HUMAN Isoform 3 of Histone-lysine N-methyltransferase SUV420H1 OS=Homo sapiens GN=SUV420H1;>tr|B7WNX0|B7WNX0_HUMAN Histone-lysine N-methyltransferase SUV420H1 OS=Homo sapiens GN=SUV420H1 PE=2 SV=2;>sp|Q4FZB7-2|SV421_HUMAN Isoform 2 of Hi	7	2	2	2	1	2	2	1	2	2	1	2	2	7.6	7.6	7.6	31.959	278	278;370;393;402;885;64;120	28.3															3
B5MCF9;O00541-2;O00541;B3KXD6;C9JXJ1;H7C267	B5MCF9;O00541-2;O00541;B3KXD6	21;21;21;14;6;5	21;21;21;14;6;5	21;21;21;14;6;5	Pescadillo homolog	PES1	>tr|B5MCF9|B5MCF9_HUMAN Pescadillo homolog OS=Homo sapiens GN=PES1 PE=2 SV=1;>sp|O00541-2|PESC_HUMAN Isoform 2 of Pescadillo homolog OS=Homo sapiens GN=PES1;>sp|O00541|PESC_HUMAN Pescadillo homolog OS=Homo sapiens GN=PES1 PE=1 SV=1;>tr|B3KXD6|B3KXD6_HUMAN	6	21	21	21	18	15	18	18	15	18	18	15	18	32.4	32.4	32.4	66.077	571	571;583;588;449;171;194	27.3	4	2				1						5	6	8			3			4
H0YIX9;Q9Y2K5;B5MCU0;B5MCG9	H0YIX9;Q9Y2K5;B5MCU0;B5MCG9	1;1;1;1	1;1;1;1	1;1;1;1	R3H domain-containing protein 2	R3HDM2	>tr|H0YIX9|H0YIX9_HUMAN R3H domain-containing protein 2 (Fragment) OS=Homo sapiens GN=R3HDM2 PE=2 SV=1;>sp|Q9Y2K5|R3HD2_HUMAN R3H domain-containing protein 2 OS=Homo sapiens GN=R3HDM2 PE=1 SV=3;>tr|B5MCU0|B5MCU0_HUMAN R3H domain-containing protein 2 OS=Hom	4	1	1	1	1	1	0	1	1	0	1	1	0	5.7	5.7	5.7	31.681	280	280;976;990;1010	4				2
B5MCQ4;Q9BY27;Q6FGH4;Q14129	B5MCQ4;Q9BY27;Q6FGH4;Q14129	2;2;1;1	2;2;1;1	2;2;1;1	Protein DGCR6L;Protein DGCR6	DGCR6L;DGCR6	>tr|B5MCQ4|B5MCQ4_HUMAN Protein DGCR6L OS=Homo sapiens GN=DGCR6L PE=2 SV=1;>sp|Q9BY27|DGC6L_HUMAN Protein DGCR6L OS=Homo sapiens GN=DGCR6L PE=1 SV=2;>tr|Q6FGH4|Q6FGH4_HUMAN DGCR6 protein (Fragment) OS=Homo sapiens GN=DGCR6 PE=2 SV=1;>sp|Q14129|DGCR6_HUMAN	4	2	2	2	1	1	0	1	1	0	1	1	0	9.9	9.9	9.9	20.225	182	182;220;84;220	10.5	1																	1
B7Z254;Q15084;F8WA83;B5MCQ5;Q15084-2	B7Z254;Q15084;F8WA83;B5MCQ5;Q15084-2	15;15;15;15;15	15;15;15;15;15	15;15;15;15;15	Protein disulfide-isomerase A6	PDIA6	>tr|B7Z254|B7Z254_HUMAN Protein disulfide-isomerase A6 OS=Homo sapiens GN=PDIA6 PE=2 SV=1;>sp|Q15084|PDIA6_HUMAN Protein disulfide-isomerase A6 OS=Homo sapiens GN=PDIA6 PE=1 SV=1;>tr|F8WA83|F8WA83_HUMAN Protein disulfide-isomerase A6 OS=Homo sapiens GN=PDI	5	15	15	15	13	12	14	13	12	14	13	12	14	46.7	46.7	46.7	47.837	437	437;440;445;488;492	15.8	24	5	8	12	8	12	1	2			2	11	16	5	6	19	5	10
H7C128;H7C179;Q9H0E9-4;B5MCW3;H7C127;Q9H0E9-2;Q9H0E9;F8W820;Q9H0E9-3;F8WBH2;H0YAH7;C9JV05;H7C2P4;F8WDX5;D6RID0;F8WCS7;H0YA84	H7C128;H7C179;Q9H0E9-4;B5MCW3;H7C127;Q9H0E9-2;Q9H0E9;F8W820;Q9H0E9-3	10;10;10;10;10;10;10;6;5;4;3;2;2;1;1;1;1	10;10;10;10;10;10;10;6;5;4;3;2;2;1;1;1;1	10;10;10;10;10;10;10;6;5;4;3;2;2;1;1;1;1	Bromodomain-containing protein 8	BRD8	>tr|H7C128|H7C128_HUMAN Bromodomain-containing protein 8 (Fragment) OS=Homo sapiens GN=BRD8 PE=4 SV=1;>tr|H7C179|H7C179_HUMAN Bromodomain-containing protein 8 (Fragment) OS=Homo sapiens GN=BRD8 PE=2 SV=1;>sp|Q9H0E9-4|BRD8_HUMAN Isoform 4 of Bromodomain-con	17	10	10	10	8	8	7	8	8	7	8	8	7	13.8	13.8	13.8	93.293	857	857;861;866;878;892;951;1235;837;757;79;292;122;187;39;48;67;195	17.2	4	1				1							8	4	5	6		1
B5MD00;Q9P0U1	B5MD00;Q9P0U1	1;1	1;1	1;1	Mitochondrial import receptor subunit TOM7 homolog	TOMM7	>tr|B5MD00|B5MD00_HUMAN Mitochondrial import receptor subunit TOM7 homolog OS=Homo sapiens GN=TOMM7 PE=2 SV=1;>sp|Q9P0U1|TOM7_HUMAN Mitochondrial import receptor subunit TOM7 homolog OS=Homo sapiens GN=TOMM7 PE=1 SV=1	2	1	1	1	1	1	1	1	1	1	1	1	1	35.3	35.3	35.3	5.6718	51	51;55	22	1												1
P62826;B5MDF5;J3KQE5;F5H018;H0YFC6;B4DV51	P62826;B5MDF5;J3KQE5;F5H018;H0YFC6	13;13;12;11;7;5	13;13;12;11;7;5	13;13;12;11;7;5	GTP-binding nuclear protein Ran	RAN	>sp|P62826|RAN_HUMAN GTP-binding nuclear protein Ran OS=Homo sapiens GN=RAN PE=1 SV=3;>tr|B5MDF5|B5MDF5_HUMAN GTP-binding nuclear protein Ran OS=Homo sapiens GN=RAN PE=2 SV=1;>tr|J3KQE5|J3KQE5_HUMAN GTP-binding nuclear protein Ran (Fragment) OS=Homo sapien	6	13	13	13	13	13	13	13	13	13	13	13	13	47.2	47.2	47.2	24.423	216	216;233;234;199;103;128	20.1	9	3	10	17	4	11	19	16	2	8	9	59	8	2	2	15	8	14	15	12		4
Q9H6V9;Q9H6V9-2;B5MDU6;B7ZAJ5;B5MCE2;C9JUM0;B4DRG3;B7ZA47;B5MCU4;C9JHU6	Q9H6V9;Q9H6V9-2;B5MDU6;B7ZAJ5;B5MCE2;C9JUM0;B4DRG3;B7ZA47;B5MCU4	4;4;4;3;2;2;2;2;2;1	4;4;4;3;2;2;2;2;2;1	4;4;4;3;2;2;2;2;2;1	UPF0554 protein C2orf43	C2orf43;FLJ21820	>sp|Q9H6V9|CB043_HUMAN UPF0554 protein C2orf43 OS=Homo sapiens GN=C2orf43 PE=1 SV=1;>sp|Q9H6V9-2|CB043_HUMAN Isoform 2 of UPF0554 protein C2orf43 OS=Homo sapiens GN=C2orf43;>tr|B5MDU6|B5MDU6_HUMAN UPF0554 protein C2orf43 OS=Homo sapiens GN=C2orf43 PE=2 SV=	10	4	4	4	4	4	4	4	4	4	4	4	4	13.5	13.5	13.5	37.318	325	325;331;370;277;146;159;166;195;240;130	9.88	3			3	1	3							3	1
C9J3F1;C9J6U8;C9JE69;B5ME25;Q9H825;E7ETE0;Q9H825-2	C9J3F1;C9J6U8;C9JE69;B5ME25;Q9H825;E7ETE0;Q9H825-2	2;2;2;2;2;2;1	2;2;2;2;2;2;1	2;2;2;2;2;2;1	Methyltransferase-like protein 8	METTL8	>tr|C9J3F1|C9J3F1_HUMAN Methyltransferase-like protein 8 (Fragment) OS=Homo sapiens GN=METTL8 PE=2 SV=1;>tr|C9J6U8|C9J6U8_HUMAN Methyltransferase-like protein 8 (Fragment) OS=Homo sapiens GN=METTL8 PE=2 SV=1;>tr|C9JE69|C9JE69_HUMAN Methyltransferase-like p	7	2	2	2	1	1	1	1	1	1	1	1	1	26.5	26.5	26.5	9.8062	83	83;105;153;227;291;378;241	33.8
E7EW69;Q9P0V9;Q9P0V9-2;B5ME97;E7EX04;Q9P0V9-3;B7Z371;B7Z277;C9JEW2;C9JNR7;F5H1F2;F5GYV2;F5H1W3;F8WC85;C9JEQ7	E7EW69;Q9P0V9;Q9P0V9-2;B5ME97;E7EX04;Q9P0V9-3;B7Z371	16;16;16;16;15;13;11;7;3;3;2;1;1;1;1	14;14;14;14;13;11;9;5;3;3;2;1;1;1;1	14;14;14;14;13;11;9;5;3;3;2;1;1;1;1	Septin-10	2015-09-10	>tr|E7EW69|E7EW69_HUMAN Septin-10 OS=Homo sapiens GN=SEPT10 PE=2 SV=1;>sp|Q9P0V9|SEP10_HUMAN Septin-10 OS=Homo sapiens GN=SEPT10 PE=1 SV=2;>sp|Q9P0V9-2|SEP10_HUMAN Isoform 2 of Septin-10 OS=Homo sapiens GN=SEPT10;>tr|B5ME97|B5ME97_HUMAN Septin 10, isoform	15	16	14	14	13	9	11	12	8	10	12	8	10	42.4	36.7	36.7	52.145	450	450;454;503;544;473;431;321;283;58;61;98;26;38;48;97	18.8	1	5		2			1	4	1			3	2	14		3	1			7	4	1
B5MED8;Q96PQ0	B5MED8;Q96PQ0	3;3	3;3	3;3	VPS10 domain-containing receptor SorCS2	SORCS2	>tr|B5MED8|B5MED8_HUMAN VPS10 domain-containing receptor SorCS2 OS=Homo sapiens GN=SORCS2 PE=2 SV=3;>sp|Q96PQ0|SORC2_HUMAN VPS10 domain-containing receptor SorCS2 OS=Homo sapiens GN=SORCS2 PE=1 SV=3	2	3	3	3	0	2	1	0	2	1	0	2	1	3.7	3.7	3.7	112.28	1002	1002;1159	12.5	1				1			1
Q9HCG8;B7WP27;B7WP74	Q9HCG8;B7WP27;B7WP74	18;18;17	18;18;17	18;18;17	Pre-mRNA-splicing factor CWC22 homolog	CWC22	>sp|Q9HCG8|CWC22_HUMAN Pre-mRNA-splicing factor CWC22 homolog OS=Homo sapiens GN=CWC22 PE=1 SV=3;>tr|B7WP27|B7WP27_HUMAN Pre-mRNA-splicing factor CWC22 homolog OS=Homo sapiens GN=CWC22 PE=2 SV=1;>tr|B7WP74|B7WP74_HUMAN Pre-mRNA-splicing factor CWC22 homolo	3	18	18	18	15	10	13	15	10	13	15	10	13	18	18	18	105.47	908	908;908;745	23.5	2	4		1	1	2					3		8	6			2	2
Q96CS7-4;Q96CS7-5;Q96CS7-3;Q96CS7;Q96CS7-6;Q96CS7-2;B7WPA5	Q96CS7-4;Q96CS7-5;Q96CS7-3;Q96CS7;Q96CS7-6;Q96CS7-2;B7WPA5	1;1;1;1;1;1;1	1;1;1;1;1;1;1	1;1;1;1;1;1;1	Pleckstrin homology domain-containing family B member 2	PLEKHB2	>sp|Q96CS7-4|PKHB2_HUMAN Isoform 4 of Pleckstrin homology domain-containing family B member 2 OS=Homo sapiens GN=PLEKHB2;>sp|Q96CS7-5|PKHB2_HUMAN Isoform 5 of Pleckstrin homology domain-containing family B member 2 OS=Homo sapiens GN=PLEKHB2;>sp|Q96CS7-3|P	7	1	1	1	0	1	0	0	1	0	0	1	0	6.5	6.5	6.5	19.852	170	170;178;221;222;230;309;309	36
Q32P44;B7WPE2;H0Y3M3;Q32P44-2;G3V195;G3V1D0;H7C355;C9J6V3;E9PJV5;E9PSB4;Q32P44-3	Q32P44;B7WPE2;H0Y3M3;Q32P44-2;G3V195;G3V1D0	13;13;9;9;7;7;2;1;1;1;1	13;13;9;9;7;7;2;1;1;1;1	13;13;9;9;7;7;2;1;1;1;1	Echinoderm microtubule-associated protein-like 3	EML3	>sp|Q32P44|EMAL3_HUMAN Echinoderm microtubule-associated protein-like 3 OS=Homo sapiens GN=EML3 PE=1 SV=1;>tr|B7WPE2|B7WPE2_HUMAN Echinoderm microtubule associated protein like 3, isoform CRA_e OS=Homo sapiens GN=EML3 PE=2 SV=1;>tr|H0Y3M3|H0Y3M3_HUMAN Echi	11	13	13	13	9	6	10	9	6	10	9	6	10	15.5	15.5	15.5	95.196	896	896;897;911;917;679;889;137;113;127;128;194	13.7	4		10	2	1		3				1	2	5	2	12	2			7
Q9P121-3;Q9P121-2;Q9P121;B7Z1I4;Q9P121-4;B7Z1Z5;F8VTR5;Q14982-3;Q14982-2;Q14982;B7ZLQ1	Q9P121-3;Q9P121-2;Q9P121;B7Z1I4;Q9P121-4;B7Z1Z5;F8VTR5	3;3;3;3;3;3;2;1;1;1;1	3;3;3;3;3;3;2;1;1;1;1	3;3;3;3;3;3;2;1;1;1;1	Neurotrimin	NTM	>sp|Q9P121-3|NTRI_HUMAN Isoform 3 of Neurotrimin OS=Homo sapiens GN=NTM;>sp|Q9P121-2|NTRI_HUMAN Isoform 2 of Neurotrimin OS=Homo sapiens GN=NTM;>sp|Q9P121|NTRI_HUMAN Neurotrimin OS=Homo sapiens GN=NTM PE=1 SV=1;>tr|B7Z1I4|B7Z1I4_HUMAN Neurotrimin OS=Homo s	11	3	3	3	2	3	3	2	3	3	2	3	3	10.4	10.4	10.4	34.984	316	316;344;344;346;355;355;191;304;338;345;354	20.9				1		2						1				1	3	3
B7Z1Q2;O60861-2;O60861-1;O60861-4;F5H5N5;B7Z2L1;O60861;J3KTK6;J3KTJ0	B7Z1Q2;O60861-2;O60861-1;O60861-4;F5H5N5;B7Z2L1;O60861;J3KTK6;J3KTJ0	3;3;3;3;3;3;3;2;2	3;3;3;3;3;3;3;2;2	3;3;3;3;3;3;3;2;2	Growth arrest-specific protein 7	GAS7	>tr|B7Z1Q2|B7Z1Q2_HUMAN Uncharacterized protein OS=Homo sapiens GN=GAS7 PE=2 SV=1;>sp|O60861-2|GAS7_HUMAN Isoform 2 of Growth arrest-specific protein 7 OS=Homo sapiens GN=GAS7;>sp|O60861-1|GAS7_HUMAN Isoform 1 of Growth arrest-specific protein 7 OS=Homo sa	9	3	3	3	2	1	2	2	1	2	2	1	2	10.3	10.3	10.3	34.206	290	290;336;412;416;421;428;476;142;152	15.9		3											1	5
B7Z1R5;P38606;C9JVW8;C9JA17	B7Z1R5;P38606	25;25;6;5	25;25;6;5	25;25;6;5	V-type proton ATPase catalytic subunit A	ATP6V1A	>tr|B7Z1R5|B7Z1R5_HUMAN V-type proton ATPase catalytic subunit A OS=Homo sapiens GN=ATP6V1A PE=2 SV=1;>sp|P38606|VATA_HUMAN V-type proton ATPase catalytic subunit A OS=Homo sapiens GN=ATP6V1A PE=1 SV=2	4	25	25	25	23	23	21	23	23	21	23	23	21	47.6	47.6	47.6	64.735	584	584;617;221;185	19	14	2	4	35	7	11	8				5	20	8	1		28	2	4	11
Q8N5Y2-4;B7Z227;Q8N5Y2-2;Q8N5Y2-3;Q8N5Y2;H7BYE4;A6NLU8;C9JKR8;Q8N5Y2-5	Q8N5Y2-4;B7Z227;Q8N5Y2-2;Q8N5Y2-3;Q8N5Y2	3;3;3;3;3;1;1;1;1	3;3;3;3;3;1;1;1;1	2;2;2;2;2;1;1;1;1	Male-specific lethal 3 homolog	MSL3	>sp|Q8N5Y2-4|MS3L1_HUMAN Isoform 4 of Male-specific lethal 3 homolog OS=Homo sapiens GN=MSL3;>tr|B7Z227|B7Z227_HUMAN Male-specific lethal 3 homolog OS=Homo sapiens GN=MSL3 PE=2 SV=1;>sp|Q8N5Y2-2|MS3L1_HUMAN Isoform 2 of Male-specific lethal 3 homolog OS=Ho	9	3	3	2	1	2	2	1	2	2	0	2	1	8.2	8.2	6.2	40.577	355	355;372;462;509;521;116;196;224;416	26.2																		2	1
B7Z291;Q96QG7	B7Z291;Q96QG7	8;8	8;8	8;8	Myotubularin-related protein 9	MTMR9	>tr|B7Z291|B7Z291_HUMAN Myotubularin-related protein 9 OS=Homo sapiens GN=MTMR9 PE=2 SV=1;>sp|Q96QG7|MTMR9_HUMAN Myotubularin-related protein 9 OS=Homo sapiens GN=MTMR9 PE=1 SV=1	2	8	8	8	6	7	8	6	7	8	6	7	8	19	19	19	53.796	464	464;549	17.3	3	5			1		6	10			2	2		5					7	8
J3KP22;P18433-4;P18433-2;P18433-3;P18433;B7Z2A4	J3KP22;P18433-4;P18433-2;P18433-3;P18433;B7Z2A4	4;4;4;4;4;4	4;4;4;4;4;4	4;4;4;4;4;4	Receptor-type tyrosine-protein phosphatase alpha	PTPRA	>tr|J3KP22|J3KP22_HUMAN Receptor-type tyrosine-protein phosphatase alpha OS=Homo sapiens GN=PTPRA PE=2 SV=1;>sp|P18433-4|PTPRA_HUMAN Isoform 4 of Receptor-type tyrosine-protein phosphatase alpha OS=Homo sapiens GN=PTPRA;>sp|P18433-2|PTPRA_HUMAN Isoform 2 o	6	4	4	4	2	3	3	2	3	3	2	3	3	8.5	8.5	8.5	75.886	658	658;793;793;802;802;813	7.56			4					1				4
E9PEH6;O43556;G5E9K6;B7Z2R4;O43556-3;C9JR67	E9PEH6;O43556;G5E9K6;B7Z2R4;O43556-3;C9JR67	4;4;4;4;3;3	4;4;4;4;3;3	4;4;4;4;3;3	Epsilon-sarcoglycan	SGCE	>tr|E9PEH6|E9PEH6_HUMAN Epsilon-sarcoglycan OS=Homo sapiens GN=SGCE PE=2 SV=1;>sp|O43556|SGCE_HUMAN Epsilon-sarcoglycan OS=Homo sapiens GN=SGCE PE=1 SV=6;>tr|G5E9K6|G5E9K6_HUMAN Epsilon-sarcoglycan OS=Homo sapiens GN=SGCE PE=2 SV=1;>tr|B7Z2R4|B7Z2R4_HUMAN	6	4	4	4	2	2	1	2	2	1	2	2	1	11.6	11.6	11.6	45.068	396	396;437;462;471;427;428	21	2					1							2				2
B7Z2V9;O43739-2;O43739	B7Z2V9;O43739-2;O43739	1;1;1	1;1;1	1;1;1	Cytohesin-3	CYTH3	>tr|B7Z2V9|B7Z2V9_HUMAN Cytohesin-3 OS=Homo sapiens GN=CYTH3 PE=2 SV=1;>sp|O43739-2|CYH3_HUMAN Isoform 2 of Cytohesin-3 OS=Homo sapiens GN=CYTH3;>sp|O43739|CYH3_HUMAN Cytohesin-3 OS=Homo sapiens GN=CYTH3 PE=1 SV=2	3	1	1	1	1	1	1	1	1	1	1	1	1	3.2	3.2	3.2	36.793	314	314;399;400	7.88							1	7
F5H6U6;B7Z2W5;Q9NZL6;Q9NZL6-2	F5H6U6;B7Z2W5;Q9NZL6;Q9NZL6-2	2;2;2;2	2;2;2;2	2;2;2;2	Ral guanine nucleotide dissociation stimulator-like 1	RGL1	>tr|F5H6U6|F5H6U6_HUMAN Ral guanine nucleotide dissociation stimulator-like 1 OS=Homo sapiens GN=RGL1 PE=2 SV=1;>tr|B7Z2W5|B7Z2W5_HUMAN Ral guanine nucleotide dissociation stimulator-like 1 OS=Homo sapiens GN=RGL1 PE=2 SV=1;>sp|Q9NZL6|RGL1_HUMAN Ral guanin	4	2	2	2	1	1	1	1	1	1	1	1	1	2.8	2.8	2.8	83.512	739	739;766;768;803	2	2			1
B7Z2X9;P09104;F5H0C8;F5H1C3;U3KQP4	B7Z2X9;P09104;F5H0C8	8;8;6;2;1	6;6;5;1;1	6;6;5;1;1	Enolase;Gamma-enolase	ENO2	>tr|B7Z2X9|B7Z2X9_HUMAN Enolase OS=Homo sapiens GN=ENO2 PE=2 SV=1;>sp|P09104|ENOG_HUMAN Gamma-enolase OS=Homo sapiens GN=ENO2 PE=1 SV=3;>tr|F5H0C8|F5H0C8_HUMAN Enolase OS=Homo sapiens GN=ENO2 PE=2 SV=1	5	8	6	6	5	6	7	3	4	5	3	4	5	26.6	18.2	18.2	42.707	391	391;434;315;103;73	15	3	2			1				4				5							1	3
B7Z314;Q9NVA1;B7Z1C6;Q9NVA1-3;H7BYA2;Q9NVA1-5;Q9NVA1-4;Q9NVA1-2;B7Z7J8;B1AKV4;B1AKV3;B1AKV6;B1AKV2	B7Z314;Q9NVA1;B7Z1C6;Q9NVA1-3;H7BYA2;Q9NVA1-5;Q9NVA1-4;Q9NVA1-2;B7Z7J8;B1AKV4;B1AKV3	6;6;5;5;5;5;5;5;4;4;4;2;1	6;6;5;5;5;5;5;5;4;4;4;2;1	6;6;5;5;5;5;5;5;4;4;4;2;1	Ubiquinol-cytochrome c reductase complex chaperone CBP3 homolog	UQCC	>tr|B7Z314|B7Z314_HUMAN Protein UQCC1 OS=Homo sapiens GN=UQCC1 PE=2 SV=1;>sp|Q9NVA1|UQCC_HUMAN Ubiquinol-cytochrome c reductase complex chaperone CBP3 homolog OS=Homo sapiens GN=UQCC PE=1 SV=3;>tr|B7Z1C6|B7Z1C6_HUMAN Protein UQCC1 OS=Homo sapiens GN=UQCC1	13	6	6	6	2	4	5	2	4	5	2	4	5	24	24	24	23.627	200	200;299;144;184;187;231;272;273;162;219;249;243;221	14.2	1	1	3									1		2		2			2
B7Z3B9;Q13480;Q13480-2	B7Z3B9;Q13480;Q13480-2	2;2;2	2;2;2	2;2;2	GRB2-associated-binding protein 1	GAB1	>tr|B7Z3B9|B7Z3B9_HUMAN GRB2-associated-binding protein 1 OS=Homo sapiens GN=GAB1 PE=2 SV=1;>sp|Q13480|GAB1_HUMAN GRB2-associated-binding protein 1 OS=Homo sapiens GN=GAB1 PE=1 SV=2;>sp|Q13480-2|GAB1_HUMAN Isoform 2 of GRB2-associated-binding protein 1 OS=	3	2	2	2	2	0	1	2	0	1	2	0	1	4.6	4.6	4.6	64.473	591	591;694;724	7.33						1		2
Q15052-2;B7Z3C7	Q15052-2;B7Z3C7	6;6	3;3	1;1		ARHGEF6	>sp|Q15052-2|ARHG6_HUMAN Isoform 2 of Rho guanine nucleotide exchange factor 6 OS=Homo sapiens GN=ARHGEF6;>tr|B7Z3C7|B7Z3C7_HUMAN Rho guanine nucleotide exchange factor 6 OS=Homo sapiens GN=ARHGEF6 PE=2 SV=1	2	6	3	1	4	4	6	2	2	3	1	1	1	11.1	5.8	1.8	70.79	622	622;649	10.3	1		4	4											2	1
Q13613-2;B7Z3D5;Q13613;F8WA39;F6X5S1;H0YDX3;Q8NEC6;E9PIH9	Q13613-2;B7Z3D5;Q13613;F8WA39;F6X5S1;H0YDX3;Q8NEC6	8;8;8;8;7;7;5;2	7;7;7;7;6;6;5;2	7;7;7;7;6;6;5;2	Myotubularin-related protein 1	MTMR1	>sp|Q13613-2|MTMR1_HUMAN Isoform 1A of Myotubularin-related protein 1 OS=Homo sapiens GN=MTMR1;>tr|B7Z3D5|B7Z3D5_HUMAN Myotubularin related protein 1, isoform CRA_a OS=Homo sapiens GN=MTMR1 PE=2 SV=1;>sp|Q13613|MTMR1_HUMAN Myotubularin-related protein 1 OS	8	8	7	7	6	4	5	5	4	4	5	4	4	14.6	12.3	12.3	63.329	568	568;571;665;673;393;405;363;147	13.4	2			2	5								1	1		2	4	2		2
B7Z3I9;P13716;P13716-2;B7ZBK6	B7Z3I9;P13716;P13716-2	12;12;11;3	12;12;11;3	12;12;11;3	Delta-aminolevulinic acid dehydratase	ALAD	>tr|B7Z3I9|B7Z3I9_HUMAN Delta-aminolevulinic acid dehydratase OS=Homo sapiens GN=ALAD PE=2 SV=1;>sp|P13716|HEM2_HUMAN Delta-aminolevulinic acid dehydratase OS=Homo sapiens GN=ALAD PE=1 SV=1;>sp|P13716-2|HEM2_HUMAN Isoform 2 of Delta-aminolevulinic acid deh	4	12	12	12	8	10	8	8	10	8	8	10	8	46.6	46.6	46.6	34.52	313	313;330;359;120	10.2	3	2	2			5	1	5		6	15	9	1		1					2
Q15813;B7Z3P1	Q15813;B7Z3P1	17;17	17;17	16;16	Tubulin-specific chaperone E	TBCE	>sp|Q15813|TBCE_HUMAN Tubulin-specific chaperone E OS=Homo sapiens GN=TBCE PE=1 SV=1;>tr|B7Z3P1|B7Z3P1_HUMAN Tubulin-specific chaperone E OS=Homo sapiens GN=TBCE PE=2 SV=1	2	17	17	16	11	11	16	11	11	16	11	10	15	36.8	36.8	35.5	59.345	527	527;578	14.9	5	2	8		6	7		8			4	8	1		6		1	2		5
B7Z3R2;Q9ULQ1;Q9ULQ1-3	B7Z3R2;Q9ULQ1;Q9ULQ1-3	1;1;1	1;1;1	1;1;1	Two pore calcium channel protein 1	TPCN1	>tr|B7Z3R2|B7Z3R2_HUMAN Two pore calcium channel protein 1 OS=Homo sapiens GN=TPCN1 PE=2 SV=1;>sp|Q9ULQ1|TPC1_HUMAN Two pore calcium channel protein 1 OS=Homo sapiens GN=TPCN1 PE=1 SV=3;>sp|Q9ULQ1-3|TPC1_HUMAN Isoform 3 of Two pore calcium channel protein	3	1	1	1	0	1	1	0	1	1	0	1	1	2.3	2.3	2.3	87.317	748	748;816;888	26												1
B7Z3T9;Q8N653;H7BZQ9;H7C0X1	B7Z3T9;Q8N653	6;6;1;1	6;6;1;1	6;6;1;1	Leucine-zipper-like transcriptional regulator 1	LZTR1	>tr|B7Z3T9|B7Z3T9_HUMAN Leucine-zipper-like transcriptional regulator 1 OS=Homo sapiens GN=LZTR1 PE=2 SV=1;>sp|Q8N653|LZTR1_HUMAN Leucine-zipper-like transcriptional regulator 1 OS=Homo sapiens GN=LZTR1 PE=1 SV=2	4	6	6	6	1	2	4	1	2	4	1	2	4	7.8	7.8	7.8	92.392	821	821;840;111;158	12.6	1			1	1		1	3
B7Z491;Q13496;B7Z499;C9J2A2;F5H1N3	B7Z491;Q13496;B7Z499	5;5;4;1;1	5;5;4;1;1	5;5;4;1;1	Myotubularin	MTM1	>tr|B7Z491|B7Z491_HUMAN Myotubularin OS=Homo sapiens GN=MTM1 PE=2 SV=1;>sp|Q13496|MTM1_HUMAN Myotubularin OS=Homo sapiens GN=MTM1 PE=1 SV=2;>tr|B7Z499|B7Z499_HUMAN Myotubularin OS=Homo sapiens GN=MTM1 PE=2 SV=1	5	5	5	5	5	1	3	5	1	3	5	1	3	11	11	11	66.053	566	566;603;488;103;416	20					1		1				2		1				1		3
Q96M96;B7Z493;E9PJX4;F8VWL3;F8W1R0;E9PNX0;G3XA97;E9PQT1;Q96M96-3;Q96M96-2;H0YDQ0	Q96M96;B7Z493;E9PJX4;F8VWL3;F8W1R0	14;14;14;14;11;6;6;5;4;4;2	14;14;14;14;11;6;6;5;4;4;2	14;14;14;14;11;6;6;5;4;4;2	FYVE, RhoGEF and PH domain-containing protein 4	FGD4	>sp|Q96M96|FGD4_HUMAN FYVE, RhoGEF and PH domain-containing protein 4 OS=Homo sapiens GN=FGD4 PE=1 SV=2;>tr|B7Z493|B7Z493_HUMAN FYVE, RhoGEF and PH domain-containing protein 4 OS=Homo sapiens GN=FGD4 PE=2 SV=1;>tr|E9PJX4|E9PJX4_HUMAN FYVE, RhoGEF and PH do	11	14	14	14	9	11	5	9	11	5	9	11	5	23.4	23.4	23.4	86.625	766	766;851;878;903;673;235;471;207;188;280;65	13.9	4	10	4	1				4				1	3	7	8		1			1
B7Z4K6;O00115;K7ENE5	B7Z4K6;O00115	3;3;1	3;3;1	3;3;1	Deoxyribonuclease-2-alpha	DNASE2	>tr|B7Z4K6|B7Z4K6_HUMAN Deoxyribonuclease-2-alpha OS=Homo sapiens GN=DNASE2 PE=2 SV=1;>sp|O00115|DNS2A_HUMAN Deoxyribonuclease-2-alpha OS=Homo sapiens GN=DNASE2 PE=1 SV=2	3	3	3	3	3	3	3	3	3	3	3	3	3	10.2	10.2	10.2	33.615	305	305;360;218	12.4	3				1	3					3		3					2
B7Z4U3;Q9NRC1-4;B7Z4L1;E7EPD9;H7BXS2;Q9NRC1-6;E7EPW5;Q9NRC1-5;G3XAH9;E9PCV1;Q9NRC1-3;Q9NRC1-2;C9JU30;Q9NRC1;E7ENZ9;Q9NRC1-7;H0Y7M0;Q8TDW4-4;B7Z7D4;F5H2P3;Q8TDW4-6;Q8TDW4-2;Q8TDW4-7;Q8TDW4-5;Q8TDW4-3;Q8TDW4	B7Z4U3;Q9NRC1-4;B7Z4L1;E7EPD9;H7BXS2;Q9NRC1-6;E7EPW5;Q9NRC1-5;G3XAH9;E9PCV1;Q9NRC1-3;Q9NRC1-2;C9JU30;Q9NRC1;E7ENZ9;Q9NRC1-7	6;6;6;6;6;5;5;5;5;5;5;5;5;5;4;3;1;1;1;1;1;1;1;1;1;1	6;6;6;6;6;5;5;5;5;5;5;5;5;5;4;3;1;1;1;1;1;1;1;1;1;1	6;6;6;6;6;5;5;5;5;5;5;5;5;5;4;3;1;1;1;1;1;1;1;1;1;1	Suppressor of tumorigenicity 7 protein	ST7	>tr|B7Z4U3|B7Z4U3_HUMAN Suppressor of tumorigenicity 7 protein OS=Homo sapiens GN=ST7 PE=2 SV=1;>sp|Q9NRC1-4|ST7_HUMAN Isoform 4 of Suppressor of tumorigenicity 7 protein OS=Homo sapiens GN=ST7;>tr|B7Z4L1|B7Z4L1_HUMAN Suppression of tumorigenicity 7, isofo	26	6	6	6	4	2	5	4	2	5	4	2	5	15.8	15.8	15.8	60.698	531	531;534;534;572;577;499;508;511;511;523;547;554;561;585;558;399;287;392;499;510;538;544;555;555;558;575	21.8		1	2												8				1	7
B7Z4M2;O75554	B7Z4M2;O75554	2;2	2;2	2;2	WW domain-binding protein 4	WBP4	>tr|B7Z4M2|B7Z4M2_HUMAN WW domain-binding protein 4 OS=Homo sapiens GN=WBP4 PE=2 SV=1;>sp|O75554|WBP4_HUMAN WW domain-binding protein 4 OS=Homo sapiens GN=WBP4 PE=1 SV=1	2	2	2	2	1	0	2	1	0	2	1	0	2	3.4	3.4	3.4	40.03	355	355;376	24.5								1
B7Z4N7;Q8IXQ5-5;Q8IXQ5-2;Q8IXQ5;B7Z3P9;H7C259;F5GYE2;Q8IXQ5-4;Q8IXQ5-3	B7Z4N7;Q8IXQ5-5;Q8IXQ5-2;Q8IXQ5;B7Z3P9	11;11;11;11;9;3;1;1;1	11;11;11;11;9;3;1;1;1	11;11;11;11;9;3;1;1;1	Kelch-like protein 7	KLHL7	>tr|B7Z4N7|B7Z4N7_HUMAN Kelch-like protein 7 OS=Homo sapiens GN=KLHL7 PE=2 SV=1;>sp|Q8IXQ5-5|KLHL7_HUMAN Isoform 5 of Kelch-like protein 7 OS=Homo sapiens GN=KLHL7;>sp|Q8IXQ5-2|KLHL7_HUMAN Isoform 2 of Kelch-like protein 7 OS=Homo sapiens GN=KLHL7;>sp|Q8IX	9	11	11	11	7	7	8	7	7	8	7	7	8	27.8	27.8	27.8	57.513	510	510;538;564;586;361;93;143;144;166	21.7	1	4	4										3	3	6					1
B7Z4R0;P50548	B7Z4R0;P50548	3;3	3;3	3;3	ETS domain-containing transcription factor ERF	ERF	>tr|B7Z4R0|B7Z4R0_HUMAN ETS domain-containing transcription factor ERF OS=Homo sapiens GN=ERF PE=2 SV=1;>sp|P50548|ERF_HUMAN ETS domain-containing transcription factor ERF OS=Homo sapiens GN=ERF PE=1 SV=2	2	3	3	3	1	1	3	1	1	3	1	1	3	11	11	11	49.964	473	473;548	7.14							6	1
B7Z4R5;F6RU17;Q99571;E7EPF7;F5H1M6	B7Z4R5;F6RU17;Q99571;E7EPF7	3;3;3;3;1	3;3;3;3;1	3;3;3;3;1	P2X purinoceptor;P2X purinoceptor 4	P2RX4	>tr|B7Z4R5|B7Z4R5_HUMAN P2X purinoceptor OS=Homo sapiens GN=P2RX4 PE=2 SV=1;>tr|F6RU17|F6RU17_HUMAN P2X purinoceptor (Fragment) OS=Homo sapiens GN=P2RX4 PE=2 SV=1;>sp|Q99571|P2RX4_HUMAN P2X purinoceptor 4 OS=Homo sapiens GN=P2RX4 PE=1 SV=2;>tr|E7EPF7|E7EPF	5	3	3	3	3	3	2	3	3	2	3	3	2	14.3	14.3	14.3	32.138	287	287;361;388;404;145	12.8				9				4			2									1
B7Z4U0;Q969M1	B7Z4U0;Q969M1	3;3	3;3	3;3	Mitochondrial import receptor subunit TOM40B	TOMM40L	>tr|B7Z4U0|B7Z4U0_HUMAN Mitochondrial import receptor subunit TOM40B OS=Homo sapiens GN=TOMM40L PE=2 SV=1;>sp|Q969M1|TM40L_HUMAN Mitochondrial import receptor subunit TOM40B OS=Homo sapiens GN=TOMM40L PE=2 SV=1	2	3	3	3	3	2	1	3	2	1	3	2	1	10.9	10.9	10.9	30.288	274	274;308	27	1
C9JZB0;B7Z4V9;Q9BT40-2;Q9BT40;K7EPG6;I3L0Y0;I3L2L1;F5GXZ0	C9JZB0;B7Z4V9;Q9BT40-2;Q9BT40;K7EPG6;I3L0Y0;I3L2L1;F5GXZ0	2;2;2;2;1;1;1;1	2;2;2;2;1;1;1;1	2;2;2;2;1;1;1;1	Inositol polyphosphate 5-phosphatase K	INPP5K	>tr|C9JZB0|C9JZB0_HUMAN Inositol polyphosphate 5-phosphatase K (Fragment) OS=Homo sapiens GN=INPP5K PE=2 SV=1;>tr|B7Z4V9|B7Z4V9_HUMAN Inositol polyphosphate 5-phosphatase K OS=Homo sapiens GN=INPP5K PE=2 SV=1;>sp|Q9BT40-2|INP5K_HUMAN Isoform 2 of Inositol	8	2	2	2	1	1	2	1	1	2	1	1	2	10	10	10	26.723	229	229;356;372;448;50;85;158;352	9.4		3									1
Q16773;B7Z4W5;Q16773-2;Q5T276;Q16773-3;Q5T278	Q16773;B7Z4W5;Q16773-2	3;3;2;1;1;1	3;3;2;1;1;1	3;3;2;1;1;1	Kynurenine--oxoglutarate transaminase 1	CCBL1	>sp|Q16773|KAT1_HUMAN Kynurenine--oxoglutarate transaminase 1 OS=Homo sapiens GN=CCBL1 PE=1 SV=1;>tr|B7Z4W5|B7Z4W5_HUMAN Cysteine conjugate-beta lyase cytoplasmic (Glutamine transaminase K, kyneurenine aminotransferase), isoform CRA_b OS=Homo sapiens GN=CC	6	3	3	3	3	2	3	3	2	3	3	2	3	9.5	9.5	9.5	47.875	422	422;516;372;184;250;251	8.62						2		3			3
B7Z4X0;Q9H7P6-2;G8JLL7;Q9H7P6;F8W922	B7Z4X0;Q9H7P6-2;G8JLL7;Q9H7P6;F8W922	2;2;2;2;1	2;2;2;2;1	2;2;2;2;1	Multivesicular body subunit 12B	MVB12B	>tr|B7Z4X0|B7Z4X0_HUMAN Multivesicular body subunit 12B OS=Homo sapiens GN=MVB12B PE=2 SV=1;>sp|Q9H7P6-2|MB12B_HUMAN Isoform 2 of Multivesicular body subunit 12B OS=Homo sapiens GN=MVB12B;>tr|G8JLL7|G8JLL7_HUMAN Multivesicular body subunit 12B OS=Homo sapi	5	2	2	2	2	2	1	2	2	1	2	2	1	17.8	17.8	17.8	24.052	214	214;221;304;319;205	15.1				4			3									4			1
B7Z533;F5H560;O00337	B7Z533;F5H560;O00337	2;2;2	2;2;2	2;2;2	Sodium/nucleoside cotransporter 1	SLC28A1	>tr|B7Z533|B7Z533_HUMAN Sodium/nucleoside cotransporter 1 OS=Homo sapiens GN=SLC28A1 PE=2 SV=1;>tr|F5H560|F5H560_HUMAN Sodium/nucleoside cotransporter 1 OS=Homo sapiens GN=SLC28A1 PE=2 SV=1;>sp|O00337|S28A1_HUMAN Sodium/nucleoside cotransporter 1 OS=Homo s	3	2	2	2	2	0	0	2	0	0	2	0	0	3.9	3.9	3.9	60.163	543	543;636;649	10.5						1							1
B7Z588;O14763-2;O14763	B7Z588;O14763-2;O14763	5;5;5	5;5;5	5;5;5	Tumor necrosis factor receptor superfamily member 10B	TNFRSF10B	>tr|B7Z588|B7Z588_HUMAN Tumor necrosis factor receptor superfamily member 10B OS=Homo sapiens GN=TNFRSF10B PE=2 SV=1;>sp|O14763-2|TR10B_HUMAN Isoform Short of Tumor necrosis factor receptor superfamily member 10B OS=Homo sapiens GN=TNFRSF10B;>sp|O14763|TR1	3	5	5	5	2	4	3	2	4	3	2	4	3	23.8	23.8	23.8	28.674	260	260;411;440	11	6			6					1				1			1
Q5XLC2;Q64EX5;B7Z5C3;Q66S35;Q16877;C9K0D8;C9JJ23;B7Z5L3;C9JX77	Q5XLC2;Q64EX5;B7Z5C3;Q66S35;Q16877;C9K0D8	4;4;4;4;4;2;1;1;1	3;3;3;3;3;2;1;1;1	3;3;3;3;3;2;1;1;1	6-phosphofructo-2-kinase/fructose-2,6-bisphosphatase 4;6-phosphofructo-2-kinase;Fructose-2,6-bisphosphatase	PFKFB4	>tr|Q5XLC2|Q5XLC2_HUMAN 6-phosphofructo-2-kinase/fructose-2, 6-biphosphatase 4 splice isoform 5 OS=Homo sapiens GN=PFKFB4 PE=2 SV=1;>tr|Q64EX5|Q64EX5_HUMAN 6-phosphofructo-2-kinase/fructose-2, 6-biphosphatase 4 splice isoform 3 OS=Homo sapiens GN=PFKFB4 PE	9	4	3	3	3	2	1	2	2	1	2	2	1	9.4	7.4	7.4	49.707	434	434;435;458;462;469;318;129;142;175	11			3		1				1						2
B7Z5G4;Q9NZ72	B7Z5G4;Q9NZ72	1;1	1;1	1;1	Stathmin;Stathmin-3	STMN3	>tr|B7Z5G4|B7Z5G4_HUMAN Stathmin OS=Homo sapiens GN=STMN3 PE=2 SV=1;>sp|Q9NZ72|STMN3_HUMAN Stathmin-3 OS=Homo sapiens GN=STMN3 PE=1 SV=3	2	1	1	1	1	0	0	1	0	0	1	0	0	5.9	5.9	5.9	19.806	169	169;180	16														1
B7Z5G5;Q8NCW6;H7BZL5;C9K0N9;C9J111;C9J8A7;Q8NCW6-2	B7Z5G5;Q8NCW6;H7BZL5;C9K0N9;C9J111;C9J8A7;Q8NCW6-2	2;2;1;1;1;1;1	2;2;1;1;1;1;1	2;2;1;1;1;1;1	Polypeptide N-acetylgalactosaminyltransferase 11	GALNT11	>tr|B7Z5G5|B7Z5G5_HUMAN Polypeptide N-acetylgalactosaminyltransferase 11 OS=Homo sapiens GN=GALNT11 PE=2 SV=1;>sp|Q8NCW6|GLT11_HUMAN Polypeptide N-acetylgalactosaminyltransferase 11 OS=Homo sapiens GN=GALNT11 PE=2 SV=2;>tr|H7BZL5|H7BZL5_HUMAN Polypeptide N	7	2	2	2	1	1	1	1	1	1	1	1	1	5.5	5.5	5.5	59.512	527	527;608;65;151;160;186;202	27.5											1
B7Z5X7;Q9UGM6;Q9UGM6-2	B7Z5X7;Q9UGM6	3;3;1	3;3;1	3;3;1	Tryptophan--tRNA ligase, mitochondrial	WARS2	>tr|B7Z5X7|B7Z5X7_HUMAN Tryptophan--tRNA ligase, mitochondrial OS=Homo sapiens GN=WARS2 PE=2 SV=1;>sp|Q9UGM6|SYWM_HUMAN Tryptophan--tRNA ligase, mitochondrial OS=Homo sapiens GN=WARS2 PE=1 SV=1	3	3	3	3	3	1	3	3	1	3	3	1	3	16.2	16.2	16.2	29.594	266	266;360;220	17.3			2										2	3	2
P62070;B7Z5Z2;P62070-2;P62070-3;E9PK85;E9PQK5;E9PQC5;E9PQ87	P62070;B7Z5Z2;P62070-2;P62070-3;E9PK85	6;6;5;5;4;1;1;1	5;5;5;5;4;0;0;1	5;5;5;5;4;0;0;1	Ras-related protein R-Ras2	RRAS2	>sp|P62070|RRAS2_HUMAN Ras-related protein R-Ras2 OS=Homo sapiens GN=RRAS2 PE=1 SV=1;>tr|B7Z5Z2|B7Z5Z2_HUMAN Ras-related protein R-Ras2 OS=Homo sapiens GN=RRAS2 PE=2 SV=1;>sp|P62070-2|RRAS2_HUMAN Isoform 2 of Ras-related protein R-Ras2 OS=Homo sapiens GN=R	8	6	5	5	6	6	6	5	5	5	5	5	5	32.8	27.5	27.5	23.399	204	204;210;127;169;166;47;52;69	15.8	5	8		9	2	1								9		7	1	3
H7C5H4;B7Z613;Q13491-4;B7Z248;H7C5A8;Q13491-2;Q13491;Q13491-3	H7C5H4;B7Z613;Q13491-4;B7Z248;H7C5A8;Q13491-2;Q13491;Q13491-3	2;2;2;1;1;1;1;1	2;2;2;1;1;1;1;1	2;2;2;1;1;1;1;1	Neuronal membrane glycoprotein M6-b	GPM6B	>tr|H7C5H4|H7C5H4_HUMAN Neuronal membrane glycoprotein M6-b (Fragment) OS=Homo sapiens GN=GPM6B PE=4 SV=1;>tr|B7Z613|B7Z613_HUMAN Neuronal membrane glycoprotein M6-b OS=Homo sapiens GN=GPM6B PE=2 SV=1;>sp|Q13491-4|GPM6B_HUMAN Isoform 4 of Neuronal membrane	8	2	2	2	1	2	1	1	2	1	1	2	1	14.1	14.1	14.1	20.592	184	184;302;328;179;214;246;265;305	10.4	4										1		4
B7Z662;Q6PCB7;M0QZC9	B7Z662;Q6PCB7;M0QZC9	5;5;3	5;5;3	5;5;3	Long-chain fatty acid transport protein 1	SLC27A1	>tr|B7Z662|B7Z662_HUMAN Long-chain fatty acid transport protein 1 OS=Homo sapiens GN=SLC27A1 PE=2 SV=1;>sp|Q6PCB7|S27A1_HUMAN Long-chain fatty acid transport protein 1 OS=Homo sapiens GN=SLC27A1 PE=2 SV=1;>tr|M0QZC9|M0QZC9_HUMAN Long-chain fatty acid trans	3	5	5	5	2	4	2	2	4	2	2	4	2	15.8	15.8	15.8	51.78	467	467;646;166	8.67		1	2		2		7												3
B7Z6B8;Q16698;E5RJG7;E5RFV2;E5RJD2;E5RID6;H0YAW3	B7Z6B8;Q16698;E5RJG7;E5RFV2;E5RJD2	10;10;6;6;5;3;1	10;10;6;6;5;3;1	10;10;6;6;5;3;1	2,4-dienoyl-CoA reductase, mitochondrial	DECR1	>tr|B7Z6B8|B7Z6B8_HUMAN 2,4-dienoyl-CoA reductase, mitochondrial OS=Homo sapiens GN=DECR1 PE=2 SV=1;>sp|Q16698|DECR_HUMAN 2,4-dienoyl-CoA reductase, mitochondrial OS=Homo sapiens GN=DECR1 PE=1 SV=1;>tr|E5RJG7|E5RJG7_HUMAN 2,4-dienoyl-CoA reductase, mitocho	7	10	10	10	8	8	8	8	8	8	8	8	8	41.4	41.4	41.4	34.994	326	326;335;181;205;151;95;43	22.3					3	3		6				7	6	2		5	3	4		13
O95302;B7Z6H3;B7Z230;B7Z1G9;C9J4P8;Q75LS8	O95302;B7Z6H3;B7Z230;B7Z1G9	16;16;13;10;5;4	16;16;13;10;5;4	16;16;13;10;5;4	Peptidyl-prolyl cis-trans isomerase FKBP9	FKBP9	>sp|O95302|FKBP9_HUMAN Peptidyl-prolyl cis-trans isomerase FKBP9 OS=Homo sapiens GN=FKBP9 PE=1 SV=2;>tr|B7Z6H3|B7Z6H3_HUMAN Peptidyl-prolyl cis-trans isomerase FKBP9 OS=Homo sapiens GN=FKBP9 PE=2 SV=1;>tr|B7Z230|B7Z230_HUMAN Peptidyl-prolyl cis-trans isome	6	16	16	16	12	9	11	12	9	11	12	9	11	29.1	29.1	29.1	63.083	570	570;623;432;338;226;142	13	10	4	2	30	24		13	2					3	2		14	23		10	2
B7Z6T3;Q8NDZ6;E9PCX5;D6RAR3;E9PFW6;D6RAK4;Q8NDZ6-2	B7Z6T3;Q8NDZ6;E9PCX5;D6RAR3;E9PFW6;D6RAK4;Q8NDZ6-2	2;2;2;1;1;1;1	2;2;2;1;1;1;1	2;2;2;1;1;1;1	Transmembrane protein 161B	TMEM161B	>tr|B7Z6T3|B7Z6T3_HUMAN Transmembrane protein 161B OS=Homo sapiens GN=TMEM161B PE=2 SV=1;>sp|Q8NDZ6|T161B_HUMAN Transmembrane protein 161B OS=Homo sapiens GN=TMEM161B PE=2 SV=1;>tr|E9PCX5|E9PCX5_HUMAN Transmembrane protein 161B OS=Homo sapiens GN=TMEM161B	7	2	2	2	1	2	2	1	2	2	1	2	2	4.8	4.8	4.8	54.37	476	476;487;502;121;153;217;307	20.5		1	1												1						1
F8W1R7;P60660-2;P60660;J3KND3;G8JLA2;G3V1V0;B7Z6Z4;F8VPF3;G3V1Y7;F8VZU9;F8W180;H0YI43;F8VXL3	F8W1R7;P60660-2;P60660;J3KND3;G8JLA2;G3V1V0;B7Z6Z4;F8VPF3;G3V1Y7;F8VZU9;F8W180	7;7;7;7;7;7;7;6;5;4;4;2;1	5;5;5;5;5;5;5;4;5;4;4;2;1	5;5;5;5;5;5;5;4;5;4;4;2;1	Myosin light polypeptide 6	MYL6	>tr|F8W1R7|F8W1R7_HUMAN Myosin light polypeptide 6 OS=Homo sapiens GN=MYL6 PE=2 SV=1;>sp|P60660-2|MYL6_HUMAN Isoform Smooth muscle of Myosin light polypeptide 6 OS=Homo sapiens GN=MYL6;>sp|P60660|MYL6_HUMAN Myosin light polypeptide 6 OS=Homo sapiens GN=MYL	13	7	5	5	6	7	6	4	5	4	4	5	4	49.7	33.1	33.1	16.29	145	145;151;151;152;152;161;238;130;115;103;196;83;47	21.3	5			2	5	19	5						9		2	4	8	28	15	1		3
B7Z729;Q92484	B7Z729;Q92484	1;1	1;1	1;1	Acid sphingomyelinase-like phosphodiesterase 3a	SMPDL3A	>tr|B7Z729|B7Z729_HUMAN Acid sphingomyelinase-like phosphodiesterase 3a OS=Homo sapiens GN=SMPDL3A PE=2 SV=1;>sp|Q92484|ASM3A_HUMAN Acid sphingomyelinase-like phosphodiesterase 3a OS=Homo sapiens GN=SMPDL3A PE=1 SV=2	2	1	1	1	0	1	0	0	1	0	0	1	0	4.7	4.7	4.7	37.285	322	322;453	8								2
Q9UL01;B7Z765	Q9UL01;B7Z765	11;11	11;11	11;11	Dermatan-sulfate epimerase	DSE	>sp|Q9UL01|DSE_HUMAN Dermatan-sulfate epimerase OS=Homo sapiens GN=DSE PE=1 SV=1;>tr|B7Z765|B7Z765_HUMAN Dermatan-sulfate epimerase OS=Homo sapiens GN=DSE PE=2 SV=1	2	11	11	11	5	5	7	5	5	7	5	5	7	12.5	12.5	12.5	109.77	958	958;977	23				1		3			5				1				2	3			5
P41161;B7Z7D7;P50549-4;P50549-5;P50549-6;P50549-3;P50549-2;P50549;B5MCT2;B7Z5F4;P43268-2;P43268;C9J5A5;C9J0Z2;C9JMF0;O95238-2;O95238	P41161;B7Z7D7;P50549-4;P50549-5;P50549-6;P50549-3;P50549-2;P50549;B5MCT2;B7Z5F4;P43268-2;P43268	4;4;3;3;3;3;3;3;3;2;2;2;1;1;1;1;1	4;4;3;3;3;3;3;3;3;2;2;2;1;1;1;1;1	4;4;3;3;3;3;3;3;3;2;2;2;1;1;1;1;1	ETS translocation variant 5;ETS translocation variant 1;ETS translocation variant 4	ETV5;ETV1;ETV4	>sp|P41161|ETV5_HUMAN ETS translocation variant 5 OS=Homo sapiens GN=ETV5 PE=1 SV=1;>tr|B7Z7D7|B7Z7D7_HUMAN ETS translocation variant 5 OS=Homo sapiens GN=ETV5 PE=2 SV=1;>sp|P50549-4|ETV1_HUMAN Isoform 4 of ETS translocation variant 1 OS=Homo sapiens GN=ET	17	4	4	4	1	3	3	1	3	3	1	3	3	5.7	5.7	5.7	57.837	510	510;552;374;419;437;454;459;477;491;430;445;484;132;140;150;319;335	24							2						2
B7Z7F3;Q9H6Z4-2;F5H4C2;Q9H6Z4-3;Q9H6Z4;K7ESQ0;K7EIJ4;K7EN31;K7EMH9	B7Z7F3;Q9H6Z4-2;F5H4C2;Q9H6Z4-3;Q9H6Z4	11;11;10;10;10;4;4;2;1	11;11;10;10;10;4;4;2;1	11;11;10;10;10;4;4;2;1	Ran-binding protein 3	RANBP3	>tr|B7Z7F3|B7Z7F3_HUMAN Ran-binding protein 3 OS=Homo sapiens GN=RANBP3 PE=2 SV=1;>sp|Q9H6Z4-2|RANB3_HUMAN Isoform 2 of Ran-binding protein 3 OS=Homo sapiens GN=RANBP3;>tr|F5H4C2|F5H4C2_HUMAN Ran-binding protein 3 OS=Homo sapiens GN=RANBP3 PE=2 SV=1;>sp|Q9	9	11	11	11	9	9	9	9	9	9	9	9	9	29.1	29.1	29.1	52.894	494	494;562;439;499;567;122;155;172;51	15.9	8				2			2	3			9	14				4			3	6
C9JD37;B7Z7F9;Q14449	C9JD37;B7Z7F9;Q14449	1;1;1	1;1;1	1;1;1	Growth factor receptor-bound protein 14	GRB14	>tr|C9JD37|C9JD37_HUMAN Growth factor receptor-bound protein 14 (Fragment) OS=Homo sapiens GN=GRB14 PE=2 SV=2;>tr|B7Z7F9|B7Z7F9_HUMAN Growth factor receptor-bound protein 14 OS=Homo sapiens GN=GRB14 PE=2 SV=1;>sp|Q14449|GRB14_HUMAN Growth factor receptor-b	3	1	1	1	1	1	1	1	1	1	1	1	1	3.8	3.8	3.8	47.583	416	416;453;540	32											1
B7Z7H3;Q969J2	B7Z7H3;Q969J2	1;1	1;1	1;1	Zinc finger protein with KRAB and SCAN domains 4	ZKSCAN4	>tr|B7Z7H3|B7Z7H3_HUMAN Zinc finger protein with KRAB and SCAN domains 4 OS=Homo sapiens GN=ZKSCAN4 PE=2 SV=1;>sp|Q969J2|ZKSC4_HUMAN Zinc finger protein with KRAB and SCAN domains 4 OS=Homo sapiens GN=ZKSCAN4 PE=1 SV=1	2	1	1	1	1	1	0	1	1	0	1	1	0	4.1	4.1	4.1	44.098	390	390;545	23														1
Q86UX6-2;F2Z300;Q86UX6;B7Z7J1	Q86UX6-2;F2Z300;Q86UX6;B7Z7J1	2;2;2;2	2;2;2;2	2;2;2;2	Serine/threonine-protein kinase 32C	STK32C	>sp|Q86UX6-2|ST32C_HUMAN Isoform 2 of Serine/threonine-protein kinase 32C OS=Homo sapiens GN=STK32C;>tr|F2Z300|F2Z300_HUMAN Serine/threonine-protein kinase 32C OS=Homo sapiens GN=STK32C PE=2 SV=1;>sp|Q86UX6|ST32C_HUMAN Serine/threonine-protein kinase 32C O	4	2	2	2	1	0	1	1	0	1	1	0	1	6.5	6.5	6.5	42.425	369	369;381;486;499	15				1					1
P48739;P48739-2;B7Z7Q0;B3KYB6;B3KYB7	P48739;P48739-2;B7Z7Q0;B3KYB6;B3KYB7	10;10;10;7;6	10;10;10;7;6	9;9;9;6;5	Phosphatidylinositol transfer protein beta isoform	PITPNB	>sp|P48739|PIPNB_HUMAN Phosphatidylinositol transfer protein beta isoform OS=Homo sapiens GN=PITPNB PE=1 SV=2;>sp|P48739-2|PIPNB_HUMAN Isoform 2 of Phosphatidylinositol transfer protein beta isoform OS=Homo sapiens GN=PITPNB;>tr|B7Z7Q0|B7Z7Q0_HUMAN Phospha	5	10	10	9	9	5	9	9	5	9	8	4	8	41	41	37.6	31.54	271	271;272;273;120;168	10.6	10	2		6	4							6	2			1	3
B7Z7X8;Q8NHH9;Q8NHH9-3;Q8NHH9-4;Q8NHH9-2;B5MCN0;C9JQQ5;H7C3A2;C9JC25	B7Z7X8;Q8NHH9;Q8NHH9-3;Q8NHH9-4;Q8NHH9-2;B5MCN0	13;13;12;12;12;11;6;6;1	13;13;12;12;12;11;6;6;1	12;12;11;11;11;10;6;6;1	Atlastin-2	ATL2	>tr|B7Z7X8|B7Z7X8_HUMAN Atlastin-2 OS=Homo sapiens GN=ATL2 PE=2 SV=1;>sp|Q8NHH9|ATLA2_HUMAN Atlastin-2 OS=Homo sapiens GN=ATL2 PE=1 SV=2;>sp|Q8NHH9-3|ATLA2_HUMAN Isoform 3 of Atlastin-2 OS=Homo sapiens GN=ATL2;>sp|Q8NHH9-4|ATLA2_HUMAN Isoform 4 of Atlastin	9	13	13	12	13	10	11	13	10	11	12	9	10	21.9	21.9	20	64.521	565	565;583;412;566;579;413;175;258;186	11.9	7	8	1	8	7			2	4		3		2	7		7	3
D6RE77;B7Z7Y1;Q8TEU7-2;Q8TEU7-5;Q8TEU7-3;Q8TEU7;Q8TEU7-4;E9PCH4;Q8TEU7-6	D6RE77;B7Z7Y1;Q8TEU7-2;Q8TEU7-5;Q8TEU7-3;Q8TEU7;Q8TEU7-4;E9PCH4	4;4;4;4;4;4;4;4;1	2;2;2;2;2;2;2;2;1	2;2;2;2;2;2;2;2;1	Rap guanine nucleotide exchange factor 6	RAPGEF6;FNIP1	>tr|D6RE77|D6RE77_HUMAN Rap guanine nucleotide exchange factor 6 OS=Homo sapiens GN=RAPGEF6 PE=2 SV=1;>tr|B7Z7Y1|B7Z7Y1_HUMAN Rap guanine nucleotide exchange factor 6 OS=Homo sapiens GN=RAPGEF6 PE=2 SV=1;>sp|Q8TEU7-2|RPGF6_HUMAN Isoform 2 of Rap guanine nu	9	4	2	2	2	1	2	1	1	0	1	1	0	4.9	3.3	3.3	126.41	1114	1114;1204;1391;1504;1509;1601;1609;1651;827	5.67			2								1
B7Z817;Q15392;F5H0H1;H7C4B7	B7Z817;Q15392;F5H0H1	15;15;8;5	15;15;8;5	15;15;8;5	Delta(24)-sterol reductase	DHCR24	>tr|B7Z817|B7Z817_HUMAN Delta(24)-sterol reductase OS=Homo sapiens GN=DHCR24 PE=2 SV=1;>sp|Q15392|DHC24_HUMAN Delta(24)-sterol reductase OS=Homo sapiens GN=DHCR24 PE=1 SV=2;>tr|F5H0H1|F5H0H1_HUMAN Delta(24)-sterol reductase OS=Homo sapiens GN=DHCR24 PE=2 S	4	15	15	15	14	11	11	14	11	11	14	11	11	31.8	31.8	31.8	54.75	475	475;516;300;154	22	4	3			1	1	10			2	2	9	5	1				2	23			2
B7Z820;Q8IWD4-2;B7Z860;Q8IWD4;B7Z2V1;B0QYH3	B7Z820;Q8IWD4-2;B7Z860;Q8IWD4;B7Z2V1	3;3;3;3;2;1	3;3;3;3;2;1	3;3;3;3;2;1	Coiled-coil domain-containing protein 117	CCDC117	>tr|B7Z820|B7Z820_HUMAN Coiled-coil domain-containing protein 117 OS=Homo sapiens GN=CCDC117 PE=2 SV=1;>sp|Q8IWD4-2|CC117_HUMAN Isoform 2 of Coiled-coil domain-containing protein 117 OS=Homo sapiens GN=CCDC117;>tr|B7Z860|B7Z860_HUMAN Coiled-coil domain-con	6	3	3	3	3	0	1	3	0	1	3	0	1	19.7	19.7	19.7	16.721	147	147;170;261;279;204;70	10.2	1						1					1							1
Q9NZH0;Q9NZH0-2;B7Z831	Q9NZH0;Q9NZH0-2;B7Z831	1;1;1	1;1;1	1;1;1	G-protein coupled receptor family C group 5 member B	GPRC5B	>sp|Q9NZH0|GPC5B_HUMAN G-protein coupled receptor family C group 5 member B OS=Homo sapiens GN=GPRC5B PE=2 SV=2;>sp|Q9NZH0-2|GPC5B_HUMAN Isoform 2 of G-protein coupled receptor family C group 5 member B OS=Homo sapiens GN=GPRC5B;>tr|B7Z831|B7Z831_HUMAN G-p	3	1	1	1	0	1	1	0	1	1	0	1	1	3.5	3.5	3.5	44.794	403	403;404;429	16														2
B7Z856;P56159-2;P56159	B7Z856;P56159-2;P56159	2;2;2	2;2;2	2;2;2	GDNF family receptor alpha-1	GFRA1	>tr|B7Z856|B7Z856_HUMAN GDNF family receptor alpha-1 OS=Homo sapiens GN=GFRA1 PE=2 SV=1;>sp|P56159-2|GFRA1_HUMAN Isoform 2 of GDNF family receptor alpha-1 OS=Homo sapiens GN=GFRA1;>sp|P56159|GFRA1_HUMAN GDNF family receptor alpha-1 OS=Homo sapiens GN=GFRA1	3	2	2	2	0	2	0	0	2	0	0	2	0	11.6	11.6	11.6	37.713	344	344;460;465	31.7																						1
D6RGK0;B7Z8L7;E9PFV7;Q8WV60	D6RGK0;B7Z8L7;E9PFV7;Q8WV60	1;1;1;1	1;1;1;1	1;1;1;1	Pentatricopeptide repeat-containing protein 2, mitochondrial	PTCD2	>tr|D6RGK0|D6RGK0_HUMAN Pentatricopeptide repeat-containing protein 2, mitochondrial (Fragment) OS=Homo sapiens GN=PTCD2 PE=2 SV=2;>tr|B7Z8L7|B7Z8L7_HUMAN Pentatricopeptide repeat-containing protein 2, mitochondrial OS=Homo sapiens GN=PTCD2 PE=2 SV=1;>tr|E	4	1	1	1	1	1	1	1	1	1	1	1	1	5.4	5.4	5.4	23.048	204	204;216;279;388	18.7							2												3
B7Z8Q0;P05129;F5H5C4;M0R0I9;B7Z870	B7Z8Q0;P05129;F5H5C4;M0R0I9;B7Z870	2;2;2;1;1	2;2;2;1;1	2;2;2;1;1	Protein kinase C gamma type;Protein kinase C	PRKCG	>tr|B7Z8Q0|B7Z8Q0_HUMAN Protein kinase C gamma type OS=Homo sapiens GN=PRKCG PE=2 SV=1;>sp|P05129|KPCG_HUMAN Protein kinase C gamma type OS=Homo sapiens GN=PRKCG PE=1 SV=3;>tr|F5H5C4|F5H5C4_HUMAN Protein kinase C OS=Homo sapiens GN=PRKCG PE=2 SV=1;>tr|M0R0	5	2	2	2	2	1	2	2	1	2	2	1	2	5.1	5.1	5.1	62.029	548	548;697;710;100;327	25.3														2
B7Z8S5;Q8N5D6	B7Z8S5;Q8N5D6	1;1	1;1	1;1	Globoside alpha-1,3-N-acetylgalactosaminyltransferase 1	GBGT1	>tr|B7Z8S5|B7Z8S5_HUMAN Globoside alpha-1,3-N-acetylgalactosaminyltransferase 1 OS=Homo sapiens GN=GBGT1 PE=2 SV=1;>sp|Q8N5D6|GBGT1_HUMAN Globoside alpha-1,3-N-acetylgalactosaminyltransferase 1 OS=Homo sapiens GN=GBGT1 PE=2 SV=2	2	1	1	1	1	0	1	1	0	1	1	0	1	5.8	5.8	5.8	37.944	330	330;347	11.7							2												1
B7Z9I1;P11310;P11310-2;Q5T4U5;B4DJE7;E9PJM9;H0YDT5;E9PRX4	B7Z9I1;P11310;P11310-2;Q5T4U5;B4DJE7	11;11;11;11;8;2;1;1	11;11;11;11;8;2;1;1	11;11;11;11;8;2;1;1	Medium-chain specific acyl-CoA dehydrogenase, mitochondrial	ACADM	>tr|B7Z9I1|B7Z9I1_HUMAN Medium-chain-specific acyl-CoA dehydrogenase, mitochondrial OS=Homo sapiens GN=ACADM PE=2 SV=1;>sp|P11310|ACADM_HUMAN Medium-chain specific acyl-CoA dehydrogenase, mitochondrial OS=Homo sapiens GN=ACADM PE=1 SV=1;>sp|P11310-2|ACADM_	8	11	11	11	9	9	8	9	9	8	9	9	8	31.4	31.4	31.4	42.426	385	385;421;425;454;232;104;67;76	16	6	1		2	11	8				4	3	4	6				4	6				3
B7Z9I3;O75787;H0Y750;B7Z1I9;B7Z413;H7C3E1;H7C240	B7Z9I3;O75787;H0Y750;B7Z1I9;B7Z413;H7C3E1	9;9;8;8;7;6;3	9;9;8;8;7;6;3	9;9;8;8;7;6;3	Renin receptor	ATP6AP2	>tr|B7Z9I3|B7Z9I3_HUMAN Renin receptor OS=Homo sapiens GN=ATP6AP2 PE=2 SV=1;>sp|O75787|RENR_HUMAN Renin receptor OS=Homo sapiens GN=ATP6AP2 PE=1 SV=2;>tr|H0Y750|H0Y750_HUMAN Renin receptor (Fragment) OS=Homo sapiens GN=ATP6AP2 PE=4 SV=1;>tr|B7Z1I9|B7Z1I9_H	7	9	9	9	5	7	7	5	7	7	5	7	7	27.4	27.4	27.4	35.612	318	318;350;243;272;274;259;203	18	1	7		5	4					3	3		1	2		1	3					3
Q13409-6;Q13409-3;B7ZA04;Q13409-2;Q13409-5;Q13409;F8W8S0;E7EQL5;E7EV09;E7ET01;E7EQU2;E7ESD3;E7ETL8;E7EMU4;E7EUM4;E9PGG1;E7ERR6;E7ERH4;E7EU01;F5H050;O14576-3;G5E9K1;O14576-2;O14576;E5RFE1;C9J3E7;E5RJ75	Q13409-6;Q13409-3;B7ZA04;Q13409-2;Q13409-5;Q13409;F8W8S0;E7EQL5	19;19;19;18;18;18;18;12;9;6;6;6;5;5;4;3;3;3;2;2;2;2;2;2;1;1;1	19;19;19;18;18;18;18;12;9;6;6;6;5;5;4;3;3;3;2;2;2;2;2;2;1;1;1	19;19;19;18;18;18;18;12;9;6;6;6;5;5;4;3;3;3;2;2;2;2;2;2;1;1;1	Cytoplasmic dynein 1 intermediate chain 2	DYNC1I2	>sp|Q13409-6|DC1I2_HUMAN Isoform 2F of Cytoplasmic dynein 1 intermediate chain 2 OS=Homo sapiens GN=DYNC1I2;>sp|Q13409-3|DC1I2_HUMAN Isoform 2C of Cytoplasmic dynein 1 intermediate chain 2 OS=Homo sapiens GN=DYNC1I2;>tr|B7ZA04|B7ZA04_HUMAN Cytoplasmic dyne	27	19	19	19	16	14	17	16	14	17	16	14	17	37.2	37.2	37.2	68.297	611	611;612;630;632;637;638;638;305;251;173;185;187;184;214;137;110;139;151;121;602;608;625;628;645;85;116;129	14.9	18	4	2	6	7	5	3	5					30	8	1	7	9	3		3
B7ZAB3;G3V150;O94766;E9PNA1	B7ZAB3;G3V150;O94766;E9PNA1	6;6;6;4	6;6;6;4	6;6;6;4	Galactosylgalactosylxylosylprotein 3-beta-glucuronosyltransferase 3	B3GAT3	>tr|B7ZAB3|B7ZAB3_HUMAN Galactosylgalactosylxylosylprotein 3-beta-glucuronosyltransferase 3 OS=Homo sapiens GN=B3GAT3 PE=2 SV=1;>tr|G3V150|G3V150_HUMAN Beta-1,3-glucuronyltransferase 3 (Glucuronosyltransferase I), isoform CRA_a OS=Homo sapiens GN=B3GAT3 PE	4	6	6	6	3	4	4	3	4	4	3	4	4	17.8	17.8	17.8	34.624	315	315;319;335;223	21.1						1		2					2			1		3	1	1
B7ZAM9;Q9UBQ5;K7ES31;K7EMQ9;K7ERF1;K7EQM4	B7ZAM9;Q9UBQ5;K7ES31;K7EMQ9;K7ERF1;K7EQM4	9;9;7;7;7;5	9;9;7;7;7;5	7;7;7;7;7;3	Eukaryotic translation initiation factor 3 subunit K	EIF3K	>tr|B7ZAM9|B7ZAM9_HUMAN Eukaryotic translation initiation factor 3 subunit K OS=Homo sapiens GN=EIF3K PE=2 SV=1;>sp|Q9UBQ5|EIF3K_HUMAN Eukaryotic translation initiation factor 3 subunit K OS=Homo sapiens GN=EIF3K PE=1 SV=1;>tr|K7ES31|K7ES31_HUMAN Eukaryoti	6	9	9	7	8	8	7	8	8	7	6	6	5	54.5	54.5	39.8	24.484	211	211;218;137;140;192;170	17.8	3	8		2	1			13	1				6	6		3				8	4
B7ZAP0;F5H8L0;Q5R372-7;Q5R372-8;Q5R372-6;Q5R372-5;E9PS63	B7ZAP0;F5H8L0;Q5R372-7;Q5R372-8;Q5R372-6;Q5R372-5	5;5;5;5;5;5;2	3;3;3;3;3;3;1	3;3;3;3;3;3;1	Rab GTPase-activating protein 1-like, isoform 10	RABGAP1L	>sp|B7ZAP0|RBG10_HUMAN Rab GTPase-activating protein 1-like, isoform 10 OS=Homo sapiens GN=RABGAP1L PE=1 SV=1;>tr|F5H8L0|F5H8L0_HUMAN Rab GTPase-activating protein 1-like OS=Homo sapiens GN=RABGAP1L PE=2 SV=1;>sp|Q5R372-7|RBG1L_HUMAN Isoform 7 of Rab GTPas	7	5	3	3	3	0	4	1	0	3	1	0	3	21.7	11.5	11.5	29.038	253	253;308;358;370;377;378;190	10.6	1		2												1
P55318;B7ZAP5;P55317	P55318;B7ZAP5;P55317	1;1;1	1;1;1	1;1;1	Hepatocyte nuclear factor 3-gamma;Hepatocyte nuclear factor 3-alpha	FOXA3;FOXA1	>sp|P55318|FOXA3_HUMAN Hepatocyte nuclear factor 3-gamma OS=Homo sapiens GN=FOXA3 PE=1 SV=2;>tr|B7ZAP5|B7ZAP5_HUMAN Hepatocyte nuclear factor 3-alpha OS=Homo sapiens GN=FOXA1 PE=2 SV=1;>sp|P55317|FOXA1_HUMAN Hepatocyte nuclear factor 3-alpha OS=Homo sapien	3	1	1	1	1	1	1	1	1	1	1	1	1	3.1	3.1	3.1	37.139	350	350;439;472	35
U3KPV2;E9PKY3;B7ZAQ6-2;B7ZAQ6-3;P0CG08;B7ZAQ6;H0YFP4;A6NKF9	U3KPV2;E9PKY3;B7ZAQ6-2;B7ZAQ6-3;P0CG08;B7ZAQ6;H0YFP4;A6NKF9	3;3;3;3;3;3;2;2	3;3;3;3;3;3;2;2	3;3;3;3;3;3;2;2	Golgi pH regulator B;Golgi pH regulator A;Putative Golgi pH regulator C	GPR89A;GPR89B;GPR89C	>tr|U3KPV2|U3KPV2_HUMAN Golgi pH regulator B (Fragment) OS=Homo sapiens GN=GPR89B PE=4 SV=1;>tr|E9PKY3|E9PKY3_HUMAN Golgi pH regulator A OS=Homo sapiens GN=GPR89A PE=2 SV=1;>sp|B7ZAQ6-2|GPHRA_HUMAN Isoform 2 of Golgi pH regulator A OS=Homo sapiens GN=GPR89	8	3	3	3	2	2	2	2	2	2	2	2	2	18.1	18.1	18.1	25.1	216	216;229;335;430;455;455;122;320	26.6																			2
B7ZAU7;P57078-2;P57078	B7ZAU7;P57078-2;P57078	2;2;2	2;2;2	2;2;2	Receptor-interacting serine/threonine-protein kinase 4	RIPK4	>tr|B7ZAU7|B7ZAU7_HUMAN Receptor-interacting serine/threonine-protein kinase 4 OS=Homo sapiens GN=RIPK4 PE=2 SV=1;>sp|P57078-2|RIPK4_HUMAN Isoform 2 of Receptor-interacting serine/threonine-protein kinase 4 OS=Homo sapiens GN=RIPK4;>sp|P57078|RIPK4_HUMAN R	3	2	2	2	0	2	0	0	2	0	0	2	0	3.2	3.2	3.2	79.37	721	721;784;832	17.3							1			1
B7ZAX5;Q01415-2;Q01415;H0YLL3;H0YLL8;B3KUV8;H0YK30	B7ZAX5;Q01415-2;Q01415;H0YLL3;H0YLL8;B3KUV8	3;3;3;2;2;2;1	3;3;3;2;2;2;1	3;3;3;2;2;2;1	N-acetylgalactosamine kinase	GALK2	>tr|B7ZAX5|B7ZAX5_HUMAN N-acetylgalactosamine kinase OS=Homo sapiens GN=GALK2 PE=2 SV=1;>sp|Q01415-2|GALK2_HUMAN Isoform 2 of N-acetylgalactosamine kinase OS=Homo sapiens GN=GALK2;>sp|Q01415|GALK2_HUMAN N-acetylgalactosamine kinase OS=Homo sapiens GN=GALK2	7	3	3	3	2	0	1	2	0	1	2	0	1	8.1	8.1	8.1	47.635	434	434;447;458;157;162;207;110	7	1				1								1
Q8IVH2-3;B7ZBM3;Q8IVH2-2;Q8IVH2	Q8IVH2-3;B7ZBM3;Q8IVH2-2;Q8IVH2	3;3;3;3	3;3;3;3	3;3;3;3	Forkhead box protein P4	FOXP4	>sp|Q8IVH2-3|FOXP4_HUMAN Isoform 3 of Forkhead box protein P4 OS=Homo sapiens GN=FOXP4;>tr|B7ZBM3|B7ZBM3_HUMAN Forkhead box protein P4 OS=Homo sapiens GN=FOXP4 PE=2 SV=1;>sp|Q8IVH2-2|FOXP4_HUMAN Isoform 2 of Forkhead box protein P4 OS=Homo sapiens GN=FOXP4	4	3	3	3	3	3	2	3	3	2	3	3	2	5.2	5.2	5.2	72.215	667	667;668;678;680	17.5			3											2	3
B7ZBM8;O14662-6;O14662-2;O14662-4;C9K0W8;O14662-5;O14662;G8JLE0;B7ZBM4;B7ZBM5;Q96NX8;F8W9Z6;H3BU86;E9PND6;O14662-3;H0YEW0	B7ZBM8;O14662-6;O14662-2;O14662-4;C9K0W8;O14662-5;O14662;G8JLE0;B7ZBM4;B7ZBM5;Q96NX8;F8W9Z6;H3BU86	3;3;3;3;3;3;3;3;2;2;2;2;2;1;1;1	3;3;3;3;3;3;3;3;2;2;2;2;2;1;1;1	3;3;3;3;3;3;3;3;2;2;2;2;2;1;1;1	Syntaxin-16	STX16;STX16-NPEPL1	>tr|B7ZBM8|B7ZBM8_HUMAN Syntaxin-16 (Fragment) OS=Homo sapiens GN=STX16 PE=2 SV=1;>sp|O14662-6|STX16_HUMAN Isoform 6 of Syntaxin-16 OS=Homo sapiens GN=STX16;>sp|O14662-2|STX16_HUMAN Isoform A of Syntaxin-16 OS=Homo sapiens GN=STX16;>sp|O14662-4|STX16_HUMAN	16	3	3	3	2	2	1	2	2	1	2	2	1	28.3	28.3	28.3	24.954	219	219;272;304;308;308;321;325;325;121;122;202;204;382;79;115;126	11.5			3	1											6
B7ZBQ3;Q9H944;B4DE08;A6PVP4	B7ZBQ3;Q9H944;B4DE08;A6PVP4	3;3;2;2	3;3;2;2	3;3;2;2	Mediator of RNA polymerase II transcription subunit 20	MED20	>tr|B7ZBQ3|B7ZBQ3_HUMAN Mediator of RNA polymerase II transcription subunit 20 OS=Homo sapiens GN=MED20 PE=2 SV=1;>sp|Q9H944|MED20_HUMAN Mediator of RNA polymerase II transcription subunit 20 OS=Homo sapiens GN=MED20 PE=1 SV=1;>tr|B4DE08|B4DE08_HUMAN Media	4	3	3	3	3	2	3	3	2	3	3	2	3	23.4	23.4	23.4	15.923	145	145;212;123;140	23.3						2												6
Q9NR46;B7ZC38;B7ZC39;Q9NR46-2;F8WFB9;H7C1Z6	Q9NR46;B7ZC38;B7ZC39;Q9NR46-2	9;9;8;8;3;1	8;8;7;7;2;1	8;8;7;7;2;1	Endophilin-B2	SH3GLB2	>sp|Q9NR46|SHLB2_HUMAN Endophilin-B2 OS=Homo sapiens GN=SH3GLB2 PE=1 SV=1;>tr|B7ZC38|B7ZC38_HUMAN Endophilin-B2 OS=Homo sapiens GN=SH3GLB2 PE=2 SV=1;>tr|B7ZC39|B7ZC39_HUMAN Endophilin-B2 OS=Homo sapiens GN=SH3GLB2 PE=2 SV=1;>sp|Q9NR46-2|SHLB2_HUMAN Isoform	6	9	8	8	6	6	8	6	5	7	6	5	7	24.8	22.8	22.8	43.973	395	395;400;374;404;127;59	17.2	5	2			5			3	2		3		1	1			3	1		1	4
Q14624-4;Q14624-3;Q14624-2;Q14624;B7ZKJ8;H7C0L5;F5GXQ1	Q14624-4;Q14624-3;Q14624-2;Q14624;B7ZKJ8;H7C0L5	3;3;3;3;3;2;1	3;3;3;3;3;2;1	3;3;3;3;3;2;1	Inter-alpha-trypsin inhibitor heavy chain H4;70 kDa inter-alpha-trypsin inhibitor heavy chain H4;35 kDa inter-alpha-trypsin inhibitor heavy chain H4	ITIH4	>sp|Q14624-4|ITIH4_HUMAN Isoform 4 of Inter-alpha-trypsin inhibitor heavy chain H4 OS=Homo sapiens GN=ITIH4;>sp|Q14624-3|ITIH4_HUMAN Isoform 3 of Inter-alpha-trypsin inhibitor heavy chain H4 OS=Homo sapiens GN=ITIH4;>sp|Q14624-2|ITIH4_HUMAN Isoform 2 of In	7	3	3	3	0	2	2	0	2	2	0	2	2	4.1	4.1	4.1	93.851	845	845;900;914;930;935;719;560	37.1
B7ZKK9;Q16537;J3KQN6	B7ZKK9;Q16537;J3KQN6	12;12;9	11;11;8	9;9;6	Serine/threonine-protein phosphatase 2A 56 kDa regulatory subunit epsilon isoform	PPP2R5E	>tr|B7ZKK9|B7ZKK9_HUMAN PPP2R5E protein OS=Homo sapiens GN=PPP2R5E PE=2 SV=1;>sp|Q16537|2A5E_HUMAN Serine/threonine-protein phosphatase 2A 56 kDa regulatory subunit epsilon isoform OS=Homo sapiens GN=PPP2R5E PE=1 SV=1;>tr|J3KQN6|J3KQN6_HUMAN Serine/threoni	3	12	11	9	11	10	10	10	9	9	8	7	7	25.3	22.7	19.5	54.042	462	462;467;391	14.5	5	8				3	1	5			3	6	3	12				1		2
Q9H6S3;B7ZKL3;Q9H6S3-2;E9PN68;E9PLN2;E9PNT0;E9PLH1	Q9H6S3;B7ZKL3;Q9H6S3-2	13;13;7;1;1;1;1	13;13;7;1;1;1;1	13;13;7;1;1;1;1	Epidermal growth factor receptor kinase substrate 8-like protein 2	EPS8L2	>sp|Q9H6S3|ES8L2_HUMAN Epidermal growth factor receptor kinase substrate 8-like protein 2 OS=Homo sapiens GN=EPS8L2 PE=1 SV=2;>tr|B7ZKL3|B7ZKL3_HUMAN EPS8L2 protein OS=Homo sapiens GN=EPS8L2 PE=2 SV=1;>sp|Q9H6S3-2|ES8L2_HUMAN Isoform 2 of Epidermal growth	7	13	13	13	9	9	10	9	9	10	9	9	10	21.7	21.7	21.7	80.62	715	715;731;327;79;83;95;105	10.7	8	6		3		2	5					9		4		1			1
B7ZKL7;Q86WA8;E7EN44;H3BQ67;H3BUW8	B7ZKL7;Q86WA8;E7EN44	7;7;6;3;3	7;7;6;3;3	7;7;6;3;3	Lon protease homolog 2, peroxisomal	LONP2	>tr|B7ZKL7|B7ZKL7_HUMAN Lon protease homolog 2, peroxisomal OS=Homo sapiens GN=LONP2 PE=2 SV=1;>sp|Q86WA8|LONP2_HUMAN Lon protease homolog 2, peroxisomal OS=Homo sapiens GN=LONP2 PE=1 SV=1;>tr|E7EN44|E7EN44_HUMAN Lon protease homolog 2, peroxisomal OS=Homo	5	7	7	7	6	2	4	6	2	4	6	2	4	10.4	10.4	10.4	89.659	808	808;852;605;169;300	22.5		1									2		1	4						1
O95487-2;O95487;B7ZKM8	O95487-2;O95487;B7ZKM8	20;20;20	18;18;18	18;18;18	Protein transport protein Sec24B	SEC24B	>sp|O95487-2|SC24B_HUMAN Isoform 2 of Protein transport protein Sec24B OS=Homo sapiens GN=SEC24B;>sp|O95487|SC24B_HUMAN Protein transport protein Sec24B OS=Homo sapiens GN=SEC24B PE=1 SV=2;>tr|B7ZKM8|B7ZKM8_HUMAN Protein transport protein Sec24B OS=Homo sa	3	20	18	18	15	13	18	14	12	16	14	12	16	17.9	17.2	17.2	133.63	1233	1233;1268;1298	18.4		3	1	5	3			15		2	9	22		3		1				6
B7ZKT6;Q07890	B7ZKT6;Q07890	3;3	2;2	2;2	Son of sevenless homolog 2	SOS2	>tr|B7ZKT6|B7ZKT6_HUMAN SOS2 protein OS=Homo sapiens GN=SOS2 PE=2 SV=1;>sp|Q07890|SOS2_HUMAN Son of sevenless homolog 2 OS=Homo sapiens GN=SOS2 PE=1 SV=2	2	3	2	2	2	2	3	1	1	2	1	1	2	2.4	1.4	1.4	149	1299	1299;1332	8.33			5
Q9BQS8;B7ZKT7;Q9BQS8-3;Q9BQS8-2	Q9BQS8;B7ZKT7	29;29;6;6	29;29;6;6	29;29;6;6	FYVE and coiled-coil domain-containing protein 1	FYCO1	>sp|Q9BQS8|FYCO1_HUMAN FYVE and coiled-coil domain-containing protein 1 OS=Homo sapiens GN=FYCO1 PE=1 SV=3;>tr|B7ZKT7|B7ZKT7_HUMAN FYVE and coiled-coil domain-containing protein 1 OS=Homo sapiens GN=FYCO1 PE=2 SV=1	4	29	29	29	21	18	21	21	18	21	21	18	21	22.7	22.7	22.7	166.98	1478	1478;1498;379;380	6.17	25	21	6	9	16	7	1	2				1		6	3	2	1	3
Q8N8K9;B7ZKW6	Q8N8K9;B7ZKW6	4;4	4;4	4;4	Uncharacterized protein KIAA1958	KIAA1958	>sp|Q8N8K9|K1958_HUMAN Uncharacterized protein KIAA1958 OS=Homo sapiens GN=KIAA1958 PE=1 SV=1;>tr|B7ZKW6|B7ZKW6_HUMAN KIAA1958 protein OS=Homo sapiens GN=KIAA1958 PE=2 SV=1	2	4	4	4	3	3	4	3	3	4	3	3	4	6.7	6.7	6.7	79.211	716	716;744	33.9																				1
Q8N7C3;B7ZLC3;B7Z6J6;Q6T5J5	Q8N7C3;B7ZLC3;B7Z6J6	5;5;3;2	5;5;3;2	5;5;3;2	Probable E3 ubiquitin-protein ligase TRIML2	TRIML2	>sp|Q8N7C3|TRIMM_HUMAN Probable E3 ubiquitin-protein ligase TRIML2 OS=Homo sapiens GN=TRIML2 PE=2 SV=1;>tr|B7ZLC3|B7ZLC3_HUMAN Probable E3 ubiquitin-protein ligase TRIML2 OS=Homo sapiens GN=TRIML2 PE=2 SV=1;>tr|B7Z6J6|B7Z6J6_HUMAN Probable E3 ubiquitin-pro	4	5	5	5	4	2	4	4	2	4	4	2	4	14.5	14.5	14.5	43.983	387	387;412;221;118	19.1		1	2					2												1
B7ZLE7;P53355;P53355-3;Q5T8F1;F8WCQ3;P53355-2	B7ZLE7;P53355;P53355-3;Q5T8F1	14;14;14;13;3;2	14;14;14;13;3;2	14;14;14;13;3;2	Death-associated protein kinase 1	DAPK1	>tr|B7ZLE7|B7ZLE7_HUMAN DAPK1 protein OS=Homo sapiens GN=DAPK1 PE=2 SV=1;>sp|P53355|DAPK1_HUMAN Death-associated protein kinase 1 OS=Homo sapiens GN=DAPK1 PE=1 SV=6;>sp|P53355-3|DAPK1_HUMAN Isoform 3 of Death-associated protein kinase 1 OS=Homo sapiens GN=	6	14	14	14	11	7	9	11	7	9	11	7	9	12.8	12.8	12.8	152.47	1364	1364;1430;1440;1455;188;337	24.8	1	1		1			3							4		3	1		8	4	1
Q7Z460-2;B7ZLX3;F5GWS0;Q7Z460-3;F8WA11;Q7Z460;F5H2E2;F5GWM7;H0Y5T1;C9J151;C9JP76;H0YHV8	Q7Z460-2;B7ZLX3;F5GWS0;Q7Z460-3;F8WA11;Q7Z460;F5H2E2;F5GWM7;H0Y5T1	36;36;36;36;36;36;33;33;19;6;5;1	36;36;36;36;36;36;33;33;19;6;5;1	30;30;30;30;30;30;27;27;17;5;4;1	CLIP-associating protein 1	CLASP1	>sp|Q7Z460-2|CLAP1_HUMAN Isoform 2 of CLIP-associating protein 1 OS=Homo sapiens GN=CLASP1;>tr|B7ZLX3|B7ZLX3_HUMAN CLASP1 protein OS=Homo sapiens GN=CLASP1 PE=2 SV=1;>tr|F5GWS0|F5GWS0_HUMAN CLIP-associating protein 1 OS=Homo sapiens GN=CLASP1 PE=2 SV=1;>sp	12	36	36	30	29	24	30	29	24	30	24	18	24	26.5	26.5	22.8	162.11	1471	1471;1477;1478;1494;1494;1538;1245;1255;704;150;110;178	18.6	6	10	5	10	5	4	1	3			8	13	10	7	14	11	16	6	1	3
E7ERB7;B7ZLZ0;Q9P107;K7EJC2	E7ERB7;B7ZLZ0;Q9P107	4;4;4;1	4;4;4;1	4;4;4;1	GEM-interacting protein	GMIP	>tr|E7ERB7|E7ERB7_HUMAN GEM-interacting protein OS=Homo sapiens GN=GMIP PE=2 SV=1;>tr|B7ZLZ0|B7ZLZ0_HUMAN GEM-interacting protein OS=Homo sapiens GN=GMIP PE=2 SV=1;>sp|Q9P107|GMIP_HUMAN GEM-interacting protein OS=Homo sapiens GN=GMIP PE=1 SV=2	4	4	4	4	3	1	2	3	1	2	3	1	2	3.9	3.9	3.9	103.7	941	941;944;970;303	14			4															1
B7ZLZ2;Q9BZQ6;H0Y498	B7ZLZ2;Q9BZQ6	9;9;3	9;9;3	9;9;3	ER degradation-enhancing alpha-mannosidase-like protein 3	EDEM3	>tr|B7ZLZ2|B7ZLZ2_HUMAN ER degradation-enhancing alpha-mannosidase-like protein 3 OS=Homo sapiens GN=EDEM3 PE=2 SV=1;>sp|Q9BZQ6|EDEM3_HUMAN ER degradation-enhancing alpha-mannosidase-like protein 3 OS=Homo sapiens GN=EDEM3 PE=1 SV=2	3	9	9	9	6	9	5	6	9	5	6	9	5	12.8	12.8	12.8	102	905	905;932;380	9.54	3	1	4			2		4	2			4	2	2							1
C9J2P9;B7ZM03;Q75N03;C9K074	C9J2P9;B7ZM03;Q75N03	6;6;6;1	6;6;6;1	6;6;6;1	E3 ubiquitin-protein ligase Hakai	CBLL1	>tr|C9J2P9|C9J2P9_HUMAN E3 ubiquitin-protein ligase Hakai (Fragment) OS=Homo sapiens GN=CBLL1 PE=2 SV=1;>tr|B7ZM03|B7ZM03_HUMAN CBLL1 protein OS=Homo sapiens GN=CBLL1 PE=2 SV=1;>sp|Q75N03|HAKAI_HUMAN E3 ubiquitin-protein ligase Hakai OS=Homo sapiens GN=CBL	4	6	6	6	3	6	4	3	6	4	3	6	4	29.4	29.4	29.4	36.398	323	323;490;491;123	21.4									1						12			3	3		3
B7ZM82;M0QXA7;B3KVH1;O95785;O95785-2;M0R0A4	B7ZM82;M0QXA7;B3KVH1;O95785	15;15;13;11;7;2	15;15;13;11;7;2	15;15;13;11;7;2	Protein Wiz	WIZ	>tr|B7ZM82|B7ZM82_HUMAN Protein Wiz OS=Homo sapiens GN=WIZ PE=2 SV=1;>tr|M0QXA7|M0QXA7_HUMAN Protein Wiz OS=Homo sapiens GN=WIZ PE=2 SV=1;>tr|B3KVH1|B3KVH1_HUMAN Protein Wiz OS=Homo sapiens GN=WIZ PE=2 SV=1;>sp|O95785|WIZ_HUMAN Protein Wiz OS=Homo sapiens	6	15	15	15	11	7	10	11	7	10	11	7	10	18.1	18.1	18.1	102.98	965	965;968;835;1651;794;49	25													4		4		3	2	6		6
Q15262;Q15262-2;Q15262-3;F5GXI4;Q5TG12;B7ZMG0;E9PGC5;H0Y6V4;H0Y6P5;H0YDP9	Q15262;Q15262-2;Q15262-3;F5GXI4;Q5TG12;B7ZMG0;E9PGC5	9;9;9;9;9;9;9;3;3;1	9;9;9;9;9;9;9;3;3;1	8;8;8;8;8;8;8;2;2;1	Receptor-type tyrosine-protein phosphatase kappa	PTPRK	>sp|Q15262|PTPRK_HUMAN Receptor-type tyrosine-protein phosphatase kappa OS=Homo sapiens GN=PTPRK PE=1 SV=2;>sp|Q15262-2|PTPRK_HUMAN Isoform 2 of Receptor-type tyrosine-protein phosphatase kappa OS=Homo sapiens GN=PTPRK;>sp|Q15262-3|PTPRK_HUMAN Isoform 3 of	10	9	9	8	7	6	5	7	6	5	6	5	4	7.9	7.9	7.2	162.1	1439	1439;1440;1446;1457;1458;1462;1472;260;343;204	21.2	1	1		3		1		10			3			1		2				4
B8ZZC7;Q9BRB3-3;B8ZZ31;E7ERP4;Q9BRB3-2;Q9BRB3;B8ZZ29;J3QTH6	B8ZZC7;Q9BRB3-3;B8ZZ31;E7ERP4;Q9BRB3-2;Q9BRB3;B8ZZ29;J3QTH6	2;2;2;2;2;2;1;1	2;2;2;2;2;2;1;1	2;2;2;2;2;2;1;1	Phosphatidylinositol N-acetylglucosaminyltransferase subunit Q	PIGQ	>tr|B8ZZC7|B8ZZC7_HUMAN Phosphatidylinositol N-acetylglucosaminyltransferase subunit Q (Fragment) OS=Homo sapiens GN=PIGQ PE=2 SV=1;>sp|Q9BRB3-3|PIGQ_HUMAN Isoform 3 of Phosphatidylinositol N-acetylglucosaminyltransferase subunit Q OS=Homo sapiens GN=PIGQ;	8	2	2	2	0	1	1	0	1	1	0	1	1	8.8	8.8	8.8	27.467	251	251;299;314;574;581;760;112;148	12.5									1					1
B8ZZ50;C9JEL3;B9A044;B8ZZJ9;B4E1E4;B9A023	B8ZZ50;C9JEL3;B9A044;B8ZZJ9	7;6;6;6;3;3	7;6;6;6;3;3	1;0;0;0;0;0		EIF4E2	>tr|B8ZZ50|B8ZZ50_HUMAN Eukaryotic translation initiation factor 4E type 2 OS=Homo sapiens GN=EIF4E2 PE=2 SV=1;>tr|C9JEL3|C9JEL3_HUMAN Eukaryotic translation initiation factor 4E type 2 (Fragment) OS=Homo sapiens GN=EIF4E2 PE=2 SV=1;>tr|B9A044|B9A044_HUMAN	6	7	7	1	6	6	7	6	6	7	1	1	1	36	36	5.9	27.219	236	236;213;233;234;188;189	21.1	1						4	10	2		4		3				3		3	6	3	3
C9J3W8;B8ZZ73;B8ZZW4;P14778;C9JQ36	C9J3W8;B8ZZ73;B8ZZW4;P14778;C9JQ36	2;2;2;2;1	2;2;2;2;1	2;2;2;2;1	Interleukin-1 receptor type 1;Interleukin-1 receptor type 1, membrane form;Interleukin-1 receptor type 1, soluble form	IL1R1	>tr|C9J3W8|C9J3W8_HUMAN Interleukin-1 receptor type 1 (Fragment) OS=Homo sapiens GN=IL1R1 PE=2 SV=1;>tr|B8ZZ73|B8ZZ73_HUMAN Interleukin-1 receptor type 1 OS=Homo sapiens GN=IL1R1 PE=2 SV=1;>tr|B8ZZW4|B8ZZW4_HUMAN Interleukin-1 receptor type 1 OS=Homo sapie	5	2	2	2	0	0	2	0	0	2	0	0	2	7	7	7	34.411	298	298;447;538;569;182	5.5		1							1
H7BZ50;H7C173;Q6NZ67;B8ZZ87;H7C202;Q6P582	H7BZ50;H7C173;Q6NZ67;B8ZZ87;H7C202;Q6P582	2;2;2;2;1;1	2;2;2;2;1;1	2;2;2;2;1;1	Mitotic-spindle organizing protein 2B;Mitotic-spindle organizing protein 2A	MZT2B;MZT2A	>tr|H7BZ50|H7BZ50_HUMAN Mitotic-spindle organizing protein 2B (Fragment) OS=Homo sapiens GN=MZT2B PE=2 SV=1;>tr|H7C173|H7C173_HUMAN Mitotic-spindle organizing protein 2B (Fragment) OS=Homo sapiens GN=MZT2B PE=4 SV=1;>sp|Q6NZ67|MZT2B_HUMAN Mitotic-spindle o	6	2	2	2	2	1	2	2	1	2	2	1	2	22.3	22.3	22.3	12.386	121	121;122;158;218;140;158	16.5						5												3
B8ZZQ6;P06454-2;P06454;B8ZZA1;B8ZZW7;H7C2N1	B8ZZQ6;P06454-2;P06454;B8ZZA1;B8ZZW7;H7C2N1	5;5;5;5;5;5	5;5;5;5;5;5	5;5;5;5;5;5	Prothymosin alpha;Thymosin alpha-1	PTMA	>tr|B8ZZQ6|B8ZZQ6_HUMAN Thymosin alpha-1 OS=Homo sapiens GN=PTMA PE=2 SV=1;>sp|P06454-2|PTMA_HUMAN Isoform 2 of Prothymosin alpha OS=Homo sapiens GN=PTMA;>sp|P06454|PTMA_HUMAN Prothymosin alpha OS=Homo sapiens GN=PTMA PE=1 SV=2;>tr|B8ZZA1|B8ZZA1_HUMAN Thym	6	5	5	5	3	5	5	3	5	5	3	5	5	24.3	24.3	24.3	11.758	107	107;110;111;131;136;148	13.1	11	12											12	6
B8ZZA8	B8ZZA8	8	1	0		GLS	>tr|B8ZZA8|B8ZZA8_HUMAN Glutaminase kidney isoform, mitochondrial OS=Homo sapiens GN=GLS PE=2 SV=1	1	8	1	0	6	6	6	0	0	1	0	0	0	52.1	9.5	0	18.634	169	169	6						1
Q96F85-2;B8ZZB8;Q96F85	Q96F85-2;B8ZZB8;Q96F85	3;3;3	3;3;3	3;3;3	CB1 cannabinoid receptor-interacting protein 1	CNRIP1	>sp|Q96F85-2|CNRP1_HUMAN Isoform 2 of CB1 cannabinoid receptor-interacting protein 1 OS=Homo sapiens GN=CNRIP1;>tr|B8ZZB8|B8ZZB8_HUMAN CB1 cannabinoid receptor-interacting protein 1 OS=Homo sapiens GN=CNRIP1 PE=2 SV=1;>sp|Q96F85|CNRP1_HUMAN CB1 cannabinoid	3	3	3	3	2	2	2	2	2	2	2	2	2	27.3	27.3	27.3	14.224	128	128;137;164	3	6	3			1									1
F5H4E8;B8ZZY8;E7EMN2;B8ZZE3;Q9NRN9;B8ZZC8;H7C0M7	F5H4E8;B8ZZY8;E7EMN2;B8ZZE3;Q9NRN9;B8ZZC8	3;3;3;3;3;3;1	3;3;3;3;3;3;1	3;3;3;3;3;3;1	Methyltransferase-like protein 5	METTL5	>tr|F5H4E8|F5H4E8_HUMAN Methyltransferase-like protein 5 (Fragment) OS=Homo sapiens GN=METTL5 PE=2 SV=1;>tr|B8ZZY8|B8ZZY8_HUMAN Methyltransferase-like protein 5 OS=Homo sapiens GN=METTL5 PE=2 SV=1;>tr|E7EMN2|E7EMN2_HUMAN Methyltransferase-like protein 5 OS	7	3	3	3	3	2	2	3	2	2	3	2	2	39.6	39.6	39.6	5.8037	48	48;110;164;198;209;244;126	15.8					1	2								1		2	1	1
Q86VP1-2;Q86VP1;B8ZZD4;Q86VP1-4;Q86VP1-3;H7C3L5;F8WBU9;C9JBZ7;C9J7J4	Q86VP1-2;Q86VP1;B8ZZD4;Q86VP1-4;Q86VP1-3	20;20;20;18;17;4;1;1;1	20;20;20;18;17;4;1;1;1	20;20;20;18;17;4;1;1;1	Tax1-binding protein 1	TAX1BP1	>sp|Q86VP1-2|TAXB1_HUMAN Isoform 2 of Tax1-binding protein 1 OS=Homo sapiens GN=TAX1BP1;>sp|Q86VP1|TAXB1_HUMAN Tax1-binding protein 1 OS=Homo sapiens GN=TAX1BP1 PE=1 SV=2;>tr|B8ZZD4|B8ZZD4_HUMAN Tax1-binding protein 1 OS=Homo sapiens GN=TAX1BP1 PE=2 SV=1;>	9	20	20	20	5	15	9	5	15	9	5	15	9	28.4	28.4	28.4	86.256	747	747;789;813;590;563;326;91;98;138	21.4	3		1	3		2		2	1				1			2	1	6		2
Q8N9V3-2;B8ZZF2;Q8N9V3	Q8N9V3-2;B8ZZF2;Q8N9V3	2;2;2	2;2;2	2;2;2	WD repeat, SAM and U-box domain-containing protein 1	WDSUB1	>sp|Q8N9V3-2|WSDU1_HUMAN Isoform 2 of WD repeat, SAM and U-box domain-containing protein 1 OS=Homo sapiens GN=WDSUB1;>tr|B8ZZF2|B8ZZF2_HUMAN WD repeat, SAM and U-box domain-containing protein 1 OS=Homo sapiens GN=WDSUB1 PE=2 SV=1;>sp|Q8N9V3|WSDU1_HUMAN WD	3	2	2	2	1	1	2	1	1	2	1	1	2	5.2	5.2	5.2	42.721	384	384;429;476	8.17	1			3												2
B8ZZF5;C9J5M4;Q9H8M9	B8ZZF5;C9J5M4;Q9H8M9	1;1;1	1;1;1	1;1;1	Protein eva-1 homolog A	EVA1A	>tr|B8ZZF5|B8ZZF5_HUMAN Protein eva-1 homolog A OS=Homo sapiens GN=EVA1A PE=2 SV=1;>tr|C9J5M4|C9J5M4_HUMAN Protein eva-1 homolog A (Fragment) OS=Homo sapiens GN=EVA1A PE=2 SV=1;>sp|Q9H8M9|EVA1A_HUMAN Protein eva-1 homolog A OS=Homo sapiens GN=EVA1A PE=2 SV	3	1	1	1	1	1	1	1	1	1	1	1	1	7.9	7.9	7.9	16.163	140	140;143;152	10.3	3												2
B8ZZI5;O75716;B8ZZN3	B8ZZI5;O75716;B8ZZN3	2;2;2	2;2;2	2;2;2	Serine/threonine-protein kinase 16	STK16	>tr|B8ZZI5|B8ZZI5_HUMAN Serine/threonine-protein kinase 16 OS=Homo sapiens GN=STK16 PE=2 SV=1;>sp|O75716|STK16_HUMAN Serine/threonine-protein kinase 16 OS=Homo sapiens GN=STK16 PE=1 SV=4;>tr|B8ZZN3|B8ZZN3_HUMAN Serine/threonine-protein kinase 16 OS=Homo sa	3	2	2	2	1	1	1	1	1	1	1	1	1	7.7	7.7	7.7	30.89	273	273;305;350	23.2						1													3
B8ZZI9;Q6ULP2-5;Q6ULP2-2;Q6ULP2-4;Q6ULP2;Q6ULP2-3	B8ZZI9;Q6ULP2-5;Q6ULP2-2;Q6ULP2-4;Q6ULP2;Q6ULP2-3	4;4;4;4;4;2	4;4;4;4;4;2	4;4;4;4;4;2	Aftiphilin	AFTPH	>tr|B8ZZI9|B8ZZI9_HUMAN Aftiphilin OS=Homo sapiens GN=AFTPH PE=2 SV=1;>sp|Q6ULP2-5|AFTIN_HUMAN Isoform 5 of Aftiphilin OS=Homo sapiens GN=AFTPH;>sp|Q6ULP2-2|AFTIN_HUMAN Isoform 2 of Aftiphilin OS=Homo sapiens GN=AFTPH;>sp|Q6ULP2-4|AFTIN_HUMAN Isoform 4 of	6	4	4	4	2	4	3	2	4	3	2	4	3	10.2	10.2	10.2	61.488	568	568;908;909;936;937;820	9.53		2	1			3	2	4						2	1				2
B8ZZJ1;H7C0W7;Q9BYI3;B8ZZA2	B8ZZJ1;H7C0W7;Q9BYI3	6;5;5;2	6;5;5;2	6;5;5;2	Hyccin	FAM126A	>tr|B8ZZJ1|B8ZZJ1_HUMAN Hyccin OS=Homo sapiens GN=FAM126A PE=2 SV=1;>tr|H7C0W7|H7C0W7_HUMAN Hyccin (Fragment) OS=Homo sapiens GN=FAM126A PE=4 SV=1;>sp|Q9BYI3|HYCCI_HUMAN Hyccin OS=Homo sapiens GN=FAM126A PE=1 SV=2	4	6	6	6	6	6	5	6	6	5	6	6	5	19.8	19.8	19.8	46.919	419	419;471;521;114	18	1			2	1		3				5		4			3	2		5
B8ZZK5;C9IZ52;O43924	B8ZZK5;C9IZ52;O43924	1;1;1	1;1;1	1;1;1	Retinal rod rhodopsin-sensitive cGMP 3,5-cyclic phosphodiesterase subunit delta	PDE6D	>tr|B8ZZK5|B8ZZK5_HUMAN Phosphodiesterase 6D, cGMP-specific, rod, delta, isoform CRA_a OS=Homo sapiens GN=PDE6D PE=2 SV=1;>tr|C9IZ52|C9IZ52_HUMAN Retinal rod rhodopsin-sensitive cGMP 3,5-cyclic phosphodiesterase subunit delta (Fragment) OS=Homo sapiens G	3	1	1	1	0	1	1	0	1	1	0	1	1	12.9	12.9	12.9	10.759	93	93;105;150	17.8	1												2
P63165;B8ZZN6;B8ZZJ0;B8ZZ67;P63165-2;B9A032	P63165;B8ZZN6;B8ZZJ0;B8ZZ67;P63165-2;B9A032	4;4;2;2;2;2	4;4;2;2;2;2	4;4;2;2;2;2	Small ubiquitin-related modifier 1	SUMO1	>sp|P63165|SUMO1_HUMAN Small ubiquitin-related modifier 1 OS=Homo sapiens GN=SUMO1 PE=1 SV=1;>tr|B8ZZN6|B8ZZN6_HUMAN Small ubiquitin-related modifier 1 OS=Homo sapiens GN=SUMO1 PE=2 SV=1;>tr|B8ZZJ0|B8ZZJ0_HUMAN Small ubiquitin-related modifier 1 OS=Homo sa	6	4	4	4	4	4	4	4	4	4	4	4	4	43.6	43.6	43.6	11.557	101	101;146;58;62;76;77	19.5	2			4	4						1	2	1			4	6
H7BXT7;Q9NYM9;B8ZZS0;E9PHY4;E9PQJ6	H7BXT7;Q9NYM9;B8ZZS0;E9PHY4	5;5;5;3;2	5;5;5;3;2	5;5;5;3;2	BET1-like protein	BET1L	>tr|H7BXT7|H7BXT7_HUMAN BET1-like protein OS=Homo sapiens GN=BET1L PE=2 SV=1;>sp|Q9NYM9|BET1L_HUMAN BET1-like protein OS=Homo sapiens GN=BET1L PE=1 SV=1;>tr|B8ZZS0|B8ZZS0_HUMAN BET1-like protein OS=Homo sapiens GN=BET1L PE=2 SV=1;>tr|E9PHY4|E9PHY4_HUMAN BE	5	5	5	5	3	2	5	3	2	5	3	2	5	69	69	69	6.4651	58	58;111;152;92;88	14.8	5	3										5	2	3
B8ZZT9;Q9Y5W8-2;Q9Y5W8	B8ZZT9;Q9Y5W8-2;Q9Y5W8	3;3;3	3;3;3	3;3;3	Sorting nexin-13	SNX13	>tr|B8ZZT9|B8ZZT9_HUMAN Sorting nexin 13, isoform CRA_g OS=Homo sapiens GN=SNX13 PE=2 SV=1;>sp|Q9Y5W8-2|SNX13_HUMAN Isoform 2 of Sorting nexin-13 OS=Homo sapiens GN=SNX13;>sp|Q9Y5W8|SNX13_HUMAN Sorting nexin-13 OS=Homo sapiens GN=SNX13 PE=1 SV=4	3	3	3	3	2	3	1	2	3	1	2	3	1	3.3	3.3	3.3	102.37	888	888;957;968	12.8	1	1		1			3									2			2
B8ZZU8;Q15370;Q15370-2;I3L0M9	B8ZZU8;Q15370;Q15370-2;I3L0M9	6;6;6;5	6;6;6;5	6;6;6;5	Transcription elongation factor B polypeptide 2	TCEB2	>tr|B8ZZU8|B8ZZU8_HUMAN Transcription elongation factor B (SIII), polypeptide 2 (18kDa, elongin B), isoform CRA_b OS=Homo sapiens GN=TCEB2 PE=2 SV=1;>sp|Q15370|ELOB_HUMAN Transcription elongation factor B polypeptide 2 OS=Homo sapiens GN=TCEB2 PE=1 SV=1;>s	4	6	6	6	6	6	6	6	6	6	6	6	6	54.9	54.9	54.9	12.527	113	113;118;161;140	17.5	8		1	3	4	2	2			1	1	10	7			2	4					3
Q8N6Z3;H7C0I1;Q8NBF6-2;B8ZZW5;Q8NBF6	Q8N6Z3;H7C0I1;Q8NBF6-2;B8ZZW5;Q8NBF6	3;3;3;3;3	3;3;3;3;3	3;3;3;3;3	Late secretory pathway protein AVL9 homolog	AVL9	>tr|Q8N6Z3|Q8N6Z3_HUMAN AVL9 protein OS=Homo sapiens GN=AVL9 PE=2 SV=1;>tr|H7C0I1|H7C0I1_HUMAN Late secretory pathway protein AVL9 homolog (Fragment) OS=Homo sapiens GN=AVL9 PE=2 SV=1;>sp|Q8NBF6-2|AVL9_HUMAN Isoform 2 of Late secretory pathway protein AVL9	5	3	3	3	1	1	2	1	1	2	1	1	2	7.3	7.3	7.3	51.805	463	463;568;591;630;648	15											1	2
B9A047;Q9Y576	B9A047;Q9Y576	3;3	3;3	3;3	Ankyrin repeat and SOCS box protein 1	ASB1	>tr|B9A047|B9A047_HUMAN Ankyrin repeat and SOCS box protein 1 OS=Homo sapiens GN=ASB1 PE=2 SV=1;>sp|Q9Y576|ASB1_HUMAN Ankyrin repeat and SOCS box protein 1 OS=Homo sapiens GN=ASB1 PE=1 SV=1	2	3	3	3	2	2	2	2	2	2	2	2	2	17.5	17.5	17.5	26.173	234	234;335	5		3		4												1
P17010-2;E9PEP7;P17010;B9EG97;F5H896;Q9Y462;J3KPS6;Q9Y462-2;Q9Y462-3	P17010-2;E9PEP7;P17010;B9EG97	6;6;6;6;2;2;2;2;2	6;6;6;6;2;2;2;2;2	1;1;1;1;0;0;0;0;0	Zinc finger X-chromosomal protein	ZFX	>sp|P17010-2|ZFX_HUMAN Isoform 2 of Zinc finger X-chromosomal protein OS=Homo sapiens GN=ZFX;>tr|E9PEP7|E9PEP7_HUMAN Zinc finger X-chromosomal protein OS=Homo sapiens GN=ZFX PE=2 SV=1;>sp|P17010|ZFX_HUMAN Zinc finger X-chromosomal protein OS=Homo sapiens G	9	6	6	1	4	3	1	4	3	1	1	0	0	9.7	9.7	2.3	66.065	576	576;755;805;844;603;761;769;791;807	36.4
Q8TCN5;B9EGE7;Q8TCN5-2	Q8TCN5;B9EGE7;Q8TCN5-2	4;4;3	4;4;3	4;4;3	Zinc finger protein 507	ZNF507	>sp|Q8TCN5|ZN507_HUMAN Zinc finger protein 507 OS=Homo sapiens GN=ZNF507 PE=1 SV=2;>tr|B9EGE7|B9EGE7_HUMAN ZNF507 protein OS=Homo sapiens GN=ZNF507 PE=2 SV=1;>sp|Q8TCN5-2|ZN507_HUMAN Isoform 2 of Zinc finger protein 507 OS=Homo sapiens GN=ZNF507	3	4	4	4	1	2	3	1	2	3	1	2	3	4.7	4.7	4.7	105.77	953	953;957;764	16.4			3					1							1
B9EGP5;Q7Z3U7-4;Q7Z3U7;F8W1Z6;Q7Z3U7-2;F8VWA6;F8VZV1;Q7Z3U7-3;F8VZV6;F8VQS2;F8VZQ3	B9EGP5;Q7Z3U7-4;Q7Z3U7;F8W1Z6;Q7Z3U7-2;F8VWA6;F8VZV1	28;28;28;27;27;27;15;10;2;2;2	28;28;28;27;27;27;15;10;2;2;2	28;28;28;27;27;27;15;10;2;2;2	Protein MON2 homolog	MON2	>tr|B9EGP5|B9EGP5_HUMAN MON2 protein OS=Homo sapiens GN=MON2 PE=2 SV=1;>sp|Q7Z3U7-4|MON2_HUMAN Isoform 4 of Protein MON2 homolog OS=Homo sapiens GN=MON2;>sp|Q7Z3U7|MON2_HUMAN Protein MON2 homolog OS=Homo sapiens GN=MON2 PE=1 SV=2;>tr|F8W1Z6|F8W1Z6_HUMAN Pr	11	28	28	28	20	17	21	20	17	21	20	17	21	18	18	18	189.69	1711	1711;1717;1718;1675;1676;1688;1072;586;43;59;91	11.1	8		6	17	3	3	6	6	12	3		12				4				1	5
Q6GYQ0-4;Q6GYQ0;B9EK38;Q6GYQ0-5;Q6GYQ0-6;Q6GYQ0-2;Q6GYQ0-3;H0YJ04;H0YJB5;H7BZA8	Q6GYQ0-4;Q6GYQ0;B9EK38;Q6GYQ0-5;Q6GYQ0-6;Q6GYQ0-2;Q6GYQ0-3	7;7;7;7;7;7;4;3;3;1	7;7;7;7;7;7;4;3;3;1	6;6;6;6;6;6;4;2;2;0	Ral GTPase-activating protein subunit alpha-1	RALGAPA1;GARNL1	>sp|Q6GYQ0-4|RGPA1_HUMAN Isoform 4 of Ral GTPase-activating protein subunit alpha-1 OS=Homo sapiens GN=RALGAPA1;>sp|Q6GYQ0|RGPA1_HUMAN Ral GTPase-activating protein subunit alpha-1 OS=Homo sapiens GN=RALGAPA1 PE=1 SV=1;>tr|B9EK38|B9EK38_HUMAN GARNL1 protei	10	7	7	6	5	3	6	5	3	6	4	3	5	4.7	4.7	4.3	221.1	1961	1961;2036;2049;2073;2083;2083;1104;356;722;250	19.6			5				1					1			5				1
B9ZVM7;E7ENI6;E9PDL4;Q96HG3;Q05084;Q05084-2;C9J3Y4;Q6LCR0;C9J8Y3;C9IZC7;F8WET5;Q6LCT9	B9ZVM7;E7ENI6;E9PDL4;Q96HG3;Q05084;Q05084-2;C9J3Y4;Q6LCR0;C9J8Y3	4;4;4;4;4;4;3;3;2;1;1;1	4;4;4;4;4;4;3;3;2;1;1;1	4;4;4;4;4;4;3;3;2;1;1;1	Islet cell autoantigen 1	ICA1	>tr|B9ZVM7|B9ZVM7_HUMAN Islet cell autoantigen 1 (Fragment) OS=Homo sapiens GN=ICA1 PE=2 SV=2;>tr|E7ENI6|E7ENI6_HUMAN Islet cell autoantigen 1 OS=Homo sapiens GN=ICA1 PE=2 SV=1;>tr|E9PDL4|E9PDL4_HUMAN Islet cell autoantigen 1 OS=Homo sapiens GN=ICA1 PE=2 S	12	4	4	4	0	3	3	0	3	3	0	3	3	17.6	17.6	17.6	30.113	256	256;350;471;482;483;512;162;257;134;70;85;87	23.3			2					1							1					2
CON__Q92764;C4AM86;Q92764;CON__Q497I4	CON__Q92764;C4AM86;Q92764;CON__Q497I4	4;4;4;3	1;1;1;0	1;1;1;0	Keratin, type I cuticular Ha5	KRT35	>Q92764 SWISS-PROT:Q92764 Keratin, type I cuticular HA5 (Hair keratin, type I HA5);>tr|C4AM86|C4AM86_HUMAN Keratin, type I cuticular Ha5 OS=Homo sapiens GN=KRT35 PE=2 SV=1;>sp|Q92764|KRT35_HUMAN Keratin, type I cuticular Ha5 OS=Homo sapiens GN=KRT35 PE=2 S	4	4	1	1	3	3	2	0	1	0	0	1	0	8.5	2.1	2.1	47.596	425	425;425;455;455	30
C4AMC7;Q6VEQ5;A8K0Z3;A8MWX3;H3BV49	C4AMC7;Q6VEQ5;A8K0Z3;A8MWX3	6;6;3;3;2	6;6;3;3;2	3;3;1;1;0	Putative WAS protein family homolog 3;WAS protein family homolog 2;WAS protein family homolog 1;Putative WAS protein family homolog 4	WASH3P;WASH2P;WASH1;WASH4P	>sp|C4AMC7|WASH3_HUMAN Putative WAS protein family homolog 3 OS=Homo sapiens GN=WASH3P PE=2 SV=2;>sp|Q6VEQ5|WASH2_HUMAN WAS protein family homolog 2 OS=Homo sapiens GN=WASH2P PE=2 SV=2;>sp|A8K0Z3|WASH1_HUMAN WAS protein family homolog 1 OS=Homo sapiens GN=	5	6	6	3	6	4	4	6	4	4	3	1	2	18.4	18.4	9.7	49.994	463	463;465;465;477;300	10.8	1		6			3	7				6		1		2			3	1
Q96JI7-2;C4B7M2;Q96JI7-3;Q96JI7;H0YN34	Q96JI7-2;C4B7M2;Q96JI7-3;Q96JI7	6;6;6;6;2	6;6;6;6;2	6;6;6;6;2	Spatacsin	SPG11	>sp|Q96JI7-2|SPTCS_HUMAN Isoform 2 of Spatacsin OS=Homo sapiens GN=SPG11;>tr|C4B7M2|C4B7M2_HUMAN Spatacsin OS=Homo sapiens GN=SPG11 PE=2 SV=1;>sp|Q96JI7-3|SPTCS_HUMAN Isoform 3 of Spatacsin OS=Homo sapiens GN=SPG11;>sp|Q96JI7|SPTCS_HUMAN Spatacsin OS=Homo	5	6	6	6	2	4	5	2	4	5	2	4	5	3.4	3.4	3.4	236.49	2079	2079;2265;2330;2443;779	13.6		2			2	1	1	3				1							2
C6GKU9;Q96HR3	C6GKU9;Q96HR3	3;3	3;3	3;3	Mediator of RNA polymerase II transcription subunit 30	MED30S;MED30	>tr|C6GKU9|C6GKU9_HUMAN Mediator of RNA polymerase II transcription subunit 30 OS=Homo sapiens GN=MED30S PE=2 SV=1;>sp|Q96HR3|MED30_HUMAN Mediator of RNA polymerase II transcription subunit 30 OS=Homo sapiens GN=MED30 PE=1 SV=1	2	3	3	3	2	3	2	2	3	2	2	3	2	27.3	27.3	27.3	16.279	143	143;178	23.1							3						4						3
C9K0G6;C9IYA4;Q86SX3-5;Q86SX3-3;Q86SX3-2;Q86SX3-6;Q86SX3;C9J6B2;C9J1F2	C9K0G6;C9IYA4;Q86SX3-5;Q86SX3-3;Q86SX3-2;Q86SX3-6;Q86SX3;C9J6B2;C9J1F2	2;2;2;2;2;2;2;1;1	2;2;2;2;2;2;2;1;1	2;2;2;2;2;2;2;1;1	Uncharacterized protein C14orf80	C14orf80	>tr|C9K0G6|C9K0G6_HUMAN Uncharacterized protein C14orf80 (Fragment) OS=Homo sapiens GN=C14orf80 PE=2 SV=1;>tr|C9IYA4|C9IYA4_HUMAN Uncharacterized protein C14orf80 (Fragment) OS=Homo sapiens GN=C14orf80 PE=2 SV=1;>sp|Q86SX3-5|CN080_HUMAN Isoform 5 of Unchar	9	2	2	2	1	0	1	1	0	1	1	0	1	12.5	12.5	12.5	24.254	216	216;303;352;354;393;426;495;110;157	26.5																		1
Q86UW7-3;Q86UW7-2;F8W8P5;C9IYE1;Q86UW7;H7BYR4;H0Y8B5;Q9ULU8-5	Q86UW7-3;Q86UW7-2;F8W8P5;C9IYE1;Q86UW7;H7BYR4	9;9;9;9;9;7;2;1	9;9;9;9;9;7;2;1	7;7;7;7;7;6;2;0	Calcium-dependent secretion activator 2	CADPS2	>sp|Q86UW7-3|CAPS2_HUMAN Isoform 3 of Calcium-dependent secretion activator 2 OS=Homo sapiens GN=CADPS2;>sp|Q86UW7-2|CAPS2_HUMAN Isoform 2 of Calcium-dependent secretion activator 2 OS=Homo sapiens GN=CADPS2;>tr|F8W8P5|F8W8P5_HUMAN Calcium-dependent secret	8	9	9	7	6	6	6	6	6	6	5	5	5	7.3	7.3	5.9	142.88	1250	1250;1255;1255;1294;1296;899;490;457	15.3			2	3		1		6			6					3			1
C9IYN7;Q0PNE2;C9JLH5;C9JA82;C9J2D6;C9J9N8;C9JEX8;Q0PNE2-2;F8WE64	C9IYN7;Q0PNE2;C9JLH5;C9JA82;C9J2D6;C9J9N8;C9JEX8;Q0PNE2-2	3;3;2;2;2;2;2;2;1	3;3;2;2;2;2;2;2;1	3;3;2;2;2;2;2;2;1	Elongator complex protein 6	ELP6;C3orf75	>tr|C9IYN7|C9IYN7_HUMAN Elongator complex protein 6 OS=Homo sapiens GN=ELP6 PE=2 SV=1;>sp|Q0PNE2|ELP6_HUMAN Elongator complex protein 6 OS=Homo sapiens GN=ELP6 PE=1 SV=1;>tr|C9JLH5|C9JLH5_HUMAN Elongator complex protein 6 (Fragment) OS=Homo sapiens GN=ELP6	9	3	3	3	3	1	2	3	1	2	3	1	2	15.5	15.5	15.5	21.674	193	193;266;80;99;113;151;158;250;68	4.86	1	2		1				2	1
C9IZF6;P41247;P41247-2	C9IZF6;P41247;P41247-2	3;3;2	3;3;2	3;3;2	Patatin-like phospholipase domain-containing protein 4	PNPLA4	>tr|C9IZF6|C9IZF6_HUMAN Patatin-like phospholipase domain-containing protein 4 (Fragment) OS=Homo sapiens GN=PNPLA4 PE=2 SV=1;>sp|P41247|PLPL4_HUMAN Patatin-like phospholipase domain-containing protein 4 OS=Homo sapiens GN=PNPLA4 PE=2 SV=3;>sp|P41247-2|PLP	3	3	3	3	2	0	1	2	0	1	2	0	1	17.4	17.4	17.4	20.649	190	190;253;166	18								1				1
C9J3L8;C9J5W0;P43307;E9PAL7;C9IZQ1;P43307-2;F5H5Y2;C9JY01;C9JBX5	C9J3L8;C9J5W0;P43307;E9PAL7;C9IZQ1;P43307-2;F5H5Y2	4;4;4;4;4;3;3;1;1	4;4;4;4;4;3;3;1;1	4;4;4;4;4;3;3;1;1	Translocon-associated protein subunit alpha	SSR1	>tr|C9J3L8|C9J3L8_HUMAN Translocon-associated protein subunit alpha OS=Homo sapiens GN=SSR1 PE=2 SV=1;>tr|C9J5W0|C9J5W0_HUMAN Translocon-associated protein subunit alpha OS=Homo sapiens GN=SSR1 PE=2 SV=1;>sp|P43307|SSRA_HUMAN Translocon-associated protein	9	4	4	4	2	3	3	2	3	3	2	3	3	17	17	17	29.573	265	265;266;286;291;298;259;259;103;218	21.8	5											3	4
C9J050;P49585;C9JEJ2;H7C1T3;C9J2E1;C9JPY0;H7BZN1;C9JVS0;F8WAZ5;F8WBU2	C9J050;P49585;C9JEJ2;H7C1T3;C9J2E1	11;11;11;6;6;4;4;3;3;1	11;11;11;6;6;4;4;3;3;1	8;8;8;4;5;3;3;2;2;1	Choline-phosphate cytidylyltransferase A	PCYT1A	>tr|C9J050|C9J050_HUMAN Choline-phosphate cytidylyltransferase A (Fragment) OS=Homo sapiens GN=PCYT1A PE=2 SV=1;>sp|P49585|PCY1A_HUMAN Choline-phosphate cytidylyltransferase A OS=Homo sapiens GN=PCYT1A PE=1 SV=2;>tr|C9JEJ2|C9JEJ2_HUMAN Choline-phosphate cy	10	11	11	8	11	9	5	11	9	5	8	7	3	38.2	38.2	25.3	33.711	293	293;367;380;201;213;133;137;115;134;90	15.9	9	5		3	1		10	2			9	2	5	6		1	1		7
Q8N4C6-11;H0YDJ4;H9KV85;Q8N4C6-4;C9J066;Q8N4C6-9;Q8N4C6-2;Q8N4C6;Q8N4C6-5;Q8N4C6-10;Q8N4C6-7;Q8N4C6-6;F8W6D3;E9PN67	Q8N4C6-11;H0YDJ4;H9KV85;Q8N4C6-4;C9J066;Q8N4C6-9;Q8N4C6-2;Q8N4C6;Q8N4C6-5;Q8N4C6-10;Q8N4C6-7;Q8N4C6-6;F8W6D3;E9PN67	4;4;4;4;4;4;4;4;4;4;4;2;2;2	3;3;3;3;3;3;3;3;3;3;3;1;1;1	3;3;3;3;3;3;3;3;3;3;3;1;1;1	Ninein	NIN	>sp|Q8N4C6-11|NIN_HUMAN Isoform 9 of Ninein OS=Homo sapiens GN=NIN;>tr|H0YDJ4|H0YDJ4_HUMAN Ninein (Fragment) OS=Homo sapiens GN=NIN PE=4 SV=1;>tr|H9KV85|H9KV85_HUMAN Ninein (Fragment) OS=Homo sapiens GN=NIN PE=4 SV=1;>sp|Q8N4C6-4|NIN_HUMAN Isoform 4 of Nin	14	4	3	3	3	2	4	2	1	3	2	1	3	3.3	2.7	2.7	160.13	1377	1377;1537;1581;2029;2046;2052;2073;2090;2096;2116;2133;1275;1276;1989	20.9					2	1	1	1	1	3	6	1							1	2		2
C9J0A4;P57723-2;P57723;C9JTY5;C9JZY3;Q9GZT1;C9IZV9;C9J7A9;C9JSA6;C9J5V4;B3KM64	C9J0A4;P57723-2;P57723;C9JTY5;C9JZY3;Q9GZT1;C9IZV9;C9J7A9;C9JSA6;C9J5V4;B3KM64	4;4;4;3;3;3;2;2;2;2;2	3;3;3;2;2;3;1;1;1;1;2	3;3;3;2;2;3;1;1;1;1;2	Poly(rC)-binding protein 4	PCBP4	>tr|C9J0A4|C9J0A4_HUMAN Poly(rC)-binding protein 4 OS=Homo sapiens GN=PCBP4 PE=2 SV=1;>sp|P57723-2|PCBP4_HUMAN Isoform 2 of Poly(rC)-binding protein 4 OS=Homo sapiens GN=PCBP4;>sp|P57723|PCBP4_HUMAN Poly(rC)-binding protein 4 OS=Homo sapiens GN=PCBP4 PE=2	11	4	3	3	3	2	4	2	1	3	2	1	3	13.6	11.1	11.1	33.406	323	323;360;403;124;168;424;75;86;92;107;243	25														4
C9J0E4;P01040	C9J0E4;P01040	1;1	1;1	1;1	Cystatin-A	CSTA	>tr|C9J0E4|C9J0E4_HUMAN Cystatin-A OS=Homo sapiens GN=CSTA PE=2 SV=1;>sp|P01040|CYTA_HUMAN Cystatin-A OS=Homo sapiens GN=CSTA PE=1 SV=1	2	1	1	1	1	1	1	1	1	1	1	1	1	19	19	19	7.0861	63	63;98	25											4
G5E965;C9J0F0;Q9H334-7;Q9H334;Q9H334-4;E9PFD3;Q9H334-6;H0Y882;Q9H334-3;Q9H334-2;C9J5T4;C9IYY1;Q9H334-5	G5E965;C9J0F0;Q9H334-7;Q9H334;Q9H334-4;E9PFD3;Q9H334-6;H0Y882;Q9H334-3;Q9H334-2	8;8;8;8;7;7;6;5;5;4;3;2;1	8;8;8;8;7;7;6;5;5;4;3;2;1	8;8;8;8;7;7;6;5;5;4;3;2;1	Forkhead box protein P1	FOXP1	>tr|G5E965|G5E965_HUMAN Forkhead box P1, isoform CRA_f OS=Homo sapiens GN=FOXP1 PE=2 SV=1;>tr|C9J0F0|C9J0F0_HUMAN Forkhead box protein P1 OS=Homo sapiens GN=FOXP1 PE=2 SV=1;>sp|Q9H334-7|FOXP1_HUMAN Isoform 7 of Forkhead box protein P1 OS=Homo sapiens GN=FO	13	8	8	8	4	5	5	4	5	5	4	5	5	25.4	25.4	25.4	63.217	566	566;613;676;677;662;679;601;573;586;489;224;123;114	23.9			3											1					4	3
C9J0I9;Q86WB0-2;Q86WB0;Q86WB0-3;C9J672	C9J0I9;Q86WB0-2;Q86WB0;Q86WB0-3	10;10;10;8;1	10;10;10;8;1	10;10;10;8;1	Nuclear-interacting partner of ALK	ZC3HC1	>tr|C9J0I9|C9J0I9_HUMAN Nuclear-interacting partner of ALK OS=Homo sapiens GN=ZC3HC1 PE=2 SV=1;>sp|Q86WB0-2|NIPA_HUMAN Isoform 2 of Nuclear-interacting partner of ALK OS=Homo sapiens GN=ZC3HC1;>sp|Q86WB0|NIPA_HUMAN Nuclear-interacting partner of ALK OS=Hom	5	10	10	10	7	4	8	7	4	8	7	4	8	31.8	31.8	31.8	50.562	459	459;481;502;431;187	19.6	3		5					2					12		2	1	2	1		5
C9J0J7;P35080-2;G5E9Q6;C9JQ45	C9J0J7;P35080-2;G5E9Q6	5;5;5;2	5;5;5;2	3;3;3;0	Profilin	PFN2	>tr|C9J0J7|C9J0J7_HUMAN Profilin-2 OS=Homo sapiens GN=PFN2 PE=2 SV=1;>sp|P35080-2|PROF2_HUMAN Isoform IIb of Profilin-2 OS=Homo sapiens GN=PFN2;>tr|G5E9Q6|G5E9Q6_HUMAN Profilin OS=Homo sapiens GN=PFN2 PE=2 SV=1	4	5	5	3	4	5	5	4	5	5	2	3	3	61.5	61.5	29.7	9.8402	91	91;140;188;110	16.8				2	9	7		5				3					5			1
C9J165	C9J165	13	1	1		QARS	>tr|C9J165|C9J165_HUMAN Bifunctional glutamate/proline--tRNA ligase (Fragment) OS=Homo sapiens GN=QARS PE=2 SV=1	1	13	1	1	11	11	11	1	0	0	1	0	0	45.6	3	3	34.338	305	305	30
C9J167;P54278;P54278-3;P54278-2	C9J167;P54278	5;5;2;1	5;5;2;1	5;5;2;1	Mismatch repair endonuclease PMS2	PMS2	>tr|C9J167|C9J167_HUMAN Mismatch repair endonuclease PMS2 OS=Homo sapiens GN=PMS2 PE=2 SV=2;>sp|P54278|PMS2_HUMAN Mismatch repair endonuclease PMS2 OS=Homo sapiens GN=PMS2 PE=1 SV=2	4	5	5	5	4	1	3	4	1	3	4	1	3	9.8	9.8	9.8	84.696	756	756;862;572;461	14.7				2				2						2		1
C9J185;E7ER02;Q9NZJ5	C9J185;E7ER02;Q9NZJ5	5;5;5	5;5;5	5;5;5	Eukaryotic translation initiation factor 2-alpha kinase 3	EIF2AK3	>tr|C9J185|C9J185_HUMAN Eukaryotic translation initiation factor 2-alpha kinase 3 (Fragment) OS=Homo sapiens GN=EIF2AK3 PE=2 SV=1;>tr|E7ER02|E7ER02_HUMAN Eukaryotic translation initiation factor 2-alpha kinase 3 OS=Homo sapiens GN=EIF2AK3 PE=2 SV=1;>sp|Q9N	3	5	5	5	0	3	4	0	3	4	0	3	4	6.4	6.4	6.4	108.92	956	956;965;1116	19.8		1				1		2			1
Q9NXG0;J3KN33;Q9NXG0-2;C9J1F9	Q9NXG0;J3KN33;Q9NXG0-2;C9J1F9	3;3;3;3	3;3;3;3	3;3;3;3	Centlein	CNTLN	>sp|Q9NXG0|CNTLN_HUMAN Centlein OS=Homo sapiens GN=CNTLN PE=2 SV=5;>tr|J3KN33|J3KN33_HUMAN Centlein OS=Homo sapiens GN=CNTLN PE=2 SV=1;>sp|Q9NXG0-2|CNTLN_HUMAN Isoform 2 of Centlein OS=Homo sapiens GN=CNTLN;>tr|C9J1F9|C9J1F9_HUMAN Centlein OS=Homo sapiens	4	3	3	3	1	1	3	1	1	3	1	1	3	2.3	2.3	2.3	161.6	1405	1405;1405;1406;1406	22.1	1	1						2
C9J1R1;Q9Y6K9;Q9Y6K9-2;C9JZ85;F8W9A9;A8MV29;E7EU78;C9JN51;C9J2V2;C9JH59;Q9Y6K9-3	C9J1R1;Q9Y6K9;Q9Y6K9-2;C9JZ85;F8W9A9;A8MV29;E7EU78;C9JN51	8;8;8;6;6;6;6;4;3;3;2	8;8;8;6;6;6;6;4;3;3;2	8;8;8;6;6;6;6;4;3;3;2	NF-kappa-B essential modulator	IKBKG	>tr|C9J1R1|C9J1R1_HUMAN NF-kappa-B essential modulator OS=Homo sapiens GN=IKBKG PE=2 SV=1;>sp|Q9Y6K9|NEMO_HUMAN NF-kappa-B essential modulator OS=Homo sapiens GN=IKBKG PE=1 SV=2;>sp|Q9Y6K9-2|NEMO_HUMAN Isoform 2 of NF-kappa-B essential modulator OS=Homo sa	11	8	8	8	5	4	7	5	4	7	5	4	7	19.4	19.4	19.4	48.069	418	418;419;487;190;368;411;412;251;195;206;320	8.89	4	4	2	6	2	1	2									1		1
C9JSK8;H9KVB9;C9J212;C9J9P8;Q969M7;Q969M7-2;H3BUI7;F8WCT3;F8WB39;F8WDQ9;Q969M7-5;Q969M7-4;F8WD80;H3BSR4;C9JF62;C9JFD2;Q969M7-3;C9IZ93	C9JSK8;H9KVB9;C9J212;C9J9P8;Q969M7;Q969M7-2;H3BUI7;F8WCT3;F8WB39;F8WDQ9;Q969M7-5;Q969M7-4;F8WD80;H3BSR4;C9JF62;C9JFD2;Q969M7-3;C9IZ93	2;2;2;2;2;2;1;1;1;1;1;1;1;1;1;1;1;1	2;2;2;2;2;2;1;1;1;1;1;1;1;1;1;1;1;1	2;2;2;2;2;2;1;1;1;1;1;1;1;1;1;1;1;1	NEDD8-conjugating enzyme UBE2F	UBE2F	>tr|C9JSK8|C9JSK8_HUMAN NEDD8-conjugating enzyme UBE2F (Fragment) OS=Homo sapiens GN=UBE2F PE=2 SV=1;>tr|H9KVB9|H9KVB9_HUMAN NEDD8-conjugating enzyme UBE2F OS=Homo sapiens GN=UBE2F PE=2 SV=1;>tr|C9J212|C9J212_HUMAN NEDD8-conjugating enzyme UBE2F OS=Homo sa	18	2	2	2	2	1	2	2	1	2	2	1	2	13.7	13.7	13.7	17.107	153	153;161;164;171;185;211;73;78;86;101;102;120;123;131;139;142;153;163	16.4				6				2								8
Q96BW9;C9J2U4;B4DIY7;B4E101;G3V0F3	Q96BW9;C9J2U4;B4DIY7	5;5;4;2;1	5;5;4;2;1	5;5;4;2;1	Mitochondrial translocator assembly and maintenance protein 41 homolog	TAMM41	>sp|Q96BW9|TAM41_HUMAN Mitochondrial translocator assembly and maintenance protein 41 homolog OS=Homo sapiens GN=TAMM41 PE=2 SV=1;>tr|C9J2U4|C9J2U4_HUMAN Chromosome 3 open reading frame 31, isoform CRA_f OS=Homo sapiens GN=TAMM41 PE=2 SV=1;>tr|B4DIY7|B4DIY	5	5	5	5	3	3	4	3	3	4	3	3	4	17.4	17.4	17.4	35.907	316	316;337;452;151;107	22.7		1									9			2								1
C9J2Y9;P30876;C9J4M6	C9J2Y9;P30876;C9J4M6	49;49;48	49;49;48	49;49;48	DNA-directed RNA polymerase;DNA-directed RNA polymerase II subunit RPB2	POLR2B	>tr|C9J2Y9|C9J2Y9_HUMAN DNA-directed RNA polymerase OS=Homo sapiens GN=POLR2B PE=2 SV=2;>sp|P30876|RPB2_HUMAN DNA-directed RNA polymerase II subunit RPB2 OS=Homo sapiens GN=POLR2B PE=1 SV=1;>tr|C9J4M6|C9J4M6_HUMAN DNA-directed RNA polymerase OS=Homo sapien	3	49	49	49	41	43	39	41	43	39	41	43	39	42	42	42	133.06	1167	1167;1174;1099	26.6	7	7	4		3	3	1	10			4	22	9	8	6	1	3	5	1	6
P20839-2;P20839-4;C9J381;P20839;E7EQS0;P20839-3;P20839-7;P20839-5;P20839-6;C9K0R9;C9J029;H7C5T1;H7C511	P20839-2;P20839-4;C9J381;P20839;E7EQS0;P20839-3;P20839-7;P20839-5;P20839-6	12;12;12;12;12;12;12;12;12;5;2;1;1	10;10;10;10;10;10;10;10;10;3;2;1;1	10;10;10;10;10;10;10;10;10;3;2;1;1	Inosine-5-monophosphate dehydrogenase;Inosine-5-monophosphate dehydrogenase 1	IMPDH1	>sp|P20839-2|IMDH1_HUMAN Isoform 2 of Inosine-5-monophosphate dehydrogenase 1 OS=Homo sapiens GN=IMPDH1;>sp|P20839-4|IMDH1_HUMAN Isoform 4 of Inosine-5-monophosphate dehydrogenase 1 OS=Homo sapiens GN=IMPDH1;>tr|C9J381|C9J381_HUMAN Inosine-5-monophospha	13	12	10	10	8	7	11	6	5	9	6	5	9	28	24.5	24.5	52.597	489	489;509;513;514;530;563;566;589;599;289;184;190;226	15.5	2			1		3	3	3			3	5						1
C9J384;Q9BQ75-2;Q9BQ75;H7C515	C9J384;Q9BQ75-2;Q9BQ75	5;5;5;1	5;5;5;1	5;5;5;1	Protein CMSS1	CMSS1	>tr|C9J384|C9J384_HUMAN Protein CMSS1 (Fragment) OS=Homo sapiens GN=CMSS1 PE=2 SV=1;>sp|Q9BQ75-2|CMS1_HUMAN Isoform 2 of Protein CMSS1 OS=Homo sapiens GN=CMSS1;>sp|Q9BQ75|CMS1_HUMAN Protein CMSS1 OS=Homo sapiens GN=CMSS1 PE=1 SV=2	4	5	5	5	3	4	3	3	4	3	3	4	3	23.6	23.6	23.6	26.228	225	225;261;279;82	25.4								1					1	1						2	2
C9J3C0;Q9Y4P1-3;F8WD71;Q9Y4P1-4;F5H7P2;Q9Y4P1-6;Q9Y4P1;Q9Y4P1-2;C9J1C1;C9JVD5;H7C2A6;C9JIK8;C9JQ72	C9J3C0;Q9Y4P1-3;F8WD71;Q9Y4P1-4;F5H7P2;Q9Y4P1-6;Q9Y4P1;Q9Y4P1-2;C9J1C1;C9JVD5;H7C2A6;C9JIK8;C9JQ72	2;2;2;2;2;2;2;2;1;1;1;1;1	2;2;2;2;2;2;2;2;1;1;1;1;1	2;2;2;2;2;2;2;2;1;1;1;1;1	Cysteine protease ATG4B	ATG4B	>tr|C9J3C0|C9J3C0_HUMAN Cysteine protease ATG4B (Fragment) OS=Homo sapiens GN=ATG4B PE=2 SV=1;>sp|Q9Y4P1-3|ATG4B_HUMAN Isoform 3 of Cysteine protease ATG4B OS=Homo sapiens GN=ATG4B;>tr|F8WD71|F8WD71_HUMAN Cysteine protease ATG4B OS=Homo sapiens GN=ATG4B PE	13	2	2	2	2	2	1	2	2	1	2	2	1	23.8	23.8	23.8	16.618	147	147;280;319;331;379;380;393;468;66;105;193;219;266	1.75	6			2
C9J3G2;Q8IUF1;F8WEG4	C9J3G2;Q8IUF1;F8WEG4	4;4;3	1;1;1	1;1;1	COBW domain-containing protein 2	CBWD2	>tr|C9J3G2|C9J3G2_HUMAN COBW domain-containing protein 2 OS=Homo sapiens GN=CBWD2 PE=2 SV=2;>sp|Q8IUF1|CBWD2_HUMAN COBW domain-containing protein 2 OS=Homo sapiens GN=CBWD2 PE=1 SV=1;>tr|F8WEG4|F8WEG4_HUMAN COBW domain-containing protein 2 OS=Homo sapiens	3	4	1	1	1	2	3	0	0	1	0	0	1	13.8	4.3	4.3	41.98	376	376;395;359	2		3
C9JZE3;C9JYJ8;Q9BWE0;C9J3L7;E7EVL6	C9JZE3;C9JYJ8;Q9BWE0;C9J3L7	3;3;3;3;1	3;3;3;3;1	3;3;3;3;1	Replication initiator 1	REPIN1	>tr|C9JZE3|C9JZE3_HUMAN Replication initiator 1 (Fragment) OS=Homo sapiens GN=REPIN1 PE=2 SV=1;>tr|C9JYJ8|C9JYJ8_HUMAN Replication initiator 1 (Fragment) OS=Homo sapiens GN=REPIN1 PE=2 SV=1;>sp|Q9BWE0|REPI1_HUMAN Replication initiator 1 OS=Homo sapiens GN=	5	3	3	3	3	1	1	3	1	1	3	1	1	10.9	10.9	10.9	41.364	366	366;394;567;624;146	18.3		1	1												3			2		1
C9J406	C9J406	46	1	1		IMMT	>tr|C9J406|C9J406_HUMAN Mitochondrial inner membrane protein OS=Homo sapiens GN=IMMT PE=2 SV=1	1	46	1	1	45	43	41	1	1	1	1	1	1	60.7	2	2	73.253	659	659	40
C9J977;C9J461;C9J872;Q14188-7;Q14188-6;Q14188-2;Q14188-3;F8W6Z7;Q14188-4;Q14188-5;Q14188-8;Q14188;Q5JSB5;B4DLQ9;F5H452;Q14186	C9J977;C9J461;C9J872;Q14188-7;Q14188-6;Q14188-2;Q14188-3;F8W6Z7;Q14188-4;Q14188-5;Q14188-8;Q14188;Q5JSB5;B4DLQ9;F5H452;Q14186	2;2;2;2;2;2;2;2;2;2;2;2;1;1;1;1	2;2;2;2;2;2;2;2;2;2;2;2;1;1;1;1	2;2;2;2;2;2;2;2;2;2;2;2;1;1;1;1	Transcription factor Dp-2;Transcription factor Dp-1	TFDP2;TFDP1	>tr|C9J977|C9J977_HUMAN Transcription factor Dp-2 (Fragment) OS=Homo sapiens GN=TFDP2 PE=2 SV=1;>tr|C9J461|C9J461_HUMAN Transcription factor Dp-2 (Fragment) OS=Homo sapiens GN=TFDP2 PE=2 SV=1;>tr|C9J872|C9J872_HUMAN Transcription factor Dp-2 (Fragment) OS=	16	2	2	2	2	1	1	2	1	1	2	1	1	15	15	15	23.729	206	206;220;248;310;349;369;370;370;385;386;418;446;236;311;381;410	34.8
C9J5L0;C9JE01;C9JUS5;C9JBX7;C9J471;G8JLI5;Q9Y484;Q9Y484-3;Q9Y484-2;C9J7Q8;C9JVT3;C9J0A8;C9JYH8	C9J5L0;C9JE01;C9JUS5;C9JBX7;C9J471;G8JLI5;Q9Y484;Q9Y484-3;Q9Y484-2;C9J7Q8;C9JVT3;C9J0A8;C9JYH8	3;3;3;3;3;3;3;3;3;2;2;2;2	1;1;1;1;1;1;1;1;1;0;0;0;0	1;1;1;1;1;1;1;1;1;0;0;0;0	WD repeat domain phosphoinositide-interacting protein 4	WDR45	>tr|C9J5L0|C9J5L0_HUMAN WD repeat domain phosphoinositide-interacting protein 4 (Fragment) OS=Homo sapiens GN=WDR45 PE=2 SV=1;>tr|C9JE01|C9JE01_HUMAN WD repeat domain phosphoinositide-interacting protein 4 (Fragment) OS=Homo sapiens GN=WDR45 PE=2 SV=1;>tr|	13	3	1	1	2	2	2	1	1	1	1	1	1	25.2	13.3	13.3	15.217	143	143;158;190;213;256;346;360;361;371;55;138;166;325	8.8						4												1
C9J4X5;Q9H160-2;Q9H160	C9J4X5;Q9H160-2;Q9H160	1;1;1	1;1;1	1;1;1	Inhibitor of growth protein 2	ING2	>tr|C9J4X5|C9J4X5_HUMAN Inhibitor of growth protein 2 (Fragment) OS=Homo sapiens GN=ING2 PE=2 SV=1;>sp|Q9H160-2|ING2_HUMAN Isoform ING2b of Inhibitor of growth protein 2 OS=Homo sapiens GN=ING2;>sp|Q9H160|ING2_HUMAN Inhibitor of growth protein 2 OS=Homo sa	3	1	1	1	1	1	1	1	1	1	1	1	1	8.7	8.7	8.7	16.069	138	138;240;280	23.4													2
C9J4Z3;P61513;M0R0A1;Q6P4E4;E9PEL3;M0R2L6;G5E9R3;A6NKH3	C9J4Z3;P61513;M0R0A1;Q6P4E4;E9PEL3;M0R2L6;G5E9R3	5;5;4;4;4;4;3;1	5;5;4;4;4;4;3;1	5;5;4;4;4;4;3;1	60S ribosomal protein L37a	RPL37A	>tr|C9J4Z3|C9J4Z3_HUMAN 60S ribosomal protein L37a OS=Homo sapiens GN=RPL37A PE=2 SV=1;>sp|P61513|RL37A_HUMAN 60S ribosomal protein L37a OS=Homo sapiens GN=RPL37A PE=1 SV=2;>tr|M0R0A1|M0R0A1_HUMAN 60S ribosomal protein L37a OS=Homo sapiens GN=RPL37A PE=2 S	8	5	5	5	4	5	5	4	5	5	4	5	5	69.1	69.1	69.1	7.624	68	68;92;60;72;75;88;58;93	26.4								1		1	47	29								2		1
C9J5J4;Q5TKA1-3;H7C4T7;Q5TKA1;Q5TKA1-2;H0Y322	C9J5J4;Q5TKA1-3;H7C4T7;Q5TKA1;Q5TKA1-2;H0Y322	2;2;2;2;2;2	2;2;2;2;2;2	2;2;2;2;2;2	Protein lin-9 homolog	LIN9	>tr|C9J5J4|C9J5J4_HUMAN Protein lin-9 homolog OS=Homo sapiens GN=LIN9 PE=2 SV=1;>sp|Q5TKA1-3|LIN9_HUMAN Isoform 3 of Protein lin-9 homolog OS=Homo sapiens GN=LIN9;>tr|H7C4T7|H7C4T7_HUMAN Protein lin-9 homolog (Fragment) OS=Homo sapiens GN=LIN9 PE=2 SV=1;>s	6	2	2	2	1	2	2	1	2	2	1	2	2	4.3	4.3	4.3	55.933	489	489;507;518;542;558;613	17															5
Q9BTE6;C9J5N1;Q9BTE6-2;Q9BTE6-3;K7EQ85;L7N2F4;H7C054	Q9BTE6;C9J5N1;Q9BTE6-2;Q9BTE6-3	10;10;10;10;4;2;1	10;10;10;10;4;2;1	10;10;10;10;4;2;1	Alanyl-tRNA editing protein Aarsd1	AARSD1;PTGES3L-AARSD1	>sp|Q9BTE6|AASD1_HUMAN Alanyl-tRNA editing protein Aarsd1 OS=Homo sapiens GN=AARSD1 PE=1 SV=2;>tr|C9J5N1|C9J5N1_HUMAN Protein PTGES3L-AARSD1 OS=Homo sapiens GN=PTGES3L-AARSD1 PE=2 SV=1;>sp|Q9BTE6-2|AASD1_HUMAN Isoform 2 of Alanyl-tRNA editing protein Aarsd	7	10	10	10	10	8	8	10	8	8	10	8	8	32.8	32.8	32.8	45.479	412	412;495;525;586;94;140;189	12.7	1	2		7	3	3	4	5	3		2	4		1		5		1		2	1
C9J5X1;P08069;H0YNR0;H3BSZ8;H0YMJ5	C9J5X1;P08069	13;13;3;1;1	13;13;3;1;1	12;12;3;1;1	Insulin-like growth factor 1 receptor;Insulin-like growth factor 1 receptor alpha chain;Insulin-like growth factor 1 receptor beta chain	IGF1R	>tr|C9J5X1|C9J5X1_HUMAN Tyrosine-protein kinase receptor OS=Homo sapiens GN=IGF1R PE=2 SV=1;>sp|P08069|IGF1R_HUMAN Insulin-like growth factor 1 receptor OS=Homo sapiens GN=IGF1R PE=1 SV=1	5	13	13	12	8	7	9	8	7	9	7	6	8	10.2	10.2	9.4	154.79	1366	1366;1367;212;90;190	16.3	5	2		1	6	4					5	1	3	4			2
C9JUY2;C9J6E5;C9J7Z6;Q8N5X7-2;Q8N5X7	C9JUY2;C9J6E5;C9J7Z6;Q8N5X7-2;Q8N5X7	1;1;1;1;1	1;1;1;1;1	1;1;1;1;1	Eukaryotic translation initiation factor 4E type 3	EIF4E3	>tr|C9JUY2|C9JUY2_HUMAN Eukaryotic translation initiation factor 4E type 3 (Fragment) OS=Homo sapiens GN=EIF4E3 PE=2 SV=1;>tr|C9J6E5|C9J6E5_HUMAN Eukaryotic translation initiation factor 4E type 3 (Fragment) OS=Homo sapiens GN=EIF4E3 PE=2 SV=2;>tr|C9J7Z6|C	5	1	1	1	1	1	1	1	1	1	1	1	1	25	25	25	5.0728	44	44;51;93;118;224	15			5												6
C9J6G3;C9J7M1;O95749;A8MVQ8	C9J6G3;C9J7M1;O95749;A8MVQ8	2;2;2;1	2;2;2;1	2;2;2;1	Geranylgeranyl pyrophosphate synthase	GGPS1	>tr|C9J6G3|C9J6G3_HUMAN Geranylgeranyl pyrophosphate synthase (Fragment) OS=Homo sapiens GN=GGPS1 PE=2 SV=1;>tr|C9J7M1|C9J7M1_HUMAN Geranylgeranyl pyrophosphate synthase (Fragment) OS=Homo sapiens GN=GGPS1 PE=2 SV=1;>sp|O95749|GGPPS_HUMAN Geranylgeranyl py	4	2	2	2	1	2	2	1	2	2	1	2	2	8.3	8.3	8.3	26.631	230	230;242;300;246	12.8				2								2
C9J6P4;Q7Z2W4-3;Q7Z2W4-4;H7C5K1;Q7Z2W4-5	C9J6P4;Q7Z2W4-3	25;17;6;5;3	1;0;0;1;0	1;0;0;1;0		ZC3HAV1	>tr|C9J6P4|C9J6P4_HUMAN Zinc finger CCCH-type antiviral protein 1 OS=Homo sapiens GN=ZC3HAV1 PE=2 SV=1;>sp|Q7Z2W4-3|ZCCHV_HUMAN Isoform 3 of Zinc finger CCCH-type antiviral protein 1 OS=Homo sapiens GN=ZC3HAV1	5	25	1	1	25	14	21	1	0	1	1	0	1	27.3	1.9	1.9	114.08	1024	1024;624;363;264;160	18				1												3
C9J712;P35080;C9J2N0	C9J712;P35080;C9J2N0	4;4;2	2;2;1	2;2;1	Profilin-2;Profilin	PFN2	>tr|C9J712|C9J712_HUMAN Profilin-2 OS=Homo sapiens GN=PFN2 PE=2 SV=1;>sp|P35080|PROF2_HUMAN Profilin-2 OS=Homo sapiens GN=PFN2 PE=1 SV=3;>tr|C9J2N0|C9J2N0_HUMAN Profilin OS=Homo sapiens GN=PFN2 PE=2 SV=1	3	4	2	2	3	4	4	1	2	2	1	2	2	51.6	19.8	19.8	9.7982	91	91;140;125	10.7								3				6
F8W6L0;E7ERK1;O43374-2;F5GXT2;O43374;C9J798;H0YB35;H0YBU2;E5RK78	F8W6L0;E7ERK1;O43374-2;F5GXT2;O43374;C9J798	8;8;8;8;8;8;3;1;1	8;8;8;8;8;8;3;1;1	6;6;6;6;6;6;2;1;1	Ras GTPase-activating protein 4;Putative Ras GTPase-activating protein 4B	RASA4B;RASA4	>tr|F8W6L0|F8W6L0_HUMAN Putative Ras GTPase-activating protein 4B OS=Homo sapiens GN=RASA4B PE=2 SV=1;>tr|E7ERK1|E7ERK1_HUMAN Ras GTPase-activating protein 4 OS=Homo sapiens GN=RASA4 PE=4 SV=1;>sp|O43374-2|RASL2_HUMAN Isoform 2 of Ras GTPase-activating pro	9	8	8	6	5	4	4	5	4	4	3	3	3	15.2	15.2	11.6	82.211	731	731;731;757;757;803;803;273;137;306	21.5					2				1			3			1	1	2	3	1
Q9Y5L0-3;Q9Y5L0;Q9Y5L0-1;C9J7E5;Q9Y5L0-5;E9PFH4	Q9Y5L0-3;Q9Y5L0;Q9Y5L0-1;C9J7E5;Q9Y5L0-5;E9PFH4	19;19;19;19;17;15	19;19;19;19;17;15	19;19;19;19;17;15	Transportin-3	TNPO3	>sp|Q9Y5L0-3|TNPO3_HUMAN Isoform 3 of Transportin-3 OS=Homo sapiens GN=TNPO3;>sp|Q9Y5L0|TNPO3_HUMAN Transportin-3 OS=Homo sapiens GN=TNPO3 PE=1 SV=3;>sp|Q9Y5L0-1|TNPO3_HUMAN Isoform 1 of Transportin-3 OS=Homo sapiens GN=TNPO3;>tr|C9J7E5|C9J7E5_HUMAN Transp	6	19	19	19	18	15	15	18	15	15	18	15	15	29.2	29.2	29.2	102.54	909	909;923;957;957;859;857	19	2	8		7	5	14		22	2			2	1	6		6	5	11		12	1
C9J7I0	C9J7I0	1	1	1			>tr|C9J7I0|C9J7I0_HUMAN Uncharacterized protein OS=Homo sapiens PE=2 SV=1	1	1	1	1	0	0	1	0	0	1	0	0	1	13.7	13.7	13.7	11.18	102	102	1	1
C9J7Z4;Q8NCE0-5;Q8NCE0-4;Q8NCE0-3;Q8NCE0-2;Q8NCE0	C9J7Z4;Q8NCE0-5;Q8NCE0-4;Q8NCE0-3;Q8NCE0-2;Q8NCE0	4;4;4;4;4;4	4;4;4;4;4;4	4;4;4;4;4;4	tRNA-splicing endonuclease subunit Sen2	TSEN2	>tr|C9J7Z4|C9J7Z4_HUMAN tRNA-splicing endonuclease subunit Sen2 (Fragment) OS=Homo sapiens GN=TSEN2 PE=2 SV=1;>sp|Q8NCE0-5|SEN2_HUMAN Isoform 5 of tRNA-splicing endonuclease subunit Sen2 OS=Homo sapiens GN=TSEN2;>sp|Q8NCE0-4|SEN2_HUMAN Isoform 4 of tRNA-sp	6	4	4	4	4	1	1	4	1	1	4	1	1	10.8	10.8	10.8	43.174	378	378;402;406;439;448;465	23.4											5					1			1
Q14061;C9J8T6	Q14061;C9J8T6	1;1	1;1	1;1	Cytochrome c oxidase copper chaperone	COX17	>sp|Q14061|COX17_HUMAN Cytochrome c oxidase copper chaperone OS=Homo sapiens GN=COX17 PE=1 SV=2;>tr|C9J8T6|C9J8T6_HUMAN Cytochrome c oxidase copper chaperone OS=Homo sapiens GN=COX17 PE=2 SV=1	2	1	1	1	1	1	1	1	1	1	1	1	1	25.4	25.4	25.4	6.9151	63	63;98	22	1
C9J975;Q96P47-3;E9PAL8;Q96P47;Q96P47-2;Q96P47-4	C9J975;Q96P47-3;E9PAL8;Q96P47;Q96P47-2;Q96P47-4	2;2;2;2;2;2	1;1;1;1;1;1	1;1;1;1;1;1	Arf-GAP with GTPase, ANK repeat and PH domain-containing protein 3	AGAP3	>tr|C9J975|C9J975_HUMAN Arf-GAP with GTPase, ANK repeat and PH domain-containing protein 3 OS=Homo sapiens GN=AGAP3 PE=2 SV=1;>sp|Q96P47-3|AGAP3_HUMAN Isoform 3 of Arf-GAP with GTPase, ANK repeat and PH domain-containing protein 3 OS=Homo sapiens GN=AGAP3;	6	2	1	1	1	2	1	0	1	0	0	1	0	7.9	3.2	3.2	36.89	343	343;360;396;875;876;911	15													1
C9J9B2;Q6XE24-4;Q6XE24-5;Q6XE24-2;J3QT21;Q6XE24	C9J9B2;Q6XE24-4;Q6XE24-5;Q6XE24-2;J3QT21;Q6XE24	8;8;8;8;8;8	1;1;1;1;1;1	1;1;1;1;1;1	RNA-binding motif, single-stranded-interacting protein 3	RBMS3	>tr|C9J9B2|C9J9B2_HUMAN RNA-binding motif, single-stranded-interacting protein 3 OS=Homo sapiens GN=RBMS3 PE=2 SV=1;>sp|Q6XE24-4|RBMS3_HUMAN Isoform 4 of RNA-binding motif, single-stranded-interacting protein 3 OS=Homo sapiens GN=RBMS3;>sp|Q6XE24-5|RBMS3_H	6	8	1	1	5	6	5	0	1	0	0	1	0	48.5	13.3	13.3	29.08	264	264;420;421;433;434;437	7							1
E7ETR1;C9J9E2;Q8NCB2-3;Q8NCB2-2;Q8NCB2;B4DM24;C9JSB2;B4DSW8;F8WDJ4	E7ETR1;C9J9E2;Q8NCB2-3;Q8NCB2-2;Q8NCB2;B4DM24	5;5;5;5;5;4;2;2;1	5;5;5;5;5;4;2;2;1	5;5;5;5;5;4;2;2;1	CaM kinase-like vesicle-associated protein	CAMKV	>tr|E7ETR1|E7ETR1_HUMAN CaM kinase-like vesicle-associated protein OS=Homo sapiens GN=CAMKV PE=2 SV=1;>tr|C9J9E2|C9J9E2_HUMAN CaM kinase-like vesicle-associated protein OS=Homo sapiens GN=CAMKV PE=2 SV=1;>sp|Q8NCB2-3|CAMKV_HUMAN Isoform 3 of CaM kinase-lik	9	5	5	5	4	2	5	4	2	5	4	2	5	12.4	12.4	12.4	46.669	427	427;434;470;473;501;426;123;143;94	13.2	4	1			2	4		1	1				2				3	3	1	1
C9J9K3;P08865;A6NE09;C9JQR9	C9J9K3;P08865;A6NE09	14;14;11;4	14;14;11;4	14;14;11;4	40S ribosomal protein SA	RPSA;RPSAP58	>tr|C9J9K3|C9J9K3_HUMAN 40S ribosomal protein SA (Fragment) OS=Homo sapiens GN=RPSA PE=2 SV=1;>sp|P08865|RSSA_HUMAN 40S ribosomal protein SA OS=Homo sapiens GN=RPSA PE=1 SV=4;>tr|A6NE09|A6NE09_HUMAN 40S ribosomal protein SA OS=Homo sapiens GN=RPSAP58 PE=2	4	14	14	14	13	11	14	13	11	14	13	11	14	67.8	67.8	67.8	29.505	264	264;295;295;73	19.8	15	3	6	24	5	1			1	1	2	22	19	6	9	19	10	3	4			3
C9J9V0;Q5THK1-3;Q5THK1-2;Q5THK1-4;Q5THK1	C9J9V0;Q5THK1-3;Q5THK1-2;Q5THK1-4;Q5THK1	1;1;1;1;1	1;1;1;1;1	1;1;1;1;1	Protein PRR14L	PRR14L	>tr|C9J9V0|C9J9V0_HUMAN Protein PRR14L (Fragment) OS=Homo sapiens GN=PRR14L PE=2 SV=1;>sp|Q5THK1-3|PR14L_HUMAN Isoform 3 of Protein PRR14L OS=Homo sapiens GN=PRR14L;>sp|Q5THK1-2|PR14L_HUMAN Isoform 2 of Protein PRR14L OS=Homo sapiens GN=PRR14L;>sp|Q5THK1-4	5	1	1	1	1	1	1	1	1	1	1	1	1	9.4	9.4	9.4	19.347	180	180;1239;2006;2149;2151	18.1		3											1	3
C9JQB1;C9J9V6;O75414	C9JQB1;C9J9V6;O75414	2;2;2	2;2;2	2;2;2	Nucleoside diphosphate kinase;Nucleoside diphosphate kinase 6	NME6	>tr|C9JQB1|C9JQB1_HUMAN Nucleoside diphosphate kinase OS=Homo sapiens GN=NME6 PE=2 SV=1;>tr|C9J9V6|C9J9V6_HUMAN Nucleoside diphosphate kinase (Fragment) OS=Homo sapiens GN=NME6 PE=2 SV=1;>sp|O75414|NDK6_HUMAN Nucleoside diphosphate kinase 6 OS=Homo sapiens	3	2	2	2	2	2	2	2	2	2	2	2	2	15.6	15.6	15.6	16.188	141	141;174;186	18.6						1	4												4
Q96D46;C9JA08;C9J0B9;C9IZW9;C9K0C2;C9IY70	Q96D46;C9JA08	8;8;3;2;2;1	8;8;3;2;2;1	8;8;3;2;2;1	60S ribosomal export protein NMD3	NMD3	>sp|Q96D46|NMD3_HUMAN 60S ribosomal export protein NMD3 OS=Homo sapiens GN=NMD3 PE=1 SV=1;>tr|C9JA08|C9JA08_HUMAN 60S ribosomal export protein NMD3 OS=Homo sapiens GN=NMD3 PE=2 SV=1	6	8	8	8	8	7	8	8	7	8	8	7	8	15.7	15.7	15.7	57.603	503	503;529;218;156;162;98	19.6				6	2		4	5				5				4	3		6	7	2
C9JA97;E9PEE8;P18564	C9JA97;E9PEE8;P18564	2;2;2	2;2;2	2;2;2	Integrin beta;Integrin beta-6	ITGB6	>tr|C9JA97|C9JA97_HUMAN Integrin beta OS=Homo sapiens GN=ITGB6 PE=2 SV=1;>tr|E9PEE8|E9PEE8_HUMAN Integrin beta OS=Homo sapiens GN=ITGB6 PE=2 SV=1;>sp|P18564|ITB6_HUMAN Integrin beta-6 OS=Homo sapiens GN=ITGB6 PE=1 SV=2	3	2	2	2	2	1	1	2	1	1	2	1	1	3.8	3.8	3.8	74.957	681	681;746;788	22.2						2							1					3
Q16629-3;Q16629-2;Q16629-4;C9JAB2;Q16629;F8WEA1	Q16629-3;Q16629-2;Q16629-4;C9JAB2;Q16629	10;10;10;10;10;3	10;10;10;10;10;3	9;9;9;9;9;3	Serine/arginine-rich splicing factor 7	SRSF7	>sp|Q16629-3|SRSF7_HUMAN Isoform 3 of Serine/arginine-rich splicing factor 7 OS=Homo sapiens GN=SRSF7;>sp|Q16629-2|SRSF7_HUMAN Isoform 2 of Serine/arginine-rich splicing factor 7 OS=Homo sapiens GN=SRSF7;>sp|Q16629-4|SRSF7_HUMAN Isoform 4 of Serine/arginin	6	10	10	9	10	7	8	10	7	8	9	7	7	62.1	62.1	62.1	15.257	132	132;135;226;235;238;51	27.5	1					7				2		5	4				5	17	2		4	6
C9JAG1;Q9C0D9	C9JAG1;Q9C0D9	1;1	1;1	1;1	Ethanolaminephosphotransferase 1	EPT1	>tr|C9JAG1|C9JAG1_HUMAN Ethanolaminephosphotransferase 1 (Fragment) OS=Homo sapiens GN=EPT1 PE=2 SV=1;>sp|Q9C0D9|EPT1_HUMAN Ethanolaminephosphotransferase 1 OS=Homo sapiens GN=EPT1 PE=1 SV=3	2	1	1	1	1	0	0	1	0	0	1	0	0	12.8	12.8	12.8	20.557	180	180;397	15								1												1
C9JAT8;Q3KP66-3;Q3KP66	C9JAT8;Q3KP66-3;Q3KP66	1;1;1	1;1;1	1;1;1	Uncharacterized protein C1orf106	C1orf106	>tr|C9JAT8|C9JAT8_HUMAN Uncharacterized protein C1orf106 (Fragment) OS=Homo sapiens GN=C1orf106 PE=2 SV=2;>sp|Q3KP66-3|CA106_HUMAN Isoform 2 of Uncharacterized protein C1orf106 OS=Homo sapiens GN=C1orf106;>sp|Q3KP66|CA106_HUMAN Uncharacterized protein C1or	3	1	1	1	1	1	1	1	1	1	1	1	1	7.3	7.3	7.3	13.855	123	123;578;663	20.6	1												1
C9JAW5;Q9Y241;C9JNU6;Q9Y241-2;A8MV81	C9JAW5;Q9Y241;C9JNU6;Q9Y241-2;A8MV81	2;2;2;2;1	2;2;2;2;1	2;2;2;2;1	HIG1 domain family member 1A, mitochondrial;HIG1 domain family member 1C	HIGD1A;HIGD1C	>tr|C9JAW5|C9JAW5_HUMAN HIG1 domain family member 1A, mitochondrial OS=Homo sapiens GN=HIGD1A PE=2 SV=1;>sp|Q9Y241|HIG1A_HUMAN HIG1 domain family member 1A, mitochondrial OS=Homo sapiens GN=HIGD1A PE=1 SV=1;>tr|C9JNU6|C9JNU6_HUMAN HIG1 domain family member	5	2	2	2	2	2	1	2	2	1	2	2	1	37.3	37.3	37.3	8.8131	83	83;93;96;107;97	24.9					1											1	1
C9JAX1;Q16595;H7C585;Q16595-2;Q16595-3	C9JAX1;Q16595;H7C585	5;5;4;2;2	5;5;4;2;2	5;5;4;2;2	Frataxin, mitochondrial;Frataxin intermediate form;Frataxin(56-210);Frataxin(78-210);Frataxin mature form	FXN	>tr|C9JAX1|C9JAX1_HUMAN Frataxin, mitochondrial OS=Homo sapiens GN=FXN PE=2 SV=1;>sp|Q16595|FRDA_HUMAN Frataxin, mitochondrial OS=Homo sapiens GN=FXN PE=1 SV=2;>tr|H7C585|H7C585_HUMAN Frataxin, mitochondrial (Fragment) OS=Homo sapiens GN=FXN PE=4 SV=1	5	5	5	5	4	5	5	4	5	5	4	5	5	45.2	45.2	45.2	14.91	135	135;210;108;171;196	16.3		6	3	4	3	1					8	5		4	3		1
C9JB13;Q9NW68-2;Q9NW68;Q9NW68-8;Q9NW68-7;Q9NW68-3;Q9NW68-9;Q9NW68-4;B4DM89;E9PS77;Q9NW68-5;E9PQA7;F8W6C6;E9PNA9	C9JB13;Q9NW68-2;Q9NW68;Q9NW68-8;Q9NW68-7;Q9NW68-3;Q9NW68-9;Q9NW68-4;B4DM89	8;8;8;7;7;7;6;5;5;3;3;3;2;2	8;8;8;7;7;7;6;5;5;3;3;3;2;2	8;8;8;7;7;7;6;5;5;3;3;3;2;2	BSD domain-containing protein 1	BSDC1	>tr|C9JB13|C9JB13_HUMAN BSD domain-containing protein 1 OS=Homo sapiens GN=BSDC1 PE=2 SV=1;>sp|Q9NW68-2|BSDC1_HUMAN Isoform 2 of BSD domain-containing protein 1 OS=Homo sapiens GN=BSDC1;>sp|Q9NW68|BSDC1_HUMAN BSD domain-containing protein 1 OS=Homo sapiens	14	8	8	8	7	6	7	7	6	7	7	6	7	22.3	22.3	22.3	46.159	422	422;428;430;374;447;474;335;353;369;156;173;178;64;89	12.5	5	4		7		6		3	1		3					4		1			2
C9JBI3;P78330;C9JEJ7;F8WD74	C9JBI3;P78330	9;9;4;4	9;9;4;4	9;9;4;4	Phosphoserine phosphatase	PSPH	>tr|C9JBI3|C9JBI3_HUMAN Phosphoserine phosphatase (Fragment) OS=Homo sapiens GN=PSPH PE=2 SV=1;>sp|P78330|SERB_HUMAN Phosphoserine phosphatase OS=Homo sapiens GN=PSPH PE=1 SV=2	4	9	9	9	7	6	8	7	6	8	7	6	8	36.9	36.9	36.9	20.745	187	187;225;46;90	13	1			4				15	2	2	8	7								5	1
C9JBY7;Q9Y291	C9JBY7;Q9Y291	1;1	1;1	1;1	28S ribosomal protein S33, mitochondrial	MRPS33	>tr|C9JBY7|C9JBY7_HUMAN 28S ribosomal protein S33, mitochondrial OS=Homo sapiens GN=MRPS33 PE=2 SV=1;>sp|Q9Y291|RT33_HUMAN 28S ribosomal protein S33, mitochondrial OS=Homo sapiens GN=MRPS33 PE=1 SV=1	2	1	1	1	1	0	1	1	0	1	1	0	1	12.5	12.5	12.5	11.456	96	96;106	26												1
C9JC32;Q9UPV9;Q9UPV9-3;J3KNT7;Q9UPV9-2;H7C3T3	C9JC32;Q9UPV9;Q9UPV9-3;J3KNT7;Q9UPV9-2	3;3;2;2;2;1	3;3;2;2;2;1	3;3;2;2;2;1	Trafficking kinesin-binding protein 1	TRAK1	>tr|C9JC32|C9JC32_HUMAN Trafficking kinesin-binding protein 1 OS=Homo sapiens GN=TRAK1 PE=2 SV=1;>sp|Q9UPV9|TRAK1_HUMAN Trafficking kinesin-binding protein 1 OS=Homo sapiens GN=TRAK1 PE=1 SV=1;>sp|Q9UPV9-3|TRAK1_HUMAN Isoform 3 of Trafficking kinesin-bindi	6	3	3	3	2	1	0	2	1	0	2	1	0	3.2	3.2	3.2	99.682	895	895;953;556;686;688;300	21.7			1
P02679-2;C9JEU5;P02679;C9JC84;C9JPQ9;C9JU00	P02679-2;C9JEU5;P02679;C9JC84;C9JPQ9;C9JU00	3;3;3;3;2;2	3;3;3;3;2;2	3;3;3;3;2;2	Fibrinogen gamma chain	FGG	>sp|P02679-2|FIBG_HUMAN Isoform Gamma-A of Fibrinogen gamma chain OS=Homo sapiens GN=FGG;>tr|C9JEU5|C9JEU5_HUMAN Fibrinogen gamma chain OS=Homo sapiens GN=FGG PE=2 SV=1;>sp|P02679|FIBG_HUMAN Fibrinogen gamma chain OS=Homo sapiens GN=FGG PE=1 SV=3;>tr|C9JC8	6	3	3	3	1	2	3	1	2	3	1	2	3	9.8	9.8	9.8	49.496	437	437;445;453;461;119;123	32														1
Q14919;Q14919-2;C9JCC6;E9PNC7;E9PQX9;E9PMW2	Q14919;Q14919-2;C9JCC6;E9PNC7;E9PQX9	4;4;4;3;2;1	4;4;4;3;2;1	4;4;4;3;2;1	Dr1-associated corepressor	DRAP1	>sp|Q14919|NC2A_HUMAN Dr1-associated corepressor OS=Homo sapiens GN=DRAP1 PE=1 SV=3;>sp|Q14919-2|NC2A_HUMAN Isoform 2 of Dr1-associated corepressor OS=Homo sapiens GN=DRAP1;>tr|C9JCC6|C9JCC6_HUMAN Dr1-associated corepressor OS=Homo sapiens GN=DRAP1 PE=2 SV	6	4	4	4	4	3	4	4	3	4	4	3	4	14.6	14.6	14.6	22.35	205	205;211;212;156;185;161	16.7	2	6	2									3	1	5	6
D6RCP8;C9JCF6;O43766	D6RCP8;C9JCF6;O43766	1;1;1	1;1;1	1;1;1	Lipoyl synthase, mitochondrial	LIAS	>tr|D6RCP8|D6RCP8_HUMAN Lipoyl synthase, mitochondrial OS=Homo sapiens GN=LIAS PE=2 SV=1;>tr|C9JCF6|C9JCF6_HUMAN Lipoyl synthase, mitochondrial OS=Homo sapiens GN=LIAS PE=2 SV=1;>sp|O43766|LIAS_HUMAN Lipoyl synthase, mitochondrial OS=Homo sapiens GN=LIAS P	3	1	1	1	1	1	1	1	1	1	1	1	1	7	7	7	27.509	242	242;329;372	19.4								2												2
C9JCN8;P15408-3;P15408-2;P15408	C9JCN8;P15408-3;P15408-2;P15408	3;3;3;3	3;3;3;3	3;3;3;3	Fos-related antigen 2	FOSL2	>tr|C9JCN8|C9JCN8_HUMAN Fos-related antigen 2 (Fragment) OS=Homo sapiens GN=FOSL2 PE=2 SV=1;>sp|P15408-3|FOSL2_HUMAN Isoform 3 of Fos-related antigen 2 OS=Homo sapiens GN=FOSL2;>sp|P15408-2|FOSL2_HUMAN Isoform 2 of Fos-related antigen 2 OS=Homo sapiens GN=	4	3	3	3	2	1	2	2	1	2	2	1	2	25.2	25.2	25.2	22.254	202	202;287;318;326	31.2													1
C9JE12;C9JCW7;Q9BVT8	C9JE12;C9JCW7;Q9BVT8	3;3;3	3;3;3	3;3;3	Transmembrane and ubiquitin-like domain-containing protein 1	TMUB1	>tr|C9JE12|C9JE12_HUMAN Transmembrane and ubiquitin-like domain-containing protein 1 (Fragment) OS=Homo sapiens GN=TMUB1 PE=2 SV=1;>tr|C9JCW7|C9JCW7_HUMAN Transmembrane and ubiquitin-like domain-containing protein 1 (Fragment) OS=Homo sapiens GN=TMUB1 PE=2	3	3	3	3	1	3	2	1	3	2	1	3	2	21.7	21.7	21.7	16.12	152	152;171;246	14.4	2							1					4	1
C9JD84;Q14766-3;E7EV71;Q14766-2;Q14766-5;Q14766;Q14766-4;C9JDW2;H7C4L5;H7C2H7;H7C0I7;E7EUU6	C9JD84;Q14766-3;E7EV71;Q14766-2;Q14766-5;Q14766;Q14766-4	8;8;8;8;8;8;8;2;2;1;1;1	8;8;8;8;8;8;8;2;2;1;1;1	8;8;8;8;8;8;8;2;2;1;1;1	Latent-transforming growth factor beta-binding protein 1	LTBP1	>tr|C9JD84|C9JD84_HUMAN Latent-transforming growth factor beta-binding protein 1 OS=Homo sapiens GN=LTBP1 PE=2 SV=1;>sp|Q14766-3|LTBP1_HUMAN Isoform 3 of Latent-transforming growth factor beta-binding protein 1 OS=Homo sapiens GN=LTBP1;>tr|E7EV71|E7EV71_HU	12	8	8	8	3	6	5	3	6	5	3	6	5	9.7	9.7	9.7	147.01	1340	1340;1342;1353;1395;1396;1721;1722;219;221;101;270;619	16.5	4				3			6			7					1				2
Q9NSV4-6;Q9NSV4-4;Q9NSV4;C9JDG0;Q9NSV4-7;Q9NSV4-5;Q9NSV4-2;Q9NSV4-1	Q9NSV4-6;Q9NSV4-4;Q9NSV4;C9JDG0;Q9NSV4-7;Q9NSV4-5;Q9NSV4-2;Q9NSV4-1	9;9;9;9;8;8;5;5	9;9;9;9;8;8;5;5	9;9;9;9;8;8;5;5	Protein diaphanous homolog 3	DIAPH3	>sp|Q9NSV4-6|DIAP3_HUMAN Isoform 6 of Protein diaphanous homolog 3 OS=Homo sapiens GN=DIAPH3;>sp|Q9NSV4-4|DIAP3_HUMAN Isoform 4 of Protein diaphanous homolog 3 OS=Homo sapiens GN=DIAPH3;>sp|Q9NSV4|DIAP3_HUMAN Protein diaphanous homolog 3 OS=Homo sapiens GN	8	9	9	9	7	7	8	7	7	8	7	7	8	10.4	10.4	10.4	128.99	1123	1123;1182;1193;1193;1112;1147;691;849	16.9		3	7	1	3	3									6	1	1	4	3
C9JDL1;P50053-2;P50053	C9JDL1;P50053-2;P50053	2;2;2	2;2;2	2;2;2	Ketohexokinase	KHK	>tr|C9JDL1|C9JDL1_HUMAN Ketohexokinase (Fragment) OS=Homo sapiens GN=KHK PE=2 SV=1;>sp|P50053-2|KHK_HUMAN Isoform C of Ketohexokinase OS=Homo sapiens GN=KHK;>sp|P50053|KHK_HUMAN Ketohexokinase OS=Homo sapiens GN=KHK PE=1 SV=1	3	2	2	2	2	1	1	2	1	1	2	1	1	7.5	7.5	7.5	30.963	279	279;298;298	9.6			4
Q9NY47-4;Q9NY47-2;C9JE82;Q9NY47-3;C9JHE6;Q9NY47;Q9NY47-5;C9JVC9;C9JGM2	Q9NY47-4;Q9NY47-2;C9JE82;Q9NY47-3;C9JHE6;Q9NY47;Q9NY47-5;C9JVC9;C9JGM2	5;5;5;5;5;5;5;5;5	4;4;4;4;4;4;4;4;4	4;4;4;4;4;4;4;4;4	Voltage-dependent calcium channel subunit alpha-2/delta-2;Voltage-dependent calcium channel subunit alpha-2-2;Voltage-dependent calcium channel subunit delta-2	CACNA2D2	>sp|Q9NY47-4|CA2D2_HUMAN Isoform 4 of Voltage-dependent calcium channel subunit alpha-2/delta-2 OS=Homo sapiens GN=CACNA2D2;>sp|Q9NY47-2|CA2D2_HUMAN Isoform 2 of Voltage-dependent calcium channel subunit alpha-2/delta-2 OS=Homo sapiens GN=CACNA2D2;>tr|C9JE	9	5	4	4	2	3	2	2	3	1	2	3	1	4.1	3.4	3.4	122.12	1076	1076;1143;1144;1145;1146;1150;1152;1153;1153	22.9	1	1
C9JG97;Q13685;C9JEH3;C9JTS3;H7C0R2	C9JG97;Q13685;C9JEH3;C9JTS3	7;7;7;5;2	7;7;7;5;2	7;7;7;5;2	Angio-associated migratory cell protein	AAMP	>tr|C9JG97|C9JG97_HUMAN Angio-associated migratory cell protein OS=Homo sapiens GN=AAMP PE=2 SV=1;>sp|Q13685|AAMP_HUMAN Angio-associated migratory cell protein OS=Homo sapiens GN=AAMP PE=1 SV=2;>tr|C9JEH3|C9JEH3_HUMAN Angio-associated migratory cell protei	5	7	7	7	7	5	5	7	5	5	7	5	5	22.9	22.9	22.9	44.693	415	415;434;435;201;189	12.8	2	4	1	11	1	1						6	3	1		2
Q8IX18-4;Q8IX18-3;C9JEW8;Q8IX18-2;Q8IX18;J3KSW6;J3KTK0;F5H625	Q8IX18-4;Q8IX18-3;C9JEW8;Q8IX18-2;Q8IX18	7;7;7;7;7;3;2;1	7;7;7;7;7;3;2;1	7;7;7;7;7;3;2;1	Probable ATP-dependent RNA helicase DHX40	DHX40	>sp|Q8IX18-4|DHX40_HUMAN Isoform 4 of Probable ATP-dependent RNA helicase DHX40 OS=Homo sapiens GN=DHX40;>sp|Q8IX18-3|DHX40_HUMAN Isoform 3 of Probable ATP-dependent RNA helicase DHX40 OS=Homo sapiens GN=DHX40;>tr|C9JEW8|C9JEW8_HUMAN Probable ATP-dependent	8	7	7	7	6	4	7	6	4	7	6	4	7	12	12	12	80.22	702	702;722;731;732;779;268;173;250	23.7				2			1									5	4		12
C9JEX3;Q13614-2;Q13614	C9JEX3;Q13614-2;Q13614	13;13;13	11;11;11	10;10;10	Myotubularin-related protein 2	MTMR2	>tr|C9JEX3|C9JEX3_HUMAN Myotubularin-related protein 2 (Fragment) OS=Homo sapiens GN=MTMR2 PE=2 SV=1;>sp|Q13614-2|MTMR2_HUMAN Isoform 2 of Myotubularin-related protein 2 OS=Homo sapiens GN=MTMR2;>sp|Q13614|MTMR2_HUMAN Myotubularin-related protein 2 OS=Homo	3	13	11	10	10	5	10	8	4	8	7	4	7	23.3	20.6	18.3	64.561	557	557;571;643	16.1	4	2		1	1	1		5			5	4		5		1				4
C9JEZ4;Q9UKI2	C9JEZ4;Q9UKI2	4;4	4;4	4;4	Cdc42 effector protein 3	CDC42EP3	>tr|C9JEZ4|C9JEZ4_HUMAN Cdc42 effector protein 3 (Fragment) OS=Homo sapiens GN=CDC42EP3 PE=2 SV=1;>sp|Q9UKI2|BORG2_HUMAN Cdc42 effector protein 3 OS=Homo sapiens GN=CDC42EP3 PE=1 SV=1	2	4	4	4	3	4	4	3	4	4	3	4	4	37	37	37	23.564	216	216;254	16.7	1			4				3	5		4		1			4				1	8
H7C0S2;C9JF58;Q8WVF1-2;Q8WVF1-3;Q8WVF1	H7C0S2;C9JF58;Q8WVF1-2;Q8WVF1-3;Q8WVF1	1;1;1;1;1	1;1;1;1;1	1;1;1;1;1	Protein OSCP1	OSCP1	>tr|H7C0S2|H7C0S2_HUMAN Protein OSCP1 (Fragment) OS=Homo sapiens GN=OSCP1 PE=2 SV=1;>tr|C9JF58|C9JF58_HUMAN Protein OSCP1 OS=Homo sapiens GN=OSCP1 PE=2 SV=2;>sp|Q8WVF1-2|OSCP1_HUMAN Isoform 2 of Protein OSCP1 OS=Homo sapiens GN=OSCP1;>sp|Q8WVF1-3|OSCP1_HUM	5	1	1	1	1	1	0	1	1	0	1	1	0	8.2	8.2	8.2	29.145	255	255;334;339;379;389	8								3
C9JFM0;P23471-2;P23471	C9JFM0;P23471-2;P23471	8;8;8	8;8;8	8;8;8	Receptor-type tyrosine-protein phosphatase zeta	PTPRZ1	>tr|C9JFM0|C9JFM0_HUMAN Receptor-type tyrosine-protein phosphatase zeta OS=Homo sapiens GN=PTPRZ1 PE=2 SV=1;>sp|P23471-2|PTPRZ_HUMAN Isoform Short of Receptor-type tyrosine-protein phosphatase zeta OS=Homo sapiens GN=PTPRZ1;>sp|P23471|PTPRZ_HUMAN Receptor-	3	8	8	8	6	3	3	6	3	3	6	3	3	5.8	5.8	5.8	162.66	1448	1448;1454;2315	21.2	1	3									3			1						1
C9JFR7;P99999;CON__P62894	C9JFR7;P99999	6;6;1	6;6;1	6;6;1	Cytochrome c	CYCS	>tr|C9JFR7|C9JFR7_HUMAN Cytochrome c (Fragment) OS=Homo sapiens GN=CYCS PE=2 SV=1;>sp|P99999|CYC_HUMAN Cytochrome c OS=Homo sapiens GN=CYCS PE=1 SV=2	3	6	6	6	6	6	6	6	6	6	6	6	6	57.4	57.4	57.4	11.333	101	101;105;105	22.1			3	3	3	3				3	15	12	6	5	3	3	3	3				1
Q16854-4;Q16854-2;Q16854-3;Q16854-5;C9JFV8;Q16854	Q16854-4;Q16854-2;Q16854-3;Q16854-5;C9JFV8;Q16854	1;1;1;1;1;1	1;1;1;1;1;1	1;1;1;1;1;1	Deoxyguanosine kinase, mitochondrial	DGUOK	>sp|Q16854-4|DGUOK_HUMAN Isoform 4 of Deoxyguanosine kinase, mitochondrial OS=Homo sapiens GN=DGUOK;>sp|Q16854-2|DGUOK_HUMAN Isoform 2 of Deoxyguanosine kinase, mitochondrial OS=Homo sapiens GN=DGUOK;>sp|Q16854-3|DGUOK_HUMAN Isoform 3 of Deoxyguanosine kin	6	1	1	1	1	1	1	1	1	1	1	1	1	6	6	6	17.256	151	151;189;239;255;255;277	10.4		3												1
H7C2J3;C9JGB2;Q96LZ7-4;Q96LZ7;Q96LZ7-2;Q96LZ7-3	H7C2J3;C9JGB2;Q96LZ7-4;Q96LZ7;Q96LZ7-2;Q96LZ7-3	4;4;4;4;4;3	4;4;4;4;4;3	4;4;4;4;4;3	Regulator of microtubule dynamics protein 2	RMDN2	>tr|H7C2J3|H7C2J3_HUMAN Regulator of microtubule dynamics protein 2 (Fragment) OS=Homo sapiens GN=RMDN2 PE=4 SV=1;>tr|C9JGB2|C9JGB2_HUMAN Regulator of microtubule dynamics protein 2 (Fragment) OS=Homo sapiens GN=RMDN2 PE=2 SV=1;>sp|Q96LZ7-4|RMD2_HUMAN Isof	6	4	4	4	4	3	3	4	3	3	4	3	3	32	32	32	17.3	150	150;238;265;410;573;211	30.1																3
C9JHD8	C9JHD8	1	1	1		ELL3	>tr|C9JHD8|C9JHD8_HUMAN RNA polymerase II elongation factor ELL3 (Fragment) OS=Homo sapiens GN=ELL3 PE=2 SV=1	1	1	1	1	1	1	1	1	1	1	1	1	1	4.4	4.4	4.4	22.888	206	206	15.6		3	3											4	2
C9JJU1;C9JMY2;C9JHH7;C9JWG4;C9JNK4;Q8WUX1;Q8WUX1-2	C9JJU1;C9JMY2;C9JHH7;C9JWG4;C9JNK4;Q8WUX1	3;3;3;3;3;3;1	3;3;3;3;3;3;1	3;3;3;3;3;3;1	Sodium-coupled neutral amino acid transporter 5	SLC38A5	>tr|C9JJU1|C9JJU1_HUMAN Sodium-coupled neutral amino acid transporter 5 (Fragment) OS=Homo sapiens GN=SLC38A5 PE=2 SV=1;>tr|C9JMY2|C9JMY2_HUMAN Sodium-coupled neutral amino acid transporter 5 (Fragment) OS=Homo sapiens GN=SLC38A5 PE=2 SV=1;>tr|C9JHH7|C9JHH	7	3	3	3	2	2	3	2	2	3	2	2	3	23.2	23.2	23.2	17.467	164	164;191;219;272;279;472;421	14.7				3		2	4												3
Q96K58;C9JHH8;C9JG35;C9JCJ0	Q96K58;C9JHH8	3;3;1;1	3;3;1;1	3;3;1;1	Zinc finger protein 668	ZNF668	>sp|Q96K58|ZN668_HUMAN Zinc finger protein 668 OS=Homo sapiens GN=ZNF668 PE=1 SV=3;>tr|C9JHH8|C9JHH8_HUMAN Zinc finger protein 668 OS=Homo sapiens GN=ZNF668 PE=2 SV=2	4	3	3	3	3	2	1	3	2	1	3	2	1	7.8	7.8	7.8	67.889	619	619;642;92;164	25.7									1												2
F5GWI7;F2Z2G7;F8WA08;Q6ZTU2-4;C9JIE5;Q6ZTU2-5;H9KV84;Q6ZTU2-2;Q6ZTU2-6;Q6ZTU2	F5GWI7;F2Z2G7;F8WA08;Q6ZTU2-4;C9JIE5;Q6ZTU2-5;H9KV84;Q6ZTU2-2;Q6ZTU2-6;Q6ZTU2	1;1;1;1;1;1;1;1;1;1	1;1;1;1;1;1;1;1;1;1	1;1;1;1;1;1;1;1;1;1	EP400 N-terminal-like protein	EP400NL	>tr|F5GWI7|F5GWI7_HUMAN EP400 N-terminal-like protein (Fragment) OS=Homo sapiens GN=EP400NL PE=2 SV=1;>tr|F2Z2G7|F2Z2G7_HUMAN EP400 N-terminal-like protein (Fragment) OS=Homo sapiens GN=EP400NL PE=2 SV=2;>tr|F8WA08|F8WA08_HUMAN EP400 N-terminal-like protei	10	1	1	1	1	1	1	1	1	1	1	1	1	7.7	7.7	7.7	16.185	156	156;217;223;345;345;356;419;430;488;488	27.3
P13798;C9JIF9;H7C393;H7C1U0;C9JLK2;F8WEH5;H0YFE5	P13798;C9JIF9;H7C393	16;16;9;6;4;2;1	16;16;9;6;4;2;1	16;16;9;6;4;2;1	Acylamino-acid-releasing enzyme	APEH	>sp|P13798|ACPH_HUMAN Acylamino-acid-releasing enzyme OS=Homo sapiens GN=APEH PE=1 SV=4;>tr|C9JIF9|C9JIF9_HUMAN Acylamino-acid-releasing enzyme OS=Homo sapiens GN=APEH PE=2 SV=1;>tr|H7C393|H7C393_HUMAN Acylamino-acid-releasing enzyme (Fragment) OS=Homo sap	7	16	16	16	13	12	14	13	12	14	13	12	14	26	26	26	81.224	732	732;737;284;308;232;50;47	9.68	4	4	1	12	18	1	4	7		2	6	2		1		2	5			1
Q6XE24-3;C9JIJ9	Q6XE24-3;C9JIJ9	8;8	6;6	1;1		RBMS3	>sp|Q6XE24-3|RBMS3_HUMAN Isoform 3 of RNA-binding motif, single-stranded-interacting protein 3 OS=Homo sapiens GN=RBMS3;>tr|C9JIJ9|C9JIJ9_HUMAN RNA-binding motif, single-stranded-interacting protein 3 OS=Homo sapiens GN=RBMS3 PE=2 SV=1	2	8	6	1	6	6	5	4	5	3	1	1	0	30.3	25.1	8.1	45.743	419	419;436	24.6					3						1		1				2		5
C9JIR6;O75688-4;O75688-2;O75688;B8ZZF0;O75688-5;O75688-3	C9JIR6;O75688-4;O75688-2;O75688;B8ZZF0;O75688-5	14;14;14;14;13;10;4	11;11;11;11;10;7;4	11;11;11;11;10;7;4	Protein phosphatase 1B	PPM1B	>tr|C9JIR6|C9JIR6_HUMAN Protein phosphatase 1B (Fragment) OS=Homo sapiens GN=PPM1B PE=2 SV=1;>sp|O75688-4|PPM1B_HUMAN Isoform 4 of Protein phosphatase 1B OS=Homo sapiens GN=PPM1B;>sp|O75688-2|PPM1B_HUMAN Isoform Beta-2 of Protein phosphatase 1B OS=Homo sap	7	14	11	11	10	11	11	8	8	8	8	8	8	42.9	34.7	34.7	41.83	378	378;380;387;479;303;327;192	11.3	5	5		5		5					3	10	1	2				1
C9JIX7;S4R403;Q9Y2D8-2;Q9Y2D8-3;Q9Y2D8	C9JIX7;S4R403;Q9Y2D8-2;Q9Y2D8-3;Q9Y2D8	1;1;1;1;1	1;1;1;1;1	1;1;1;1;1	Afadin- and alpha-actinin-binding protein	SSX2IP	>tr|C9JIX7|C9JIX7_HUMAN Afadin- and alpha-actinin-binding protein (Fragment) OS=Homo sapiens GN=SSX2IP PE=2 SV=1;>tr|S4R403|S4R403_HUMAN Afadin- and alpha-actinin-binding protein OS=Homo sapiens GN=SSX2IP PE=4 SV=1;>sp|Q9Y2D8-2|ADIP_HUMAN Isoform 2 of Afad	5	1	1	1	1	1	0	1	1	0	1	1	0	7.8	7.8	7.8	20.683	180	180;504;560;587;614	25.3														1
P82930;C9JJ19	P82930;C9JJ19	6;6	6;6	6;6	28S ribosomal protein S34, mitochondrial	MRPS34	>sp|P82930|RT34_HUMAN 28S ribosomal protein S34, mitochondrial OS=Homo sapiens GN=MRPS34 PE=1 SV=2;>tr|C9JJ19|C9JJ19_HUMAN 28S ribosomal protein S34, mitochondrial OS=Homo sapiens GN=MRPS34 PE=2 SV=2	2	6	6	6	6	6	6	6	6	6	6	6	6	26.6	26.6	26.6	25.65	218	218;225	12.8	6			11		1		9				4	5			9		4		3
C9JJ37	C9JJ37	1	1	1	BTB/POZ domain-containing protein 19	BTBD19	>sp|C9JJ37|BTBDJ_HUMAN BTB/POZ domain-containing protein 19 OS=Homo sapiens GN=BTBD19 PE=2 SV=1	1	1	1	1	1	0	0	1	0	0	1	0	0	6.5	6.5	6.5	32.364	291	291	6						1
Q8N3P4-3;Q8N3P4;C9JJN9;Q8N3P4-2;H7C058;H7C322	Q8N3P4-3;Q8N3P4;C9JJN9;Q8N3P4-2	11;11;11;9;1;1	11;11;11;9;1;1	11;11;11;9;1;1	Vacuolar protein sorting-associated protein 8 homolog	VPS8	>sp|Q8N3P4-3|VPS8_HUMAN Isoform 3 of Vacuolar protein sorting-associated protein 8 homolog OS=Homo sapiens GN=VPS8;>sp|Q8N3P4|VPS8_HUMAN Vacuolar protein sorting-associated protein 8 homolog OS=Homo sapiens GN=VPS8 PE=1 SV=3;>tr|C9JJN9|C9JJN9_HUMAN Vacuola	6	11	11	11	2	7	7	2	7	7	2	7	7	8.6	8.6	8.6	161.57	1426	1426;1428;1428;1336;57;108	10.8	6			3	1			4			1	2	1
C9JJP5;Q92734-2;Q92734;C9JTY3;C9JUE0	C9JJP5;Q92734-2;Q92734;C9JTY3;C9JUE0	8;8;8;7;7	8;8;8;7;7	8;8;8;7;7	Protein TFG	TFG	>tr|C9JJP5|C9JJP5_HUMAN Protein TFG (Fragment) OS=Homo sapiens GN=TFG PE=2 SV=1;>sp|Q92734-2|TFG_HUMAN Isoform 2 of Protein TFG OS=Homo sapiens GN=TFG;>sp|Q92734|TFG_HUMAN Protein TFG OS=Homo sapiens GN=TFG PE=1 SV=2;>tr|C9JTY3|C9JTY3_HUMAN Protein TFG (Fr	5	8	8	8	7	8	8	7	8	8	7	8	8	40.3	40.3	40.3	20.365	181	181;396;400;128;157	9.63	12		7	1	3	5	4	1				10	5	3
C9JJX6;O00192-2;E9PDC3;O00192	C9JJX6;O00192-2;E9PDC3;O00192	5;5;5;5	5;5;5;5	5;5;5;5	Armadillo repeat protein deleted in velo-cardio-facial syndrome	ARVCF	>tr|C9JJX6|C9JJX6_HUMAN Armadillo repeat protein deleted in velo-cardio-facial syndrome OS=Homo sapiens GN=ARVCF PE=2 SV=1;>sp|O00192-2|ARVC_HUMAN Isoform Short of Armadillo repeat protein deleted in velo-cardio-facial syndrome OS=Homo sapiens GN=ARVCF;>tr	4	5	5	5	3	1	3	3	1	3	3	1	3	6.7	6.7	6.7	96.827	893	893;899;956;962	13.6	1	1							3					1							1
F8WC21;O60336-3;C9JL14;O60336-6;O60336;O60336-2;O60336-5;D6RHX7;O60336-4;D6R9F7	F8WC21;O60336-3;C9JL14;O60336-6;O60336;O60336-2	5;5;5;5;5;4;2;2;2;1	5;5;5;5;5;4;2;2;2;1	5;5;5;5;5;4;2;2;2;1	Mitogen-activated protein kinase-binding protein 1	MAPKBP1	>tr|F8WC21|F8WC21_HUMAN Mitogen-activated protein kinase-binding protein 1 OS=Homo sapiens GN=MAPKBP1 PE=2 SV=1;>sp|O60336-3|MABP1_HUMAN Isoform 3 of Mitogen-activated protein kinase-binding protein 1 OS=Homo sapiens GN=MAPKBP1;>tr|C9JL14|C9JL14_HUMAN Mito	10	5	5	5	2	3	2	2	3	2	2	3	2	4.9	4.9	4.9	145.76	1347	1347;1389;1391;1508;1514;1231;215;331;1015;156	14		1					5			1									1
C9JLT3;Q8TBZ5	C9JLT3;Q8TBZ5	1;1	1;1	1;1	Zinc finger protein 502	ZNF502	>tr|C9JLT3|C9JLT3_HUMAN Zinc finger protein 502 (Fragment) OS=Homo sapiens GN=ZNF502 PE=2 SV=1;>sp|Q8TBZ5|ZN502_HUMAN Zinc finger protein 502 OS=Homo sapiens GN=ZNF502 PE=2 SV=1	2	1	1	1	0	0	1	0	0	1	0	0	1	6.5	6.5	6.5	17.804	155	155;544	1	1
C9JLU1;P52434;C9JBJ6;C9JCU7;C9J413;C9JUA8	C9JLU1;P52434;C9JBJ6;C9JCU7	6;6;5;4;2;1	6;6;5;4;2;1	6;6;5;4;2;1	DNA-directed RNA polymerases I, II, and III subunit RPABC3	POLR2H	>tr|C9JLU1|C9JLU1_HUMAN DNA-directed RNA polymerases I, II, and III subunit RPABC3 (Fragment) OS=Homo sapiens GN=POLR2H PE=2 SV=1;>sp|P52434|RPAB3_HUMAN DNA-directed RNA polymerases I, II, and III subunit RPABC3 OS=Homo sapiens GN=POLR2H PE=1 SV=4;>tr|C9JB	6	6	6	6	6	6	5	6	6	5	6	6	5	43.6	43.6	43.6	16.996	149	149;150;114;175;122;86	16.1	9	4		6									3	6		3
I3L2L5;C9JLW8;I3L4Q0;I3L317;I3L3A7	I3L2L5;C9JLW8;I3L4Q0;I3L317	4;4;4;3;1	4;4;4;3;1	4;4;4;3;1	Protein FAM195B	FAM195B	>tr|I3L2L5|I3L2L5_HUMAN Protein FAM195B OS=Homo sapiens GN=FAM195B PE=2 SV=1;>sp|C9JLW8|F195B_HUMAN Protein FAM195B OS=Homo sapiens GN=FAM195B PE=1 SV=1;>tr|I3L4Q0|I3L4Q0_HUMAN HCG1818442, isoform CRA_a OS=Homo sapiens GN=FAM195B PE=2 SV=1;>tr|I3L317|I3L31	5	4	4	4	4	4	2	4	4	2	4	4	2	53.3	53.3	53.3	10.463	92	92;97;118;117;63	17.3	1	8			3								2	8	1		3
C9JLZ4;Q53TQ3;Q53TQ3-2	C9JLZ4;Q53TQ3;Q53TQ3-2	1;1;1	1;1;1	1;1;1	INO80 complex subunit D	INO80D	>tr|C9JLZ4|C9JLZ4_HUMAN INO80 complex subunit D (Fragment) OS=Homo sapiens GN=INO80D PE=2 SV=1;>sp|Q53TQ3|IN80D_HUMAN INO80 complex subunit D OS=Homo sapiens GN=INO80D PE=1 SV=2;>sp|Q53TQ3-2|IN80D_HUMAN Isoform 2 of INO80 complex subunit D OS=Homo sapiens	3	1	1	1	0	0	1	0	0	1	0	0	1	2.5	2.5	2.5	49.658	439	439;878;1027	33
C9JM79;E9PG73;Q13427;Q13427-2;C9JN15	C9JM79;E9PG73;Q13427;Q13427-2;C9JN15	6;6;6;5;4	6;6;6;5;4	6;6;6;5;4	Peptidyl-prolyl cis-trans isomerase G;Peptidyl-prolyl cis-trans isomerase	PPIG	>tr|C9JM79|C9JM79_HUMAN Peptidyl-prolyl cis-trans isomerase G (Fragment) OS=Homo sapiens GN=PPIG PE=2 SV=1;>tr|E9PG73|E9PG73_HUMAN Peptidyl-prolyl cis-trans isomerase G OS=Homo sapiens GN=PPIG PE=2 SV=1;>sp|Q13427|PPIG_HUMAN Peptidyl-prolyl cis-trans isome	5	6	6	6	6	5	4	6	5	4	6	5	4	17.9	17.9	17.9	55.978	487	487;739;754;357;246	24.1					1	1	1										5	2	3
Q9Y4F1;Q9Y4F1-2;C9JME2;M0QYB0;H0Y783;M0QXT1;M0R262;Q9Y4F1-3	Q9Y4F1;Q9Y4F1-2;C9JME2	23;23;23;5;4;4;3;2	23;23;23;5;4;4;3;2	23;23;23;5;4;4;3;2	FERM, RhoGEF and pleckstrin domain-containing protein 1	FARP1	>sp|Q9Y4F1|FARP1_HUMAN FERM, RhoGEF and pleckstrin domain-containing protein 1 OS=Homo sapiens GN=FARP1 PE=1 SV=1;>sp|Q9Y4F1-2|FARP1_HUMAN Isoform 2 of FERM, RhoGEF and pleckstrin domain-containing protein 1 OS=Homo sapiens GN=FARP1;>tr|C9JME2|C9JME2_HUMAN	8	23	23	23	21	19	19	21	19	19	21	19	19	26.9	26.9	26.9	118.63	1045	1045;1076;1076;203;215;248;171;129	19.2	8	12				2		6	2		3	3	11	16		4	6	2		8	4	1
Q6DN90-2;H7C107;Q6DN90;C9JMG9	Q6DN90-2;H7C107;Q6DN90;C9JMG9	11;11;11;11	11;11;11;11	8;8;8;8	IQ motif and SEC7 domain-containing protein 1	IQSEC1	>sp|Q6DN90-2|IQEC1_HUMAN Isoform 2 of IQ motif and SEC7 domain-containing protein 1 OS=Homo sapiens GN=IQSEC1;>tr|H7C107|H7C107_HUMAN IQ motif and SEC7 domain-containing protein 1 (Fragment) OS=Homo sapiens GN=IQSEC1 PE=4 SV=1;>sp|Q6DN90|IQEC1_HUMAN IQ mot	4	11	11	8	5	7	9	5	7	9	4	5	6	14	14	10.6	94.913	841	841;937;963;1160	21.4		4			1	1		1	1		5					3		4
C9JW52;C9JMY1;P18065	C9JW52;C9JMY1;P18065	1;1;1	1;1;1	1;1;1	Insulin-like growth factor-binding protein 2	IGFBP2	>tr|C9JW52|C9JW52_HUMAN Insulin-like growth factor-binding protein 2 (Fragment) OS=Homo sapiens GN=IGFBP2 PE=2 SV=1;>tr|C9JMY1|C9JMY1_HUMAN Insulin-like growth factor-binding protein 2 OS=Homo sapiens GN=IGFBP2 PE=2 SV=1;>sp|P18065|IBP2_HUMAN Insulin-like	3	1	1	1	1	1	1	1	1	1	1	1	1	16.7	16.7	16.7	8.6851	78	78;181;325	17.8	1												2
C9JNE2;Q9Y530;C9JXC3;C9J5P1;H7C5Q1;C9JA90;C9IZY1	C9JNE2;Q9Y530;C9JXC3;C9J5P1;H7C5Q1	9;9;8;6;5;2;2	9;9;8;6;5;2;2	9;9;8;6;5;2;2	O-acetyl-ADP-ribose deacetylase 1	OARD1	>tr|C9JNE2|C9JNE2_HUMAN O-acetyl-ADP-ribose deacetylase 1 (Fragment) OS=Homo sapiens GN=OARD1 PE=2 SV=1;>sp|Q9Y530|OARD1_HUMAN O-acetyl-ADP-ribose deacetylase 1 OS=Homo sapiens GN=OARD1 PE=1 SV=2;>tr|C9JXC3|C9JXC3_HUMAN O-acetyl-ADP-ribose deacetylase 1 OS	7	9	9	9	5	8	8	5	8	8	5	8	8	57.3	57.3	57.3	14.67	131	131;152;113;86;77;77;88	24.5				3	3						3	6		1		3	5
C9JXB8;C9JNW5;P83731	C9JXB8;C9JNW5;P83731	8;8;8	8;8;8	8;8;8	60S ribosomal protein L24	RPL24	>tr|C9JXB8|C9JXB8_HUMAN 60S ribosomal protein L24 OS=Homo sapiens GN=RPL24 PE=2 SV=1;>tr|C9JNW5|C9JNW5_HUMAN 60S ribosomal protein L24 OS=Homo sapiens GN=RPL24 PE=2 SV=1;>sp|P83731|RL24_HUMAN 60S ribosomal protein L24 OS=Homo sapiens GN=RPL24 PE=1 SV=1	3	8	8	8	8	8	8	8	8	8	8	8	8	53.7	53.7	53.7	14.369	121	121;150;157	24.5				7	5	6			1	3	7	9	2	3		8	6	8	3	1	1	2
C9JRY4;C9JNZ0;Q96IW7;F8WAU7;C9JR77;C9J463;C9JZ27;C9JDJ8	C9JRY4;C9JNZ0;Q96IW7;F8WAU7;C9JR77;C9J463;C9JZ27;C9JDJ8	2;2;2;1;1;1;1;1	2;2;2;1;1;1;1;1	2;2;2;1;1;1;1;1	Vesicle-trafficking protein SEC22a	SEC22A	>tr|C9JRY4|C9JRY4_HUMAN Vesicle-trafficking protein SEC22a (Fragment) OS=Homo sapiens GN=SEC22A PE=2 SV=1;>tr|C9JNZ0|C9JNZ0_HUMAN Vesicle-trafficking protein SEC22a (Fragment) OS=Homo sapiens GN=SEC22A PE=2 SV=2;>sp|Q96IW7|SC22A_HUMAN Vesicle-trafficking p	8	2	2	2	1	2	1	1	2	1	1	2	1	9.6	9.6	9.6	24.506	218	218;289;307;71;99;101;109;138	9.2	2									2												1
C9JPG5;Q13275-2;Q13275;H7C4A2;C9J1V2;C9J4H5	C9JPG5;Q13275-2;Q13275	3;3;3;1;1;1	3;3;3;1;1;1	3;3;3;1;1;1	Semaphorin-3F	SEMA3F	>tr|C9JPG5|C9JPG5_HUMAN Semaphorin-3F OS=Homo sapiens GN=SEMA3F PE=2 SV=1;>sp|Q13275-2|SEM3F_HUMAN Isoform 2 of Semaphorin-3F OS=Homo sapiens GN=SEMA3F;>sp|Q13275|SEM3F_HUMAN Semaphorin-3F OS=Homo sapiens GN=SEMA3F PE=2 SV=2	6	3	3	3	0	3	3	0	3	3	0	3	3	9	9	9	77.312	686	686;754;785;147;264;380	33.9											1
C9JPL0;Q9UK58;Q9UK58-4;Q9UK58-5;H7C4G1	C9JPL0;Q9UK58;Q9UK58-4	5;5;4;2;1	4;4;3;2;1	4;4;3;2;1	Cyclin-L1	CCNL1	>tr|C9JPL0|C9JPL0_HUMAN DNA replication licensing factor MCM2 OS=Homo sapiens GN=CCNL1 PE=2 SV=1;>sp|Q9UK58|CCNL1_HUMAN Cyclin-L1 OS=Homo sapiens GN=CCNL1 PE=1 SV=1;>sp|Q9UK58-4|CCNL1_HUMAN Isoform 2 of Cyclin-L1 OS=Homo sapiens GN=CCNL1	5	5	4	4	4	4	2	4	3	2	4	3	2	14	11.9	11.9	47.788	428	428;526;232;172;59	18.6								2	1		2	2					1			1	2
K7ERG2;Q9NYR9-2;C9JPP2;Q9NYR9;H7BXP1;Q9NYR9-3	K7ERG2;Q9NYR9-2;C9JPP2;Q9NYR9;H7BXP1;Q9NYR9-3	3;3;3;3;3;2	3;3;3;3;3;2	3;3;3;3;3;2	NF-kappa-B inhibitor-interacting Ras-like protein 2	NKIRAS2	>tr|K7ERG2|K7ERG2_HUMAN NF-kappa-B inhibitor-interacting Ras-like protein 2 (Fragment) OS=Homo sapiens GN=NKIRAS2 PE=2 SV=1;>sp|Q9NYR9-2|KBRS2_HUMAN Isoform 2 of NF-kappa-B inhibitor-interacting Ras-like protein 2 OS=Homo sapiens GN=NKIRAS2;>tr|C9JPP2|C9JP	6	3	3	3	2	1	3	2	1	3	2	1	3	22.7	22.7	22.7	16.388	141	141;189;189;191;229;135	12.9						2		3										1
Q96A83-2;C9JPW4;Q96A83	Q96A83-2;C9JPW4;Q96A83	2;2;2	2;2;2	2;2;2	Collagen alpha-1(XXVI) chain	COL26A1	>sp|Q96A83-2|COQA1_HUMAN Isoform 2 of Collagen alpha-1(XXVI) chain OS=Homo sapiens GN=COL26A1;>tr|C9JPW4|C9JPW4_HUMAN Collagen alpha-1(XXVI) chain OS=Homo sapiens GN=COL26A1 PE=2 SV=2;>sp|Q96A83|COQA1_HUMAN Collagen alpha-1(XXVI) chain OS=Homo sapiens GN=C	3	2	2	2	0	2	2	0	2	2	0	2	2	5	5	5	45.13	439	439;440;441	32.7														1
C9JQ41;H7C525;Q4VC31;C9JBU9	C9JQ41;H7C525;Q4VC31	5;5;5;1	5;5;5;1	5;5;5;1	Coiled-coil domain-containing protein 58	CCDC58	>tr|C9JQ41|C9JQ41_HUMAN Coiled-coil domain-containing protein 58 OS=Homo sapiens GN=CCDC58 PE=2 SV=1;>tr|H7C525|H7C525_HUMAN Coiled-coil domain-containing protein 58 (Fragment) OS=Homo sapiens GN=CCDC58 PE=4 SV=1;>sp|Q4VC31|CCD58_HUMAN Coiled-coil domain-c	4	5	5	5	4	3	4	4	3	4	4	3	4	45.4	45.4	45.4	15.296	130	130;141;144;53	19.2								13			3	3	1							6
H0Y398;C9JQ48;Q9H8U3	H0Y398;C9JQ48;Q9H8U3	1;1;1	1;1;1	1;1;1	AN1-type zinc finger protein 3	ZFAND3	>tr|H0Y398|H0Y398_HUMAN AN1-type zinc finger protein 3 (Fragment) OS=Homo sapiens GN=ZFAND3 PE=4 SV=1;>tr|C9JQ48|C9JQ48_HUMAN AN1-type zinc finger protein 3 (Fragment) OS=Homo sapiens GN=ZFAND3 PE=2 SV=1;>sp|Q9H8U3|ZFAN3_HUMAN AN1-type zinc finger protein	3	1	1	1	0	0	1	0	0	1	0	0	1	10.4	10.4	10.4	18.093	164	164;186;227	11.3		1												2
C9JQD4;O43447;H0YEL5;A6NNE7	C9JQD4;O43447;H0YEL5;A6NNE7	4;4;3;3	4;4;3;3	4;4;3;3	Peptidyl-prolyl cis-trans isomerase;Peptidyl-prolyl cis-trans isomerase H	PPIH	>tr|C9JQD4|C9JQD4_HUMAN Peptidyl-prolyl cis-trans isomerase (Fragment) OS=Homo sapiens GN=PPIH PE=2 SV=1;>sp|O43447|PPIH_HUMAN Peptidyl-prolyl cis-trans isomerase H OS=Homo sapiens GN=PPIH PE=1 SV=1;>tr|H0YEL5|H0YEL5_HUMAN Peptidyl-prolyl cis-trans isomera	4	4	4	4	3	1	3	3	1	3	3	1	3	27.8	27.8	27.8	15.8	144	144;177;96;134	16.7	3											2	2
C9JQV3;Q8N1F8;Q8N1F8-2;H7C2J7;H7C236	C9JQV3;Q8N1F8;Q8N1F8-2	5;5;4;1;1	5;5;4;1;1	5;5;4;1;1	Serine/threonine-protein kinase 11-interacting protein	STK11IP	>tr|C9JQV3|C9JQV3_HUMAN Serine/threonine-protein kinase 11-interacting protein OS=Homo sapiens GN=STK11IP PE=2 SV=1;>sp|Q8N1F8|S11IP_HUMAN Serine/threonine-protein kinase 11-interacting protein OS=Homo sapiens GN=STK11IP PE=1 SV=3;>sp|Q8N1F8-2|S11IP_HUMAN	5	5	5	5	2	2	3	2	2	3	2	2	3	5.7	5.7	5.7	120.26	1088	1088;1099;747;166;199	13.6			2			1	3	1				2
G3V3R7;P54252-4;C9JQV6;P54252-2;P54252;F5H211;G3V4F5;G3V4F4;G3V5H3;S4R399;G3V328;P54252-3;G3V3T0;G3V3T6;G3V4U9;G3V3A6;D3VVP3;D6R9I5;G3V4B1;G3V390;G3V3S5;G3V2G2;P54252-5;G3V526;E9PJN5;G3V2G1;Q9H3M9	G3V3R7;P54252-4;C9JQV6;P54252-2;P54252;F5H211;G3V4F5;G3V4F4;G3V5H3;S4R399;G3V328;P54252-3;G3V3T0;G3V3T6	5;5;5;5;5;5;4;4;4;4;4;4;3;3;2;1;1;1;1;1;1;1;1;1;1;1;1	5;5;5;5;5;5;4;4;4;4;4;4;3;3;2;1;1;1;1;1;1;1;1;1;1;1;1	5;5;5;5;5;5;4;4;4;4;4;4;3;3;2;1;1;1;1;1;1;1;1;1;1;1;1	Ataxin-3	ATXN3	>tr|G3V3R7|G3V3R7_HUMAN Ataxin-3 (Fragment) OS=Homo sapiens GN=ATXN3 PE=2 SV=1;>sp|P54252-4|ATX3_HUMAN Isoform 4 of Ataxin-3 OS=Homo sapiens GN=ATXN3;>tr|C9JQV6|C9JQV6_HUMAN Ataxin-3 OS=Homo sapiens GN=ATXN3 PE=2 SV=2;>sp|P54252-2|ATX3_HUMAN Isoform 2 of A	27	5	5	5	3	4	5	3	4	5	3	4	5	17	17	17	37.741	329	329;346;354;361;364;370;150;159;161;199;260;306;95;232;278;78;79;99;110;110;114;151;182;200;205;223;355	14.2	1	5				3		4			2							2
C9JRJ5;Q9UGP4	C9JRJ5;Q9UGP4	7;7	7;7	7;7	LIM domain-containing protein 1	LIMD1	>tr|C9JRJ5|C9JRJ5_HUMAN LIM domain-containing protein 1 OS=Homo sapiens GN=LIMD1 PE=2 SV=1;>sp|Q9UGP4|LIMD1_HUMAN LIM domain-containing protein 1 OS=Homo sapiens GN=LIMD1 PE=1 SV=1	2	7	7	7	6	4	4	6	4	4	6	4	4	16.9	16.9	16.9	65.534	620	620;676	15.8		1	1	4	4	1						3				3	2
Q9NX63;C9JRZ6;F8WAR4;G3V1K1;F8WD73	Q9NX63;C9JRZ6;F8WAR4;G3V1K1	12;12;9;7;2	12;12;9;7;2	12;12;9;7;2	Coiled-coil-helix-coiled-coil-helix domain-containing protein 3, mitochondrial	CHCHD3	>sp|Q9NX63|CHCH3_HUMAN Coiled-coil-helix-coiled-coil-helix domain-containing protein 3, mitochondrial OS=Homo sapiens GN=CHCHD3 PE=1 SV=1;>tr|C9JRZ6|C9JRZ6_HUMAN Coiled-coil-helix-coiled-coil-helix domain-containing protein 3, mitochondrial OS=Homo sapiens	5	12	12	12	12	11	12	12	11	12	12	11	12	50.2	50.2	50.2	26.152	227	227;232;241;138;63	25.1	6	5		3		2		8			6	3	3	5		3	1	2		5
C9JRZ8-2;C9JRZ8	C9JRZ8-2;C9JRZ8	2;2	1;1	1;1	Aldo-keto reductase family 1 member B15	AKR1B15	>sp|C9JRZ8-2|AK1BF_HUMAN Isoform 2 of Aldo-keto reductase family 1 member B15 OS=Homo sapiens GN=AKR1B15;>sp|C9JRZ8|AK1BF_HUMAN Aldo-keto reductase family 1 member B15 OS=Homo sapiens GN=AKR1B15 PE=2 SV=1	2	2	1	1	1	2	2	0	1	1	0	1	1	7	4.4	4.4	36.537	316	316;344	36
C9JS03;Q8N720;Q8N720-3;C9JUB9;C9IYG2	C9JS03;Q8N720;Q8N720-3;C9JUB9;C9IYG2	2;2;2;1;1	2;2;2;1;1	2;2;2;1;1	Zinc finger protein 655	ZNF655	>tr|C9JS03|C9JS03_HUMAN Zinc finger protein 655 (Fragment) OS=Homo sapiens GN=ZNF655 PE=2 SV=1;>sp|Q8N720|ZN655_HUMAN Zinc finger protein 655 OS=Homo sapiens GN=ZNF655 PE=1 SV=3;>sp|Q8N720-3|ZN655_HUMAN Isoform 3 of Zinc finger protein 655 OS=Homo sapiens	5	2	2	2	2	1	1	2	1	1	2	1	1	10.4	10.4	10.4	21.11	182	182;491;526;109;112	24.4	1		1												2
C9JSE3;O15287	C9JSE3;O15287	1;1	1;1	1;1	Fanconi anemia group G protein	FANCG	>tr|C9JSE3|C9JSE3_HUMAN Fanconi anemia group G protein (Fragment) OS=Homo sapiens GN=FANCG PE=2 SV=1;>sp|O15287|FANCG_HUMAN Fanconi anemia group G protein OS=Homo sapiens GN=FANCG PE=1 SV=1	2	1	1	1	1	1	1	1	1	1	1	1	1	5.1	5.1	5.1	23.693	215	215;622	8.83	1	2												3
C9JSU7;Q9C0K7-2;Q9C0K7;Q9C0K7-3	C9JSU7;Q9C0K7-2;Q9C0K7;Q9C0K7-3	2;2;2;1	2;2;2;1	2;2;2;1	STE20-related kinase adapter protein beta	STRADB	>tr|C9JSU7|C9JSU7_HUMAN STE20-related kinase adapter protein beta (Fragment) OS=Homo sapiens GN=STRADB PE=2 SV=2;>sp|Q9C0K7-2|STRAB_HUMAN Isoform 2 of STE20-related kinase adapter protein beta OS=Homo sapiens GN=STRADB;>sp|Q9C0K7|STRAB_HUMAN STE20-related	4	2	2	2	0	1	2	0	1	2	0	1	2	12.9	12.9	12.9	21.99	194	194;377;418;280	22								1												1
C9JTA8;Q3KRA6	C9JTA8;Q3KRA6	2;2	2;2	2;2	UPF0538 protein C2orf76	C2orf76	>tr|C9JTA8|C9JTA8_HUMAN UPF0538 protein C2orf76 (Fragment) OS=Homo sapiens GN=C2orf76 PE=2 SV=1;>sp|Q3KRA6|CB076_HUMAN UPF0538 protein C2orf76 OS=Homo sapiens GN=C2orf76 PE=1 SV=3	2	2	2	2	1	2	1	1	2	1	1	2	1	20	20	20	9.6541	85	85;126	16.4									1		6
C9JTR3;Q86VV8-3;Q86VV8;J3KTD2;Q86VV8-2;Q86VV8-4;J3KT00	C9JTR3;Q86VV8-3;Q86VV8;J3KTD2;Q86VV8-2;Q86VV8-4	4;4;4;3;3;3;1	4;4;4;3;3;3;1	4;4;4;3;3;3;1	Rotatin	RTTN	>tr|C9JTR3|C9JTR3_HUMAN Rotatin OS=Homo sapiens GN=RTTN PE=2 SV=1;>sp|Q86VV8-3|RTTN_HUMAN Isoform 3 of Rotatin OS=Homo sapiens GN=RTTN;>sp|Q86VV8|RTTN_HUMAN Rotatin OS=Homo sapiens GN=RTTN PE=1 SV=3;>tr|J3KTD2|J3KTD2_HUMAN Rotatin OS=Homo sapiens GN=RTTN P	7	4	4	4	3	2	2	3	2	2	3	2	2	3.3	3.3	3.3	178.95	1593	1593;2200;2226;500;601;879;669	23.2			1									3							2
H0YLX2;Q2KHR2-2;C9JU50;Q2KHR2;H0YLP2;H0YMH6	H0YLX2;Q2KHR2-2;C9JU50;Q2KHR2;H0YLP2	3;3;3;3;3;1	3;3;3;3;3;1	3;3;3;3;3;1	DNA-binding protein RFX7	RFX7	>tr|H0YLX2|H0YLX2_HUMAN DNA-binding protein RFX7 OS=Homo sapiens GN=RFX7 PE=2 SV=1;>sp|Q2KHR2-2|RFX7_HUMAN Isoform 2 of DNA-binding protein RFX7 OS=Homo sapiens GN=RFX7;>tr|C9JU50|C9JU50_HUMAN DNA-binding protein RFX7 OS=Homo sapiens GN=RFX7 PE=2 SV=1;>sp|	6	3	3	3	2	2	1	2	2	1	2	2	1	2.7	2.7	2.7	137.44	1276	1276;1281;1281;1363;1363;77	28.4														1
C9JUH3;Q9BSQ5-3;Q9BSQ5;Q9BSQ5-2;E9PEC4;Q9BSQ5-4	C9JUH3;Q9BSQ5-3;Q9BSQ5;Q9BSQ5-2;E9PEC4;Q9BSQ5-4	7;7;7;7;6;5	7;7;7;7;6;5	7;7;7;7;6;5	Malcavernin	CCM2	>tr|C9JUH3|C9JUH3_HUMAN Malcavernin OS=Homo sapiens GN=CCM2 PE=2 SV=1;>sp|Q9BSQ5-3|CCM2_HUMAN Isoform 3 of Malcavernin OS=Homo sapiens GN=CCM2;>sp|Q9BSQ5|CCM2_HUMAN Malcavernin OS=Homo sapiens GN=CCM2 PE=1 SV=1;>sp|Q9BSQ5-2|CCM2_HUMAN Isoform 2 of Malcaver	6	7	7	7	4	5	4	4	5	4	4	5	4	25.9	25.9	25.9	38.818	347	347;353;444;465;271;386	12.7	4			4			1	3					1			4			1	2
F8VV56;P08962-3;P08962-2;F8W022;F8VWK8;C9JV86;P08962;F8VNT9	F8VV56;P08962-3;P08962-2;F8W022;F8VWK8;C9JV86;P08962;F8VNT9	3;3;3;3;3;3;3;2	3;3;3;3;3;3;3;2	3;3;3;3;3;3;3;2	CD63 antigen	CD63	>tr|F8VV56|F8VV56_HUMAN CD63 antigen OS=Homo sapiens GN=CD63 PE=2 SV=1;>sp|P08962-3|CD63_HUMAN Isoform 3 of CD63 antigen OS=Homo sapiens GN=CD63;>sp|P08962-2|CD63_HUMAN Isoform 2 of CD63 antigen OS=Homo sapiens GN=CD63;>tr|F8W022|F8W022_HUMAN CD63 antigen	8	3	3	3	2	1	3	2	1	3	2	1	3	20.7	20.7	20.7	16.021	145	145;156;215;215;217;236;238;133	15.7		1	1	5	6	5	1	2	1	2						1	3	6	2			1
C9JVK8;Q9H6S1-3;Q9H6S1-5;Q9H6S1-4;Q9H6S1;C9JGA2	C9JVK8;Q9H6S1-3;Q9H6S1-5;Q9H6S1-4;Q9H6S1	4;4;4;4;4;1	4;4;4;4;4;1	4;4;4;4;4;1	5-azacytidine-induced protein 2	AZI2	>tr|C9JVK8|C9JVK8_HUMAN 5-azacytidine-induced protein 2 (Fragment) OS=Homo sapiens GN=AZI2 PE=2 SV=1;>sp|Q9H6S1-3|AZI2_HUMAN Isoform 2 of 5-azacytidine-induced protein 2 OS=Homo sapiens GN=AZI2;>sp|Q9H6S1-5|AZI2_HUMAN Isoform 4 of 5-azacytidine-induced pro	6	4	4	4	3	3	3	3	3	3	3	3	3	19.5	19.5	19.5	25.064	215	215;228;232;243;392;95	5.25	4	4				1							3
Q9H9P8-2;C9JVN9;Q9H9P8;G3V5S1;G3V272	Q9H9P8-2;C9JVN9;Q9H9P8	7;7;7;2;2	7;7;7;2;2	7;7;7;2;2	L-2-hydroxyglutarate dehydrogenase, mitochondrial	L2HGDH	>sp|Q9H9P8-2|L2HDH_HUMAN Isoform 2 of L-2-hydroxyglutarate dehydrogenase, mitochondrial OS=Homo sapiens GN=L2HGDH;>tr|C9JVN9|C9JVN9_HUMAN L-2-hydroxyglutarate dehydrogenase, mitochondrial OS=Homo sapiens GN=L2HGDH PE=2 SV=1;>sp|Q9H9P8|L2HDH_HUMAN L-2-hydro	5	7	7	7	5	4	6	5	4	6	5	4	6	16.6	16.6	16.6	48.505	441	441;441;463;211;236	19	2			3	1	4	1					1		1		2	1	3	4
Q63HR2-5;Q63HR2-2;F8VV64;C9JVR1;Q63HR2-6;Q63HR2;Q63HR2-4	Q63HR2-5;Q63HR2-2;F8VV64;C9JVR1;Q63HR2-6;Q63HR2;Q63HR2-4	15;15;15;15;15;15;15	14;14;14;14;14;14;14	14;14;14;14;14;14;14	Tensin-like C1 domain-containing phosphatase	TENC1	>sp|Q63HR2-5|TENC1_HUMAN Isoform 5 of Tensin-like C1 domain-containing phosphatase OS=Homo sapiens GN=TENC1;>sp|Q63HR2-2|TENC1_HUMAN Isoform 2 of Tensin-like C1 domain-containing phosphatase OS=Homo sapiens GN=TENC1;>tr|F8VV64|F8VV64_HUMAN Tensin-like C1 d	7	15	14	14	9	5	13	8	4	12	8	4	12	17.6	16.6	16.6	138.83	1285	1285;1312;1344;1399;1407;1409;1419	9.85	2		4	3	2	11		2			1					1		1		4
C9JVU9;Q9P227;Q9P227-2;K7ES65	C9JVU9;Q9P227;Q9P227-2	6;6;4;1	6;6;4;1	6;6;4;1	Rho GTPase-activating protein 23	ARHGAP23	>tr|C9JVU9|C9JVU9_HUMAN Rho GTPase-activating protein 23 OS=Homo sapiens GN=ARHGAP23 PE=2 SV=1;>sp|Q9P227|RHG23_HUMAN Rho GTPase-activating protein 23 OS=Homo sapiens GN=ARHGAP23 PE=1 SV=2;>sp|Q9P227-2|RHG23_HUMAN Isoform 2 of Rho GTPase-activating protein	4	6	6	6	3	4	2	3	4	2	3	4	2	6	6	6	151.77	1397	1397;1491;1144;83	20.8		1					2				1
Q9BSB7;C9JW63;Q9Y2D2;Q9Y2D2-2	Q9BSB7;C9JW63;Q9Y2D2;Q9Y2D2-2	1;1;1;1	1;1;1;1	1;1;1;1	UDP-N-acetylglucosamine transporter	SLC35A3	>tr|Q9BSB7|Q9BSB7_HUMAN SLC35A3 protein OS=Homo sapiens GN=SLC35A3 PE=2 SV=1;>tr|C9JW63|C9JW63_HUMAN UDP-N-acetylglucosamine transporter (Fragment) OS=Homo sapiens GN=SLC35A3 PE=2 SV=1;>sp|Q9Y2D2|S35A3_HUMAN UDP-N-acetylglucosamine transporter OS=Homo sapi	4	1	1	1	0	1	0	0	1	0	0	1	0	6.8	6.8	6.8	24.545	220	220;224;325;366	4				1
C9JW74;Q5EB52-2;Q5EB52;C9JWU9;C9JSW2;Q5EB52-3;C9JRA9;C9JCM6;C9JG66;C9JUD2	C9JW74;Q5EB52-2;Q5EB52;C9JWU9;C9JSW2;Q5EB52-3;C9JRA9;C9JCM6	6;6;6;5;5;5;3;3;1;1	6;6;6;5;5;5;3;3;1;1	4;4;4;4;4;4;3;3;1;1	Mesoderm-specific transcript homolog protein	MEST	>tr|C9JW74|C9JW74_HUMAN Mesoderm-specific transcript homolog protein OS=Homo sapiens GN=MEST PE=2 SV=1;>sp|Q5EB52-2|MEST_HUMAN Isoform 2 of Mesoderm-specific transcript homolog protein OS=Homo sapiens GN=MEST;>sp|Q5EB52|MEST_HUMAN Mesoderm-specific transcr	10	6	6	4	2	2	6	2	2	6	1	1	4	27.7	27.7	14.5	34.348	296	296;326;335;207;232;292;160;169;118;127	21.8												1	2	2				1
C9JWJ8	C9JWJ8	9	1	1	Nuclear factor 1	NFIX	>tr|C9JWJ8|C9JWJ8_HUMAN Nuclear factor 1 OS=Homo sapiens GN=NFIX PE=2 SV=1	1	9	1	1	6	3	5	0	1	0	0	1	0	27.8	4.8	4.8	50.708	460	460	15													1
E9PER6;O15530-3;C9JWR9;O15530;O15530-2;O15530-4;Q6A1A2;O15530-5;H3BQ10;H3BPW1	E9PER6;O15530-3;C9JWR9;O15530;O15530-2;O15530-4;Q6A1A2;O15530-5	10;10;10;10;9;8;7;7;2;1	10;10;10;10;9;8;7;7;2;1	10;10;10;10;9;8;7;7;2;1	3-phosphoinositide-dependent protein kinase 1;Putative 3-phosphoinositide-dependent protein kinase 2	PDPK1;PDPK2	>tr|E9PER6|E9PER6_HUMAN 3-phosphoinositide-dependent protein kinase 1 OS=Homo sapiens GN=PDPK1 PE=2 SV=1;>sp|O15530-3|PDPK1_HUMAN Isoform 3 of 3-phosphoinositide-dependent protein kinase 1 OS=Homo sapiens GN=PDPK1;>tr|C9JWR9|C9JWR9_HUMAN 3-phosphoinositide	10	10	10	10	9	10	6	9	10	6	9	10	6	23.3	23.3	23.3	60.328	529	529;530;532;556;506;429;396;454;149;88	10.1	2	8	1	3	8	5		3	1					2		3	3
Q8IZP9-9;Q8IZP9-8;Q8IZP9-7;Q8IZP9-5;Q8IZP9-6;Q8IZP9-3;C9JWS0;Q8IZP9-4;Q8IZP9-2;Q8IZP9	Q8IZP9-9;Q8IZP9-8;Q8IZP9-7;Q8IZP9-5;Q8IZP9-6;Q8IZP9-3;C9JWS0;Q8IZP9-4;Q8IZP9-2;Q8IZP9	1;1;1;1;1;1;1;1;1;1	1;1;1;1;1;1;1;1;1;1	1;1;1;1;1;1;1;1;1;1	G-protein coupled receptor 64	GPR64	>sp|Q8IZP9-9|GPR64_HUMAN Isoform 9 of G-protein coupled receptor 64 OS=Homo sapiens GN=GPR64;>sp|Q8IZP9-8|GPR64_HUMAN Isoform 8 of G-protein coupled receptor 64 OS=Homo sapiens GN=GPR64;>sp|Q8IZP9-7|GPR64_HUMAN Isoform 7 of G-protein coupled receptor 64 OS	10	1	1	1	0	1	1	0	1	1	0	1	1	1.2	1.2	1.2	106.35	966	966;979;987;993;995;1001;1001;1003;1014;1017	17			1												2
C9JWZ1;Q49A88-4;Q49A88-2;Q49A88-3;Q49A88-6;J3QT39;Q49A88	C9JWZ1;Q49A88-4;Q49A88-2;Q49A88-3;Q49A88-6;J3QT39;Q49A88	1;1;1;1;1;1;1	1;1;1;1;1;1;1	1;1;1;1;1;1;1	Coiled-coil domain-containing protein 14	CCDC14	>tr|C9JWZ1|C9JWZ1_HUMAN Coiled-coil domain-containing protein 14 (Fragment) OS=Homo sapiens GN=CCDC14 PE=2 SV=1;>sp|Q49A88-4|CCD14_HUMAN Isoform 4 of Coiled-coil domain-containing protein 14 OS=Homo sapiens GN=CCDC14;>sp|Q49A88-2|CCD14_HUMAN Isoform 2 of C	7	1	1	1	1	0	1	1	0	1	1	0	1	15.4	15.4	15.4	12.554	117	117;455;753;793;912;934;953	32
C9JYM0;O75817	C9JYM0;O75817	4;4	4;4	4;4	Ribonuclease P protein subunit p20	POP7	>tr|C9JYM0|C9JYM0_HUMAN Ribonuclease P protein subunit p20 (Fragment) OS=Homo sapiens GN=POP7 PE=2 SV=1;>sp|O75817|POP7_HUMAN Ribonuclease P protein subunit p20 OS=Homo sapiens GN=POP7 PE=1 SV=2	2	4	4	4	2	3	3	2	3	3	2	3	3	32.1	32.1	32.1	15.324	137	137;140	28.6												4								1
C9JYP6	C9JYP6	2	2	2			>tr|C9JYP6|C9JYP6_HUMAN Uncharacterized protein OS=Homo sapiens PE=4 SV=1	1	2	2	2	0	1	1	0	1	1	0	1	1	5.9	5.9	5.9	40.654	358	358	35.5
C9JYQ9;Q6P5R6;H0Y8C2	C9JYQ9;Q6P5R6;H0Y8C2	4;4;4	4;4;4	3;3;3	60S ribosomal protein L22-like 1	RPL22L1	>tr|C9JYQ9|C9JYQ9_HUMAN 60S ribosomal protein L22-like 1 OS=Homo sapiens GN=RPL22L1 PE=2 SV=1;>sp|Q6P5R6|RL22L_HUMAN 60S ribosomal protein L22-like 1 OS=Homo sapiens GN=RPL22L1 PE=1 SV=2;>tr|H0Y8C2|H0Y8C2_HUMAN 60S ribosomal protein L22-like 1 (Fragment) O	3	4	4	3	4	3	4	4	3	4	3	2	3	46.3	46.3	39.7	14.478	121	121;122;142	22.7		3						5		1	7	4	1	6						4		1
C9JYX9;Q9UKZ9	C9JYX9;Q9UKZ9	2;2	2;2	2;2	Procollagen C-endopeptidase enhancer 2	PCOLCE2	>tr|C9JYX9|C9JYX9_HUMAN Procollagen C-endopeptidase enhancer 2 OS=Homo sapiens GN=PCOLCE2 PE=2 SV=1;>sp|Q9UKZ9|PCOC2_HUMAN Procollagen C-endopeptidase enhancer 2 OS=Homo sapiens GN=PCOLCE2 PE=1 SV=1	2	2	2	2	1	2	1	1	2	1	1	2	1	7.3	7.3	7.3	33.807	303	303;415	33.3
C9JZL3	C9JZL3	9	1	1		OGT	>tr|C9JZL3|C9JZL3_HUMAN UDP-N-acetylglucosamine--peptide N-acetylglucosaminyltransferase 110 kDa subunit (Fragment) OS=Homo sapiens GN=OGT PE=2 SV=1	1	9	1	1	8	5	7	0	1	1	0	1	1	51.3	7.7	7.7	17.563	156	156	9									3
O60716-5;C9JZR2;O60716-3;O60716-2;O60716;O60716-8;O60716-7;O60716-6;O60716-4;O60716-13;O60716-11;O60716-10;O60716-9;O60716-21;O60716-19;O60716-16;O60716-18;O60716-15;O60716-17;O60716-14;O60716-12;O60716-24;O60716-23;O60716-22;O60716-20;O60716-29;O60716-27;O60716-26;O60716-25;O60716-32;O60716-31;O60716-30;O60716-28;H0YC95;E9PKY0;E9PKL1	O60716-5;C9JZR2;O60716-3;O60716-2;O60716;O60716-8;O60716-7;O60716-6;O60716-4;O60716-13;O60716-11;O60716-10;O60716-9;O60716-21;O60716-19;O60716-16;O60716-18;O60716-15;O60716-17;O60716-14;O60716-12;O60716-24;O60716-23;O60716-22;O60716-20;O60716-29;O60716-27;O60716-26;O60716-25;O60716-32;O60716-31;O60716-30;O60716-28	42;42;42;42;42;40;40;40;40;39;39;39;39;37;37;37;37;37;37;37;37;35;35;35;35;30;30;30;30;28;28;28;28;6;6;2	42;42;42;42;42;40;40;40;40;39;39;39;39;37;37;37;37;37;37;37;37;35;35;35;35;30;30;30;30;28;28;28;28;6;6;2	35;35;35;35;35;33;33;33;33;32;32;32;32;30;30;30;30;30;30;30;30;28;28;28;28;30;30;30;30;28;28;28;28;6;6;2	Catenin delta-1	CTNND1	>sp|O60716-5|CTND1_HUMAN Isoform 1A of Catenin delta-1 OS=Homo sapiens GN=CTNND1;>tr|C9JZR2|C9JZR2_HUMAN Catenin delta-1 OS=Homo sapiens GN=CTNND1 PE=2 SV=2;>sp|O60716-3|CTND1_HUMAN Isoform 1AC of Catenin delta-1 OS=Homo sapiens GN=CTNND1;>sp|O60716-2|CTND	36	42	42	35	40	39	40	40	39	40	33	32	33	53.4	53.4	43.5	104.15	933	933;938;939;962;968;912;918;941;947;879;885;908;914;832;838;858;861;864;867;887;893;811;817;840;846;610;616;639;645;589;595;618;624;123;126;129	17.3	44	20	11	15	10	26	39	16	17	8	35	27	30	18	12	13	12	7	18	9	12	6
C9K0J5;Q70E73-7;Q70E73-3;Q70E73-9;Q70E73-6;Q70E73-8;Q70E73-4	C9K0J5;Q70E73-7;Q70E73-3;Q70E73-9;Q70E73-6;Q70E73-8;Q70E73-4	18;13;13;13;13;12;12	1;1;1;1;1;0;0	1;1;1;1;1;0;0		RAPH1	>tr|C9K0J5|C9K0J5_HUMAN Ras association (RalGDS/AF-6) and pleckstrin homology domains 1, isoform CRA_b OS=Homo sapiens GN=RAPH1 PE=2 SV=1;>sp|Q70E73-7|RAPH1_HUMAN Isoform RMO1ac of Ras-associated and pleckstrin homology domains-containing protein 1 OS=Homo	7	18	1	1	14	15	17	0	1	1	0	1	1	19.8	1.8	1.8	141.18	1302	1302;619;624;644;649;617;622	14							1												1
Q7Z422-2;Q7Z422-4;Q7Z422-3;C9K0U0;Q7Z422;F8WEE8	Q7Z422-2;Q7Z422-4;Q7Z422-3;C9K0U0;Q7Z422;F8WEE8	4;4;4;4;4;2	4;4;4;4;4;2	4;4;4;4;4;2	SUZ domain-containing protein 1	SZRD1	>sp|Q7Z422-2|SZRD1_HUMAN Isoform 2 of SUZ domain-containing protein 1 OS=Homo sapiens GN=SZRD1;>sp|Q7Z422-4|SZRD1_HUMAN Isoform 4 of SUZ domain-containing protein 1 OS=Homo sapiens GN=SZRD1;>sp|Q7Z422-3|SZRD1_HUMAN Isoform 3 of SUZ domain-containing protei	6	4	4	4	3	3	1	3	3	1	3	3	1	36.4	36.4	36.4	14.604	132	132;133;134;151;152;158	8	3	2				1											1	2
O95149;C9K0X5;H3BQR0;H3BTA6;H3BSK1;H3BRI5;H3BUB4	O95149;C9K0X5;H3BQR0;H3BTA6;H3BSK1;H3BRI5	4;4;3;3;3;3;1	4;4;3;3;3;3;1	4;4;3;3;3;3;1	Snurportin-1	SNUPN	>sp|O95149|SPN1_HUMAN Snurportin-1 OS=Homo sapiens GN=SNUPN PE=1 SV=1;>tr|C9K0X5|C9K0X5_HUMAN Snurportin-1 OS=Homo sapiens GN=SNUPN PE=2 SV=1;>tr|H3BQR0|H3BQR0_HUMAN Snurportin-1 (Fragment) OS=Homo sapiens GN=SNUPN PE=2 SV=1;>tr|H3BTA6|H3BTA6_HUMAN Snurpor	7	4	4	4	3	3	3	3	3	3	3	3	3	7.2	7.2	7.2	41.142	360	360;402;63;100;136;210;200	19.4	1	3									3	3		3
CON__A2I7N0	CON__A2I7N0	9	9	3			>A2I7N0 TREMBL:A2I7N0;Q28922;Q3ZEJ6 (Bos taurus) SERPINA3-4	1	9	9	3	4	5	6	4	5	6	2	1	2	20.7	20.7	9.2	46.311	411	411	15.6	2	2	1					4			1	7	1							1
CON__A2I7N3	CON__A2I7N3	6	2	2			>A2I7N3 TREMBL:A2I7N3;Q27984 (Bos taurus) SERPINA3-7	1	6	2	2	1	4	5	1	1	2	1	1	2	15.3	4.6	4.6	46.941	417	417	19.4											3	5
CON__ENSEMBL:ENSBTAP00000006074	CON__ENSEMBL:ENSBTAP00000006074	1	1	1			>ENSEMBL:ENSBTAP00000006074 (Bos taurus) 81 kDa protein	1	1	1	1	1	1	1	1	1	1	1	1	1	1.9	1.9	1.9	80.674	747	747	26.6							1												1
CON__ENSEMBL:ENSBTAP00000007350	CON__ENSEMBL:ENSBTAP00000007350	63	63	12			>ENSEMBL:ENSBTAP00000007350 (Bos taurus) similar to Complement C4-A precursor	1	63	63	12	51	52	59	51	52	59	9	11	10	44.2	44.2	11.4	192.99	1742	1742	20.2	19	12	5	20	27	8	3	22	1	11	27	57	25	13	14	23	25	9	4	10	4	14
CON__ENSEMBL:ENSBTAP00000013050	CON__ENSEMBL:ENSBTAP00000013050	2	2	2			>ENSEMBL:ENSBTAP00000013050 (Bos taurus) hypothetical protein	1	2	2	2	0	2	0	0	2	0	0	2	0	3.1	3.1	3.1	51.988	452	452	9.5								1			1
CON__ENSEMBL:ENSBTAP00000014147	CON__ENSEMBL:ENSBTAP00000014147	2	2	2			>ENSEMBL:ENSBTAP00000014147 (Bos taurus) 12 kDa protein	1	2	2	2	0	2	0	0	2	0	0	2	0	27.4	27.4	27.4	11.756	113	113	11											2
CON__ENSEMBL:ENSBTAP00000016046	CON__ENSEMBL:ENSBTAP00000016046	5	2	2			>ENSEMBL:ENSBTAP00000016046 (Bos taurus) similar to fibulin-1 C isoform 1	1	5	2	2	2	5	2	0	2	0	0	2	0	7.9	2.8	2.8	77.456	706	706	31.5
CON__ENSEMBL:ENSBTAP00000018229	CON__ENSEMBL:ENSBTAP00000018229	6	1	1			>ENSEMBL:ENSBTAP00000018229 (Bos taurus) 54 kDa protein	1	6	1	1	0	6	0	0	1	0	0	1	0	19.4	2.1	2.1	53.661	475	475	11.5											1	1
CON__ENSEMBL:ENSBTAP00000018574	CON__ENSEMBL:ENSBTAP00000018574	6	6	6			>ENSEMBL:ENSBTAP00000018574 (Bos taurus) 55 kDa protein	1	6	6	6	3	6	2	3	6	2	3	6	2	21.6	21.6	21.6	55.207	496	496	16.4	1	2		5					3					2		1		1		1	1
CON__ENSEMBL:ENSBTAP00000023055	CON__ENSEMBL:ENSBTAP00000023055	4	4	2			>ENSEMBL:ENSBTAP00000023055 (Bos taurus) 68 kDa protein	1	4	4	2	3	2	3	3	2	3	1	0	2	10.3	10.3	6.6	67.703	634	634	6	2			6	1
CON__ENSEMBL:ENSBTAP00000023402	CON__ENSEMBL:ENSBTAP00000023402	1	1	1			>ENSEMBL:ENSBTAP00000023402 (Bos taurus) 46 kDa protein	1	1	1	1	0	1	0	0	1	0	0	1	0	3.2	3.2	3.2	46.017	411	411	7							2
CON__ENSEMBL:ENSBTAP00000024146;H0YGH6	CON__ENSEMBL:ENSBTAP00000024146	82;2	82;2	75;0			>ENSEMBL:ENSBTAP00000024146 (Bos taurus) similar to alpha-2-macroglobulin isoform 1	2	82	82	75	71	76	69	71	76	69	64	69	63	68.7	68.7	64.9	164.34	1477	1477;200	12	144	231	192	82	93	89	46	25	8	47	25	136	35	71	131	28	30	35	15	8		14
CON__ENSEMBL:ENSBTAP00000024466;CON__ENSEMBL:ENSBTAP00000024462	CON__ENSEMBL:ENSBTAP00000024466;CON__ENSEMBL:ENSBTAP00000024462	4;3	4;3	4;3			>ENSEMBL:ENSBTAP00000024466 (Bos taurus) 44 kDa protein;>ENSEMBL:ENSBTAP00000024462 (Bos taurus) 47 kDa protein	2	4	4	4	3	3	2	3	3	2	3	3	2	13	13	13	43.9	401	401;419	14.1		1	1					6							1	1				4
CON__ENSEMBL:ENSBTAP00000025008;Q9H4B7	CON__ENSEMBL:ENSBTAP00000025008;Q9H4B7	9;6	4;1	4;1	Tubulin beta-1 chain	TUBB1	>ENSEMBL:ENSBTAP00000025008 (Bos taurus) hypothetical protein;>sp|Q9H4B7|TBB1_HUMAN Tubulin beta-1 chain OS=Homo sapiens GN=TUBB1 PE=1 SV=1	2	9	4	4	6	8	5	1	3	0	1	3	0	18.7	11.6	11.6	59.299	536	536;451	29.8													1
CON__ENSEMBL:ENSBTAP00000031360	CON__ENSEMBL:ENSBTAP00000031360	1	1	1			>ENSEMBL:ENSBTAP00000031360 (Bos taurus) 55 kDa protein	1	1	1	1	0	1	0	0	1	0	0	1	0	2.4	2.4	2.4	54.678	491	491	30
CON__ENSEMBL:ENSBTAP00000031900;P00450;E9PFZ2;D6RE86;H7C5R1	CON__ENSEMBL:ENSBTAP00000031900	19;3;2;1;1	19;3;2;1;1	19;3;2;1;1			>ENSEMBL:ENSBTAP00000031900 (Bos taurus) 121 kDa protein	5	19	19	19	2	13	15	2	13	15	2	13	15	24.2	24.2	24.2	121.45	1064	1064;1065;946;179;852	32													2
CON__ENSEMBL:ENSBTAP00000032840	CON__ENSEMBL:ENSBTAP00000032840	33	33	31			>ENSEMBL:ENSBTAP00000032840 (Bos taurus) similar to apolipoprotein B, partial	1	33	33	31	26	25	28	26	25	28	24	23	26	47.4	47.4	44.7	92.273	825	825	14.9	20	22	7	4	4	8	1	15		3	11	25	8	12	2		3	4		9
CON__ENSEMBL:ENSBTAP00000034412	CON__ENSEMBL:ENSBTAP00000034412	4	4	4			>ENSEMBL:ENSBTAP00000034412 (Bos taurus) similar to C4b-binding protein alpha chain	1	4	4	4	1	2	4	1	2	4	1	2	4	19.6	19.6	19.6	22.336	199	199	12.8	1	3										2	1							1
CON__ENSEMBL:ENSBTAP00000037665	CON__ENSEMBL:ENSBTAP00000037665	19	19	19			>ENSEMBL:ENSBTAP00000037665 (Bos taurus) similar to Pregnancy zone protein, partial	1	19	19	19	15	16	16	15	16	16	15	16	16	37.9	37.9	37.9	65.19	578	578	15.2	6	9	15	11	6	13	14	5	3	6	4	12	1		14	5		6	9	1	4	1
CON__ENSEMBL:ENSBTAP00000038329	CON__ENSEMBL:ENSBTAP00000038329	2	1	1			>ENSEMBL:ENSBTAP00000038329 (Bos taurus) 9 kDa protein	1	2	1	1	1	2	2	0	1	1	0	1	1	27.5	15	15	8.5787	80	80	7.6		3												2
CON__H-INV:HIT000292931	CON__H-INV:HIT000292931	22	1	1			>H-INV:HIT000292931 Tax_Id=9606 Gene_Symbol=- Similar to Keratin, type II cytoskeletal 8	1	22	1	1	22	18	22	1	0	1	1	0	1	38.8	2.5	2.5	49.448	443	443	37.7
O43790;CON__O43790;P78385;CON__Q6NT21;CON__P78385;Q14533;CON__Q14533;P78386;CON__P78386;CON__Q61726;A6NCN2;F5GYI5	O43790;CON__O43790;P78385;CON__Q6NT21;CON__P78385;Q14533;CON__Q14533;P78386;CON__P78386;CON__Q61726;A6NCN2;F5GYI5	4;4;4;4;4;4;4;4;4;3;2;2	2;2;2;2;2;2;2;2;2;1;2;2	2;2;2;2;2;2;2;2;2;1;2;2	Keratin, type II cuticular Hb6;Keratin, type II cuticular Hb3;Keratin, type II cuticular Hb1;Keratin, type II cuticular Hb5;Keratin-81-like protein KRT121P	KRT86;KRT83;KRT81;KRT85;KRT121P	>sp|O43790|KRT86_HUMAN Keratin, type II cuticular Hb6 OS=Homo sapiens GN=KRT86 PE=1 SV=1;>O43790 SWISS-PROT:O43790 Keratin, type II cuticular Hb6 (Hair keratin, type II Hb6) (ghHb6) - Homo sapiens (Human).;>sp|P78385|KRT83_HUMAN Keratin, type II cuticular	12	4	2	2	2	1	4	0	0	2	0	0	2	6	4.1	4.1	53.5	486	486;486;493;493;493;505;505;507;507;479;255;295	2		2
CON__P00735;E9PIT3;P00734	CON__P00735	10;4;4	10;4;4	10;4;4			>P00735 SWISS-PROT:P00735 (Bos taurus) Prothrombin precursor (Fragment)	3	10	10	10	3	10	3	3	10	3	3	10	3	26.1	26.1	26.1	70.505	625	625;583;622	21	6	2				3					7	2	3					1
CON__P00761	CON__P00761	9	9	9			>P00761 SWISS-PROT:P00761|TRYP_PIG Trypsin - Sus scrofa (Pig).	1	9	9	9	9	9	9	9	9	9	9	9	9	58.9	58.9	58.9	24.409	231	231	19.3	9	1	6	14	12	2		1	3	7	11	8	5		3	14	6					9
CON__P00978	CON__P00978	5	5	5			>P00978 SWISS-PROT:P00978 (Bos taurus) AMBP protein precursor	1	5	5	5	4	5	3	4	5	3	4	5	3	15.9	15.9	15.9	39.234	352	352	18		3			4							3		1			4
CON__P01030	CON__P01030	58	8	8			>P01030 SWISS-PROT:P01030 (Bos taurus) similar to Complement C4-A precursor	1	58	8	8	48	45	54	7	5	6	7	5	6	37.3	5.3	5.3	192.79	1741	1741	21	2	2	3	3	1			6		2	6	14		2	3	2	2			4		4
CON__P01044-1;CON__Q2KJ62	CON__P01044-1;CON__Q2KJ62	10;9	10;9	3;3			>P01044-1 SWISS-PROT:P01044-1 (Bos taurus) Isoform HMW of Kininogen-1 precursor;>Q2KJ62 TREMBL:Q2KJ62 (Bos taurus) KNG protein	2	10	10	3	5	6	5	5	6	5	2	2	3	21.4	21.4	8.7	68.889	621	621;621	11.2	6		3	2								3	4
CON__P01966	CON__P01966	10	10	6			>P01966 SWISS-PROT:P01966 (Bos taurus) Hemoglobin subunit alpha	1	10	10	6	8	9	7	8	9	7	4	6	4	86.6	86.6	62.7	15.184	142	142	23.6		5	10				9	11	4		3	10			16				8	4
CON__P02070;E9PBW4;P69892;P69891;P02100	CON__P02070	6;2;2;2;2	2;1;1;1;1	2;1;1;1;1			>P02070 SWISS-PROT:P02070 (Bos taurus) Hemoglobin subunit beta	5	6	2	2	2	6	3	0	2	0	0	2	0	39.3	15.2	15.2	15.954	145	145;137;147;147;147	32.7
P02533;CON__P02533;K7ENV3;Q7Z3Y9;CON__Q7Z3Y9	P02533;CON__P02533	28;28;3;1;1	17;17;3;0;0	2;2;0;0;0	Keratin, type I cytoskeletal 14	KRT14	>sp|P02533|K1C14_HUMAN Keratin, type I cytoskeletal 14 OS=Homo sapiens GN=KRT14 PE=1 SV=4;>P02533 SWISS-PROT:P02533 Tax_Id=9606 Gene_Symbol=KRT14 Keratin, type I cytoskeletal 14	5	28	17	2	24	20	21	13	12	11	2	1	2	49.2	38.1	5.3	51.561	472	472;472;49;468;468	25	4	5			1						1	8	1	10
P02538;CON__P02538	P02538;CON__P02538	26;26	1;1	1;1	Keratin, type II cytoskeletal 6A	KRT6A	>sp|P02538|K2C6A_HUMAN Keratin, type II cytoskeletal 6A OS=Homo sapiens GN=KRT6A PE=1 SV=3;>P02538 SWISS-PROT:P02538 Tax_Id=9606 Gene_Symbol=KRT6A Keratin, type II cytoskeletal 6A	2	26	1	1	20	15	16	1	1	0	1	1	0	37.8	1.8	1.8	60.044	564	564;564	39
CON__P02584	CON__P02584	6	2	2			>P02584 SWISS-PROT:P02584 (Bos taurus) Profilin-1	1	6	2	2	4	6	5	0	2	1	0	2	1	42.9	21.4	21.4	15.057	140	140	28.3					1
CON__P02662	CON__P02662	1	1	1			>P02662 SWISS-PROT:P02662 Alpha-S1-casein - Bos taurus (Bovine).	1	1	1	1	0	1	0	0	1	0	0	1	0	5.5	5.5	5.5	22.975	199	199	3			1
CON__P02672	CON__P02672	6	6	6			>P02672 SWISS-PROT:P02672 (Bos taurus) Fibrinogen alpha chain precursor	1	6	6	6	0	6	0	0	6	0	0	6	0	10.9	10.9	10.9	67.011	615	615	30.3												1					1
CON__P02676	CON__P02676	6	6	6			>P02676 SWISS-PROT:P02676 (Bos taurus) similar to Fibrinogen beta chain precursor	1	6	6	6	1	6	2	1	6	2	1	6	2	15.8	15.8	15.8	56.44	495	495	25.1			1						2								1				2
P02768;CON__P02768-1;H0YA55;D6RHD5;B7WNR0;P02768-2;C9JKR2;H7C013	P02768;CON__P02768-1;H0YA55;D6RHD5;B7WNR0;P02768-2;C9JKR2	9;9;8;7;7;6;6;3	3;3;2;2;2;1;1;2	3;3;2;2;2;1;1;2	Serum albumin	ALB	>sp|P02768|ALBU_HUMAN Serum albumin OS=Homo sapiens GN=ALB PE=1 SV=2;>P02768-1 SWISS-PROT:P02768-1 Tax_Id=9606 Gene_Symbol=ALB Isoform 1 of Serum albumin precursor;>tr|H0YA55|H0YA55_HUMAN Serum albumin (Fragment) OS=Homo sapiens GN=ALB PE=4 SV=1;>tr|D6RHD5	8	9	3	3	4	5	9	0	0	3	0	0	3	11.7	5.3	5.3	69.366	609	609;609;454;459;494;417;417;197	38
CON__P02769	CON__P02769	45	45	39			>P02769 SWISS-PROT:P02769 (Bos taurus) Bovine serum albumin precursor	1	45	45	39	38	43	44	38	43	44	34	38	38	68.5	68.5	62.3	69.293	607	607	17.9	77	58	38	28	25	16	16	2	2	25	17	29	32	41	17	23	15	11	6			8
CON__P02777	CON__P02777	5	5	5			>P02777 SWISS-PROT:P02777 (Bos taurus) similar to Platelet factor 4	1	5	5	5	3	5	2	3	5	2	3	5	2	19.6	19.6	19.6	24.241	230	230	20.2			1	2	3	1		6			1	3			1	1	2	1		4		2
CON__P04258	CON__P04258	24	6	6			>P04258 SWISS-PROT:P04258 (Bos taurus) Similar to Collagen alpha 1(III) chain	1	24	6	6	18	14	22	6	5	6	6	5	6	20.5	6.1	6.1	138.44	1466	1466	19.5	2					4	5			2	11	3	2				1	14	6
CON__P04259	CON__P04259	26	10	0			>P04259 SWISS-PROT:P04259 Tax_Id=9606 Gene_Symbol=KRT6B Keratin, type II cytoskeletal 6B	1	26	10	0	20	15	15	7	4	1	0	0	0	36.9	17	0	59.998	564	564	22.5	1	2			1			1						1
CON__P05784	CON__P05784	19	1	1			>P05784 SWISS-PROT:P05784 Tax_Id=10090 Gene_Symbol=Krt18 Keratin, type I cytoskeletal 18	1	19	1	1	14	15	19	0	0	1	0	0	1	28.4	5.4	5.4	47.538	423	423	31
P05787;CON__P05787;P05787-2;F8VUG2;F8W1U3;F8VP67;F8VRG4;CON__H-INV:HIT000016045;H0YIB2;F8VQY3	P05787;CON__P05787;P05787-2;F8VUG2;F8W1U3	46;46;46;29;26;19;13;7;3;3	39;39;39;24;21;16;11;4;3;3	15;15;15;10;9;6;5;4;1;3	Keratin, type II cytoskeletal 8	KRT8	>sp|P05787|K2C8_HUMAN Keratin, type II cytoskeletal 8 OS=Homo sapiens GN=KRT8 PE=1 SV=7;>P05787 SWISS-PROT:P05787 Tax_Id=9606 Gene_Symbol=KRT8 Keratin, type II cytoskeletal 8;>sp|P05787-2|K2C8_HUMAN Isoform 2 of Keratin, type II cytoskeletal 8 OS=Homo sapi	10	46	39	15	45	37	44	38	32	38	14	11	14	72.7	67.3	34	53.704	483	483;483;511;273;289;113;177;99;83;180	20.2	65	32	18	1	13	3		9	1	4	2	6	63	36	25	2	14	13	1	12		10
CON__P06868;P00747	CON__P06868	14;1	14;1	14;1			>P06868 SWISS-PROT:P06868 (Bos taurus) Plasminogen precursor	2	14	14	14	9	10	8	9	10	8	9	10	8	18.8	18.8	18.8	91.215	812	812;810	17.5	5			4	7	3	4	1				2	1				2	1	4
H0Y8D1;Q8NHM4;P07478;P07477;CON__P07477;E7EQ64	H0Y8D1;Q8NHM4;P07478;P07477;CON__P07477;E7EQ64	1;1;1;1;1;1	1;1;1;1;1;1	1;1;1;1;1;1	Putative trypsin-6;Trypsin-2;Trypsin-1;Alpha-trypsin chain 1;Alpha-trypsin chain 2	PRSS1;TRY6;PRSS2	>tr|H0Y8D1|H0Y8D1_HUMAN Trypsin-1 (Fragment) OS=Homo sapiens GN=PRSS1 PE=2 SV=1;>sp|Q8NHM4|TRY6_HUMAN Putative trypsin-6 OS=Homo sapiens GN=TRY6 PE=5 SV=1;>sp|P07478|TRY2_HUMAN Trypsin-2 OS=Homo sapiens GN=PRSS2 PE=1 SV=1;>sp|P07477|TRY1_HUMAN Trypsin-1 OS	6	1	1	1	1	1	1	1	1	1	1	1	1	14.1	14.1	14.1	15.421	142	142;247;247;247;247;261	14.5	3									1			3
P08727;CON__P08727;K7EMS3;C9JM50;CON__P19001;Q99456;CON__Q99456	P08727;CON__P08727;K7EMS3;C9JM50	33;33;17;17;10;2;2	31;31;17;15;8;2;2	19;19;10;5;1;1;1	Keratin, type I cytoskeletal 19	KRT19	>sp|P08727|K1C19_HUMAN Keratin, type I cytoskeletal 19 OS=Homo sapiens GN=KRT19 PE=1 SV=4;>P08727 SWISS-PROT:P08727 Tax_Id=9606 Gene_Symbol=KRT19 Keratin, type I cytoskeletal 19;>tr|K7EMS3|K7EMS3_HUMAN Keratin, type I cytoskeletal 19 (Fragment) OS=Homo sap	7	33	31	19	32	28	29	30	26	27	19	17	16	68	64	48.2	44.105	400	400;400;181;196;403;494;494	20.3	14	13		18	9	1						6	15	21		24	11	3				2
CON__P08729;CON__Q9DCV7;K7EJU1;U3KPR1;B4DIR1;K7ELP4;K7EKH9;H0YHD9;F8VS61;Q6KB66-2;Q6KB66;CON__Q6KB66-1;Q6KB66-3	CON__P08729	33;9;3;2;2;2;2;1;1;1;1;1;1	2;0;0;0;0;0;0;0;0;0;0;0;0	2;0;0;0;0;0;0;0;0;0;0;0;0			>P08729 SWISS-PROT:P08729 Tax_Id=9606 Gene_Symbol=KRT7 Keratin, type II cytoskeletal 7	13	33	2	2	23	28	28	1	2	1	1	2	1	58.2	2.1	2.1	51.417	469	469;457;248;143;179;189;261;143;248;422;452;452;487	22.8	1
CON__P08730-1	CON__P08730-1	9	2	2			>P08730-1 SWISS-PROT:P08730-1 Tax_Id=10090 Gene_Symbol=Krt13 Isoform 1 of Keratin, type I cytoskeletal 13	1	9	2	2	9	6	6	2	2	0	2	2	0	13.7	5	5	47.754	437	437	16.7	1												2					2
P08779;CON__P08779;K7ENW6	P08779;CON__P08779	26;26;5	10;10;4	7;7;1	Keratin, type I cytoskeletal 16	KRT16	>sp|P08779|K1C16_HUMAN Keratin, type I cytoskeletal 16 OS=Homo sapiens GN=KRT16 PE=1 SV=4;>P08779 SWISS-PROT:P08779 Tax_Id=9606 Gene_Symbol=KRT16 Keratin, type I cytoskeletal 16	3	26	10	7	21	19	20	6	7	9	4	5	6	48.6	24.1	17.3	51.267	473	473;473;162	22.6	5	2		2			2						5	3					1
CON__P12763;P02765;C9JV77	CON__P12763	9;2;1	9;2;1	9;2;1			>P12763 SWISS-PROT:P12763 (Bos taurus) Alpha-2-HS-glycoprotein precursor	3	9	9	9	6	9	7	6	9	7	6	9	7	35.1	35.1	35.1	38.418	359	359;367;368	14.6	15		2	12	17	8	5				3	5	2		1	3	1	9	2
P13645;CON__P13645;CON__P02535-1;Q7Z3Y7;CON__Q7Z3Y7;Q2M2I5;CON__Q2M2I5;Q7Z3Z0;CON__Q7Z3Z0;Q7Z3Y8;CON__Q7Z3Y8	P13645;CON__P13645	29;29;12;5;5;3;3;2;2;2;2	27;27;11;4;4;2;2;2;2;2;2	21;21;7;1;1;0;0;0;0;0;0	Keratin, type I cytoskeletal 10	KRT10	>sp|P13645|K1C10_HUMAN Keratin, type I cytoskeletal 10 OS=Homo sapiens GN=KRT10 PE=1 SV=6;>P13645 SWISS-PROT:P13645 Tax_Id=9606 Gene_Symbol=KRT10 Keratin, type I cytoskeletal 10	11	29	27	21	24	24	27	22	23	25	16	18	20	41.8	41.8	36	58.826	584	584;593;570;464;486;525;525;450;450;459;459	22.1	16	9	4		10	6	8	2		20	4	3	14	16	6	3	11	9	17	5	1	32
P13647;CON__P13647;F8W0C6;H0YI76;H0YIN9;CON__P07744;F8VV57;F8VU69	P13647;CON__P13647	28;28;13;12;7;4;3;1	20;20;7;10;5;0;3;1	4;4;0;3;1;0;1;0	Keratin, type II cytoskeletal 5	KRT5	>sp|P13647|K2C5_HUMAN Keratin, type II cytoskeletal 5 OS=Homo sapiens GN=KRT5 PE=1 SV=3;>P13647 SWISS-PROT:P13647 Tax_Id=9606 Gene_Symbol=KRT5 Keratin, type II cytoskeletal 5	8	28	20	4	19	20	20	12	14	13	2	3	3	35.4	27.6	6.1	62.378	590	590;590;179;201;196;525;132;147	19.7	7	1	3		2	2	1			1	2		6	3	3		1	3				1
CON__P13717	CON__P13717	16	16	16			>P13717 SWISS-PROT:P13717 Nuclease - Serratia marcescens.	1	16	16	16	13	15	14	13	15	14	13	15	14	72.9	72.9	72.9	28.944	266	266	34.6									2	2												1
CON__P15497	CON__P15497	13	13	13			>P15497 SWISS-PROT:P15497 (Bos taurus) Apolipoprotein A-I precursor	1	13	13	13	5	9	11	5	9	11	5	9	11	43.8	43.8	43.8	30.276	265	265	16.5	7	7			5	1							1	3			3	1
CON__P15636	CON__P15636	13	13	13			>P15636 SWISS-PROT:P15636 Protease I precursor Lysyl endopeptidase Achromobacter lyticus.	1	13	13	13	10	12	10	10	12	10	10	12	10	22.1	22.1	22.1	68.124	653	653	22.6		11	12	13	12	21	15	18	5	18	7	53	1	11	8	13	7	21	19	13	7	21
CON__P17690;J3KS17;P02749	CON__P17690	6;1;1	6;1;1	6;1;1			>P17690 SWISS-PROT:P17690 (Bos taurus) Beta-2-glycoprotein 1 precursor	3	6	6	6	3	4	5	3	4	5	3	4	5	27	27	27	38.252	345	345;104;345	16.7					3	3					4	2					1	2
CON__P17697	CON__P17697	3	3	3			>P17697 SWISS-PROT:P17697 (Bos taurus) Clusterin precursor	1	3	3	3	1	2	2	1	2	2	1	2	2	8.2	8.2	8.2	51.113	439	439	14.8	3													1
P20930;CON__P20930	P20930;CON__P20930	65;65	65;65	65;65	Filaggrin	FLG	>sp|P20930|FILA_HUMAN Filaggrin OS=Homo sapiens GN=FLG PE=1 SV=3;>P20930 SWISS-PROT:P20930 Tax_Id=9606 Gene_Symbol=FLG Filaggrin	2	65	65	65	44	24	60	44	24	60	44	24	60	33.5	33.5	33.5	435.16	4061	4061;4061	28		2	8	4		4	22	1			1	6	1	7	16	15	3	10	73	11		1
CON__P28800;C9JMH6;P08697-2;P08697	CON__P28800	7;1;1;1	7;1;1;1	7;1;1;1			>P28800 SWISS-PROT:P28800 (Bos taurus) Alpha-2-antiplasmin precursor	4	7	7	7	4	7	4	4	7	4	4	7	4	15.7	15.7	15.7	54.71	492	492;255;427;491	11.6	3			1	2		10				1	3	2					1	2
CON__P34955	CON__P34955	17	17	17			>P34955 SWISS-PROT:P34955 (Bos taurus) Alpha-1-antiproteinase precursor	1	17	17	17	13	14	13	13	14	13	13	14	13	40.1	40.1	40.1	46.103	416	416	12.2	44	12	18	19	9	6	28	5	1	4	6	7	12	7	7	14	6	3	6	2	1	4
P35527;CON__P35527;K7EQQ3	P35527;CON__P35527;K7EQQ3	26;26;14	25;25;14	25;25;14	Keratin, type I cytoskeletal 9	KRT9	>sp|P35527|K1C9_HUMAN Keratin, type I cytoskeletal 9 OS=Homo sapiens GN=KRT9 PE=1 SV=3;>P35527 SWISS-PROT:P35527 Tax_Id=9606 Gene_Symbol=KRT9 Keratin, type I cytoskeletal 9;>tr|K7EQQ3|K7EQQ3_HUMAN Keratin, type I cytoskeletal 9 OS=Homo sapiens GN=KRT9 PE=2	3	26	25	25	22	21	21	21	21	20	21	21	20	55.2	54.1	54.1	62.064	623	623;623;390	21	15	11	6	1	1	1	2			3	5	12	17	18	9	2		1	4			7
CON__P41361;P01008	CON__P41361	13;3	13;3	13;3			>P41361 SWISS-PROT:P41361 (Bos taurus) Antithrombin-III precursor	2	13	13	13	6	13	11	6	13	11	6	13	11	31.8	31.8	31.8	52.347	465	465;464	14.4		3	2	8	8	2		4	4	2	1	8				7	2				1
P48668;CON__P48668	P48668;CON__P48668	26;26	1;1	0;0	Keratin, type II cytoskeletal 6C	KRT6C	>sp|P48668|K2C6C_HUMAN Keratin, type II cytoskeletal 6C OS=Homo sapiens GN=KRT6C PE=1 SV=3;>P48668 SWISS-PROT:P48668 Tax_Id=9606 Gene_Symbol=KRT6C Keratin, type II cytoskeletal 6C	2	26	1	0	19	15	16	0	0	1	0	0	0	36.9	3	0	60.024	564	564;564	26
CON__P50448	CON__P50448	5	5	5			>P50448 SWISS-PROT:P50448 (Bos taurus) Factor XIIa inhibitor precursor	1	5	5	5	3	4	4	3	4	4	3	4	4	11.1	11.1	11.1	51.723	468	468	16	2	2			1						5	4		2
CON__P81644	CON__P81644	2	2	2			>P81644 SWISS-PROT:P81644 (Bos taurus) Apolipoprotein A-II precursor	1	2	2	2	1	1	1	1	1	1	1	1	1	17	17	17	11.202	100	100	19.5					1								1
CON__Q03247	CON__Q03247	14	11	11			>Q03247 SWISS-PROT:Q03247 (Bos taurus) Apolipoprotein E precursor	1	14	11	11	12	12	8	9	9	5	9	9	5	45.3	36.1	36.1	35.979	316	316	11.6	12	6			1	1		1					4	4						1
CON__Q05B55	CON__Q05B55	1	1	1			>Q05B55 TREMBL:Q05B55 (Bos taurus) Similar to Ig kappa chain C region	1	1	1	1	0	1	0	0	1	0	0	1	0	7.9	7.9	7.9	26.59	240	240	2		1
CON__Q0IIK2;CON__Q29443;P02788-2;E7EQB2;E7ER44;P02788	CON__Q0IIK2;CON__Q29443	40;39;2;2;2;2	40;39;2;2;2;2	39;38;2;2;2;2			>Q0IIK2 TREMBL:Q0IIK2 (Bos taurus) Transferrin;>Q29443 SWISS-PROT:Q29443 Serotransferrin - Bos taurus (Bovine).	6	40	40	39	28	36	28	28	36	28	28	35	27	58.2	58.2	57.1	77.738	704	704;685;666;696;708;710	14.5	16	6	15	12	10	3	7	42	1	3	9	13	9	3	7	6	3	2	2	13		2
CON__Q0V8M9;E7ET33;Q06033-2;Q06033	CON__Q0V8M9	20;5;5;5	20;5;5;5	20;5;5;5			>Q0V8M9 TREMBL:Q0V8M9;Q9TRI0 (Bos taurus) similar to inter-alpha (globulin) inhibitor H3 isoform 2	4	20	20	20	17	17	16	17	17	16	17	17	16	28.5	28.5	28.5	99.536	891	891;698;886;890	20	40	1	1	3	3			6			1	54	26	4		1	4	1	1	5
CON__Q0VCM5;H7C0N0;P19827-3;F5H7E1;P19827-2;P19827	CON__Q0VCM5	5;1;1;1;1;1	5;1;1;1;1;1	5;1;1;1;1;1			>Q0VCM5 TREMBL:Q0VCM5 (Bos taurus) Similar to Inter-alpha-trypsin inhibitor heavy chain H1	6	5	5	5	2	5	2	2	5	2	2	5	2	6.4	6.4	6.4	101.24	906	906;464;623;645;769;911	17.3	1	1				1	4							2			1		4
CON__Q148H6	CON__Q148H6	6	1	1			>Q148H6 TREMBL:Q148H6 (Bos taurus) Hypothetical protein MGC139876	1	6	1	1	4	3	5	0	0	1	0	0	1	8.8	1.5	1.5	50.775	464	464	1	1
Q14CN4-3;Q14CN4-2;Q14CN4;CON__Q14CN4-1;CON__Q6IME9;B4DXK4;Q3SY84;CON__Q3SY84;Q86Y46-2;H0YIG3	Q14CN4-3;Q14CN4-2;Q14CN4;CON__Q14CN4-1;CON__Q6IME9;B4DXK4;Q3SY84;CON__Q3SY84	6;6;6;6;5;4;3;3;2;1	2;2;2;2;1;1;1;1;1;1	0;0;0;0;0;0;0;0;0;0	Keratin, type II cytoskeletal 72;Keratin, type II cytoskeletal 71	KRT72;KRT71	>sp|Q14CN4-3|K2C72_HUMAN Isoform 3 of Keratin, type II cytoskeletal 72 OS=Homo sapiens GN=KRT72;>sp|Q14CN4-2|K2C72_HUMAN Isoform 2 of Keratin, type II cytoskeletal 72 OS=Homo sapiens GN=KRT72;>sp|Q14CN4|K2C72_HUMAN Keratin, type II cytoskeletal 72 OS=Homo	10	6	2	0	5	5	5	2	2	2	0	0	0	11.1	4.5	0	51.123	469	469;510;511;511;520;323;523;523;381;192	24.8																		3				2
CON__Q1A7A4	CON__Q1A7A4	7	7	7			>Q1A7A4 TREMBL:Q1A7A4 (Bos taurus) similar to complement component C5	1	7	7	7	1	5	1	1	5	1	1	5	1	6.3	6.3	6.3	188.74	1677	1677	11.9		1				1		1			1	2
CON__Q1RMK2	CON__Q1RMK2	6	6	6			>Q1RMK2 TREMBL:Q1RMK2 (Bos taurus) IGHM protein	1	6	6	6	3	5	2	3	5	2	3	5	2	14.1	14.1	14.1	65.056	597	597	19.4				1	1		1									1	3	4
CON__Q1RMN8	CON__Q1RMN8	1	1	1			>Q1RMN8 TREMBL:Q1RMN8 (Bos taurus) Similar to Immunoglobulin lambda-like polypeptide 1	1	1	1	1	1	1	1	1	1	1	1	1	1	6.8	6.8	6.8	24.536	234	234	16.2					2												2
CON__Q28065	CON__Q28065	3	3	3			>Q28065 SWISS-PROT:Q28065 (Bos taurus) C4b-binding protein alpha chain precursor	1	3	3	3	1	3	2	1	3	2	1	3	2	5.9	5.9	5.9	68.886	610	610	27.7						1						1
CON__Q28085	CON__Q28085	11	11	11			>Q28085 SWISS-PROT:Q28085 (Bos taurus) Complement factor H precursor	1	11	11	11	7	9	8	7	9	8	7	9	8	12.1	12.1	12.1	140.37	1236	1236	20.3			1	5			2					1	1			5				1		1
CON__Q28107;P12259	CON__Q28107	21;3	21;3	21;3			>Q28107 SWISS-PROT:Q28107 (Bos taurus) Coagulation factor V precursor	2	21	21	21	9	18	9	9	18	9	9	18	9	11.4	11.4	11.4	248.98	2211	2211;2224	22.7	1	2		1		5					6			4		3		6	2
CON__Q28194;A8MZG1	CON__Q28194	31;2	6;0	6;0			>Q28194 TREMBL:Q28194 (Bos taurus) Thrombospondin-1	2	31	6	6	27	28	27	4	5	4	4	5	4	26.6	6.6	6.6	129.39	1170	1170;94	23.5								3			2	4	1				1			1
CON__Q2KIG3	CON__Q2KIG3	4	4	3			>Q2KIG3 TREMBL:Q2KIG3 (Bos taurus) Similar to carboxypeptidase B2	1	4	4	3	0	4	0	0	4	0	0	3	0	8.5	8.5	6.9	48.821	423	423	28.8				1
CON__Q2KJC7	CON__Q2KJC7	19	3	3			>Q2KJC7 TREMBL:Q2KJC7;Q8HZM3 (Bos taurus) Periostin, osteoblast specific factor	1	19	3	3	7	12	16	0	3	0	0	3	0	33.6	4.7	4.7	86.858	779	779	25.7						1
CON__Q2KJF1	CON__Q2KJF1	3	3	3			>Q2KJF1 TREMBL:Q2KJF1 (Bos taurus) Alpha-1-B glycoprotein	1	3	3	3	2	3	2	2	3	2	2	3	2	12.7	12.7	12.7	53.553	503	503	6.27	1	3	3	3	3												1
CON__Q2UVX4;M0QXZ3	CON__Q2UVX4	25;1	25;1	21;0			>Q2UVX4 SWISS-PROT:Q2UVX4 (Bos taurus) Complement C3 precursor	2	25	25	21	12	22	14	12	22	14	10	18	12	17.1	17.1	14.8	187.37	1662	1662;100	17.3	2		6	9	4		4	6	1		17	12	1		3	1			2
CON__Q32PI4	CON__Q32PI4	3	3	3			>Q32PI4 TREMBL:Q32PI4 (Bos taurus) Similar to complement factor I	1	3	3	3	3	2	2	3	2	2	3	2	2	6.3	6.3	6.3	68.932	618	618	17.9	1								4		3										2
CON__Q32PJ2	CON__Q32PJ2	3	3	3			>Q32PJ2 SWISS-PROT:Q32PJ2 (Bos taurus) Apolipoprotein A-IV precursor	1	3	3	3	1	2	0	1	2	0	1	2	0	8.4	8.4	8.4	43.017	380	380	16.5	1												1			1
P08729;CON__Q3KNV1	P08729;CON__Q3KNV1	33;33	27;27	2;2	Keratin, type II cytoskeletal 7	KRT7	>sp|P08729|K2C7_HUMAN Keratin, type II cytoskeletal 7 OS=Homo sapiens GN=KRT7 PE=1 SV=5;>Q3KNV1 TREMBL:Q3KNV1;Q96GE1 Tax_Id=9606 Gene_Symbol=KRT7 keratin 7	2	33	27	2	23	28	28	17	23	23	1	2	1	59.9	52.2	3.8	51.385	469	469;469	24.9	10	9			3	3					5	4	11	14				1
CON__Q3KUS7	CON__Q3KUS7	5	5	5			>Q3KUS7 TREMBL:Q3KUS7 (Bos taurus) Complement factor B	1	5	5	5	3	5	1	3	5	1	3	5	1	7.4	7.4	7.4	85.411	760	760	15.1					1			2	1			4					1			1
CON__Q3MHN5;P02774-2;P02774;D6RF35;P02774-3	CON__Q3MHN5	7;1;1;1;1	7;1;1;1;1	2;0;0;0;0			>Q3MHN5 SWISS-PROT:Q3MHN5 (Bos taurus) Vitamin D-binding protein precursor	5	7	7	2	0	7	0	0	7	0	0	2	0	21.1	21.1	3.8	53.341	474	474;352;474;476;493	7.14	3				1						1	1					1
CON__Q3SX09;A8MUF7	CON__Q3SX09	12;1	12;1	7;0			>Q3SX09 TREMBL:Q3SX09 (Bos taurus) similar to HBG protein	2	12	12	7	7	12	9	7	12	9	4	7	5	57.2	57.2	35.3	22.06	201	201;87	24.3	3	1		6	2					1		5	2	1		7	5
CON__Q3SZ57;P02771;J3KMX3	CON__Q3SZ57	21;3;3	21;3;3	21;3;3			>Q3SZ57 SWISS-PROT:Q3SZ57 (Bos taurus) Alpha-fetoprotein precursor	3	21	21	21	6	20	5	6	20	5	6	20	5	45.2	45.2	45.2	68.587	610	610;609;622	10.2	4	3	5	2	10	5		7				6	1				3	1
CON__Q3SZH5	CON__Q3SZH5	5	5	5			>Q3SZH5 TREMBL:Q3SZH5 (Bos taurus) Similar to Angiotensinogen	1	5	5	5	1	5	2	1	5	2	1	5	2	17.9	17.9	17.9	45.456	424	424	22.2						2			1			4						1			1
CON__Q3SZR3	CON__Q3SZR3	2	2	2			>Q3SZR3 SWISS-PROT:Q3SZR3 (Bos taurus) Alpha-1-acid glycoprotein precursor	1	2	2	2	1	2	2	1	2	2	1	2	2	9.4	9.4	9.4	23.182	202	202	15.4		3			1												1
CON__Q3SZV7	CON__Q3SZV7	17	17	17			>Q3SZV7 TREMBL:Q3SZV7 (Bos taurus) Similar to hemopexin	1	17	17	17	10	16	13	10	16	13	10	16	13	45	45	45	52.295	460	460	17	4	5	4	14	16		2	6			9	5	2	4	2	10	10			5
CON__Q3T052	CON__Q3T052	12	12	12			>Q3T052 TREMBL:Q3T052;Q5EA67 (Bos taurus) Inter-alpha (Globulin) inhibitor H4	1	12	12	12	8	8	9	8	8	9	8	8	9	16.7	16.7	16.7	101.51	916	916	19.8	1	1	1		4	13	1	1				13				1	1	8	2	1
CON__Q3Y5Z3	CON__Q3Y5Z3	3	3	3			>Q3Y5Z3 SWISS-PROT:Q3Y5Z3 (Bos taurus) Adiponectin precursor	1	3	3	3	3	3	3	3	3	3	3	3	3	15.4	15.4	15.4	26.133	240	240	16.4				6				6		2		2				5				4		1
CON__Q9Z2K1;CON__Q3ZAW8	CON__Q9Z2K1;CON__Q3ZAW8	12;12	1;1	1;1			>Q9Z2K1 SWISS-PROT:Q9Z2K1 Tax_Id=10090 Gene_Symbol=Krt16 Keratin, type I cytoskeletal 16;>Q3ZAW8 TREMBL:Q3ZAW8;Q9EQD6;Q9EQD7 Tax_Id=10090 Gene_Symbol=Krt16 Keratin intermediate filament 16a	2	12	1	1	11	9	8	1	0	1	1	0	1	20	1.5	1.5	51.606	469	469;474	29
CON__Q3ZBS7;P04004	CON__Q3ZBS7	9;1	9;1	9;1			>Q3ZBS7 TREMBL:Q3ZBS7 (Bos taurus) Vitronectin	2	9	9	9	4	9	4	4	9	4	4	9	4	21.5	21.5	21.5	54.099	484	484;478	23.9	3										1	8	2
CON__Q58D62	CON__Q58D62	6	6	6			>Q58D62 SWISS-PROT:Q58D62 (Bos taurus) Fetuin-B precursor	1	6	6	6	3	5	4	3	5	4	3	5	4	22.7	22.7	22.7	42.663	387	387	15.1	1	4	2	3				1				1		3		2	1
Q5D862;CON__Q5D862	Q5D862;CON__Q5D862	4;4	4;4	4;4	Filaggrin-2	FLG2	>sp|Q5D862|FILA2_HUMAN Filaggrin-2 OS=Homo sapiens GN=FLG2 PE=1 SV=1;>Q5D862 SWISS-PROT:Q5D862 Tax_Id=9606 Gene_Symbol=FLG2 Filaggrin-2	2	4	4	4	3	3	1	3	3	1	3	3	1	3.5	3.5	3.5	248.07	2391	2391;2391	23					1			1			3
CON__Q5XQN5;CON__Q922U2	CON__Q5XQN5;CON__Q922U2	23;21	1;1	0;0			>Q5XQN5 SWISS-PROT:Q5XQN5 (Bos taurus) Keratin, type II cytoskeletal 5;>Q922U2 SWISS-PROT:Q922U2 Tax_Id=10090 Gene_Symbol=Krt5 Keratin, type II cytoskeletal 5	2	23	1	0	17	19	16	0	1	0	0	0	0	27	1.7	0	62.936	601	601;580	9									1
CON__Q61782	CON__Q61782	6	1	1			>Q61782 TREMBL:Q61782 Tax_Id=10090 Gene_Symbol=Krt14 Type I epidermal keratin (Fragment)	1	6	1	1	4	5	4	1	1	1	1	1	1	59.1	10.8	10.8	10.662	93	93	34.4																				1
Q86YZ3;CON__Q86YZ3	Q86YZ3;CON__Q86YZ3	15;15	15;15	15;15	Hornerin	HRNR	>sp|Q86YZ3|HORN_HUMAN Hornerin OS=Homo sapiens GN=HRNR PE=1 SV=2;>Q86YZ3 SWISS-PROT:Q86YZ3 Tax_Id=9606 Gene_Symbol=HRNR Hornerin	2	15	15	15	10	14	12	10	14	12	10	14	12	20.1	20.1	20.1	282.39	2850	2850;2850	25.2							4	2	5		10	9							3	1	5	3
CON__Q8IUT8;CON__O76011;O76011;CON__Q9D646;O76009;CON__Q6NTB9;CON__O76009	CON__Q8IUT8;CON__O76011;O76011	9;8;8;4;4;4;4	9;8;8;4;4;4;4	4;4;4;1;0;0;0	Keratin, type I cuticular Ha4	KRT34	>Q8IUT8 TREMBL:Q8IUT8 Type I hair keratin 4 - Homo sapiens (Human).;>O76011 SWISS-PROT:O76011 Keratin, type I cuticular HA4 (Hair keratin, type I HA4);>sp|O76011|KRT34_HUMAN Keratin, type I cuticular Ha4 OS=Homo sapiens GN=KRT34 PE=2 SV=2	7	9	9	4	6	2	7	6	2	7	2	1	3	18.3	18.3	7.3	49.411	436	436;394;436;392;404;404;404	24.3	1	5												3			1	1				1
CON__Q8VED5	CON__Q8VED5	11	2	0			>Q8VED5 TREMBL:Q8VED5 Tax_Id=10090 Gene_Symbol=Krt79 Keratin 79	1	11	2	0	9	7	8	1	1	1	0	0	0	13.6	4.1	0	57.552	531	531	8		2																1
CON__Q95121	CON__Q95121	2	2	2			>Q95121 SWISS-PROT:Q95121 (Bos taurus) Pigment epithelium-derived factor precursor	1	2	2	2	0	2	1	0	2	1	0	2	1	4.6	4.6	4.6	46.228	416	416	5	1	1										1
CON__Q95M17	CON__Q95M17	1	1	1			>Q95M17 SWISS-PROT:Q95M17 (Bos taurus) Acidic mammalian chitinase precursor	1	1	1	1	0	1	1	0	1	1	0	1	1	2.3	2.3	2.3	52.129	472	472	6						2
Q9H552;CON__Q9H552	Q9H552;CON__Q9H552	15;15	1;1	1;1			>tr|Q9H552|Q9H552_HUMAN Uncharacterized protein OS=Homo sapiens PE=4 SV=1;>Q9H552 TREMBL:Q9H552 Tax_Id=9606 Gene_Symbol=- Keratin-8-like protein 1	2	15	1	1	14	14	13	0	1	0	0	1	0	20	1.8	1.8	55.151	499	499;499	33
CON__Q9N2I2	CON__Q9N2I2	8	8	8			>Q9N2I2 SWISS-PROT:Q9N2I2 (Bos taurus) Plasma serine protease inhibitor precursor	1	8	8	8	5	6	4	5	6	4	5	6	4	20	20	20	45.296	404	404	14.8	1	6		1	1	3						3	2	5
CON__Q9TRI1;Q5T987	CON__Q9TRI1	21;1	21;1	17;0			>Q9TRI1 TREMBL:Q9TRI1 (Bos taurus) similar to inter-alpha-trypsin inhibitor heavy chain2	2	21	21	17	12	17	15	12	17	15	9	14	11	27.3	27.3	22.6	106.19	946	946;237	18.7	3	1	8	13	7	2	1	13			2	2	3		4	14	7	3	2	10	1
CON__Q9TT36;P05543	CON__Q9TT36;P05543	2;1	2;1	2;1	Thyroxine-binding globulin	SERPINA7	>Q9TT36 SWISS-PROT:Q9TT36 (Bos taurus) Thyroxine-binding globulin precursor;>sp|P05543|THBG_HUMAN Thyroxine-binding globulin OS=Homo sapiens GN=SERPINA7 PE=1 SV=2	2	2	2	2	1	1	2	1	1	2	1	1	2	5.1	5.1	5.1	46.017	411	411;415	15.5											3
CON__Q9TTE1	CON__Q9TTE1	6	3	3			>Q9TTE1 SWISS-PROT:Q9TTE1 (Bos taurus) Endopin-1 precursor	1	6	3	3	3	4	3	1	2	0	1	2	0	15.1	10.5	10.5	46.203	411	411	17.2		1						1
CON__REFSEQ:XP_001252647	CON__REFSEQ:XP_001252647	9	7	4			>REFSEQ:XP_001252647 (Bos taurus) similar to endopin 2B	1	9	7	4	5	7	6	5	6	5	4	3	2	23.7	19.9	10.6	46.897	417	417	8.85	3	1	4	5	4					1		1			3		2
O00478-2;D0FY33;O00478;C9JZT5;O00481-4;O00481;C9J877;C9JQT8;C9JUV8	O00478-2;D0FY33;O00478;C9JZT5;O00481-4;O00481	3;3;3;2;2;2;1;1;1	2;2;2;1;1;1;1;1;1	2;2;2;1;1;1;1;1;1	Butyrophilin subfamily 3 member A3;Butyrophilin subfamily 3 member A1	BTN3A3;BTN3A1	>sp|O00478-2|BT3A3_HUMAN Isoform 2 of Butyrophilin subfamily 3 member A3 OS=Homo sapiens GN=BTN3A3;>tr|D0FY33|D0FY33_HUMAN Butyrophilin subfamily 3 member A3 OS=Homo sapiens GN=BTN3A3 PE=2 SV=1;>sp|O00478|BT3A3_HUMAN Butyrophilin subfamily 3 member A3 OS=H	9	3	2	2	0	2	2	0	2	1	0	2	1	4.1	4.1	4.1	59.687	535	535;542;584;210;461;513;140;238;250	8.33			1								2
Q9NQC1-3;Q9NQC1-2;Q9NQC1;D3DQA3;G3XAA4	Q9NQC1-3;Q9NQC1-2;Q9NQC1;D3DQA3;G3XAA4	2;2;2;2;2	1;1;1;1;1	1;1;1;1;1	Protein Jade-2	PHF15	>sp|Q9NQC1-3|JADE2_HUMAN Isoform 3 of Protein Jade-2 OS=Homo sapiens GN=PHF15;>sp|Q9NQC1-2|JADE2_HUMAN Isoform 2 of Protein Jade-2 OS=Homo sapiens GN=PHF15;>sp|Q9NQC1|JADE2_HUMAN Protein Jade-2 OS=Homo sapiens GN=PHF15 PE=1 SV=2;>tr|D3DQA3|D3DQA3_HUMAN PHD	5	2	1	1	2	0	2	1	0	1	1	0	1	3.4	2	2	63.465	562	562;789;790;791;834	25.5																				3
D3DQV9;P78344;H0Y3P2;P78344-2;H0YCH5;H0YD77;H0YEC5;E9PKF8;H0YCF8;H0YEI7;H0YD99;H0YEN8;H0YDC0;H0YE22;H0YEW3;H0YE44;H0YE87	D3DQV9;P78344;H0Y3P2;P78344-2;H0YCH5	33;32;30;29;17;12;11;7;4;3;3;3;3;3;2;2;1	33;32;30;29;17;12;11;7;4;3;3;3;3;3;2;2;1	33;32;30;29;17;12;11;7;4;3;3;3;3;3;2;2;1	Eukaryotic translation initiation factor 4 gamma 2	EIF4G2	>tr|D3DQV9|D3DQV9_HUMAN Eukaryotic translation initiation factor 4 gamma 2 (Fragment) OS=Homo sapiens GN=EIF4G2 PE=2 SV=1;>sp|P78344|IF4G2_HUMAN Eukaryotic translation initiation factor 4 gamma 2 OS=Homo sapiens GN=EIF4G2 PE=1 SV=1;>tr|H0Y3P2|H0Y3P2_HUMAN	17	33	33	33	25	24	28	25	24	28	25	24	28	42.7	42.7	42.7	102.33	907	907;907;869;869;444;282;244;186;130;84;84;112;116;234;20;88;46	19.9	5	6	1	6	4	9	11	10	1		10	19	11	11	2	7	6	8	16	6	2	6
D3DR31;P09914;Q5T764	D3DR31;P09914	10;10;1	10;10;1	10;10;1	Interferon-induced protein with tetratricopeptide repeats 1	IFIT1	>tr|D3DR31|D3DR31_HUMAN Interferon-induced protein with tetratricopeptide repeats 1 OS=Homo sapiens GN=IFIT1 PE=2 SV=1;>sp|P09914|IFIT1_HUMAN Interferon-induced protein with tetratricopeptide repeats 1 OS=Homo sapiens GN=IFIT1 PE=1 SV=2	3	10	10	10	2	10	5	2	10	5	2	10	5	29.5	29.5	29.5	51.713	447	447;478;474	7.17	6			1	1			9	2		1	1	1							1
D3DWF9;Q96QU8;I3L0S8;I3L2K0	D3DWF9;Q96QU8	3;3;1;1	3;3;1;1	3;3;1;1	Exportin-6	XPO6	>tr|D3DWF9|D3DWF9_HUMAN Exportin 6, isoform CRA_a OS=Homo sapiens GN=XPO6 PE=2 SV=1;>sp|Q96QU8|XPO6_HUMAN Exportin-6 OS=Homo sapiens GN=XPO6 PE=1 SV=1	4	3	3	3	2	1	3	2	1	3	2	1	3	4.2	4.2	4.2	127.39	1111	1111;1125;135;255	10.1		3			1			4												1
D3DWK9;Q9NSY0;Q9NSY0-2;Q9NSY0-4;H0YCB1;E9PR11	D3DWK9;Q9NSY0;Q9NSY0-2;Q9NSY0-4	7;7;5;5;3;2	7;7;5;5;3;2	7;7;5;5;3;2	Nuclear receptor-binding protein 2	NRBP2	>tr|D3DWK9|D3DWK9_HUMAN Nuclear receptor binding protein 2, isoform CRA_b OS=Homo sapiens GN=NRBP2 PE=2 SV=1;>sp|Q9NSY0|NRBP2_HUMAN Nuclear receptor-binding protein 2 OS=Homo sapiens GN=NRBP2 PE=1 SV=2;>sp|Q9NSY0-2|NRBP2_HUMAN Isoform 2 of Nuclear receptor	6	7	7	7	3	4	6	3	4	6	3	4	6	29.1	29.1	29.1	29.852	258	258;501;293;324;168;232	5.53	1	4				2	3	4	1
F6U1T9;P63098;D3YTA9;H7BYZ3	F6U1T9;P63098;D3YTA9;H7BYZ3	3;3;3;3	3;3;3;3	3;3;3;3	Calcineurin subunit B type 1	PPP3R1	>tr|F6U1T9|F6U1T9_HUMAN Calcineurin subunit B type 1 OS=Homo sapiens GN=PPP3R1 PE=2 SV=1;>sp|P63098|CANB1_HUMAN Calcineurin subunit B type 1 OS=Homo sapiens GN=PPP3R1 PE=1 SV=2;>tr|D3YTA9|D3YTA9_HUMAN Calcineurin subunit B type 1 OS=Homo sapiens GN=PPP3R1	4	3	3	3	3	3	3	3	3	3	3	3	3	18.8	18.8	18.8	18.208	160	160;170;189;331	10.2	2	3										3	2	2
P51617-4;P51617-2;P51617-3;D3YTB5;P51617;H7C224;H7C2I6;H7C3C1;F8WAB6	P51617-4;P51617-2;P51617-3;D3YTB5;P51617;H7C224;H7C2I6	4;4;4;4;4;3;2;1;1	4;4;4;4;4;3;2;1;1	4;4;4;4;4;3;2;1;1	Interleukin-1 receptor-associated kinase 1	IRAK1	>sp|P51617-4|IRAK1_HUMAN Isoform 4 of Interleukin-1 receptor-associated kinase 1 OS=Homo sapiens GN=IRAK1;>sp|P51617-2|IRAK1_HUMAN Isoform 2 of Interleukin-1 receptor-associated kinase 1 OS=Homo sapiens GN=IRAK1;>sp|P51617-3|IRAK1_HUMAN Isoform 3 of Interl	9	4	4	4	3	1	3	3	1	3	3	1	3	11.1	11.1	11.1	68.021	633	633;682;693;708;712;392;276;218;339	11.6						1	5	4				1							1	1
D3YTD8;P28908;P28908-2	D3YTD8;P28908;P28908-2	2;2;1	2;2;1	2;2;1	Tumor necrosis factor receptor superfamily member 8	TNFRSF8	>tr|D3YTD8|D3YTD8_HUMAN Tumor necrosis factor receptor superfamily member 8 OS=Homo sapiens GN=TNFRSF8 PE=2 SV=2;>sp|P28908|TNR8_HUMAN Tumor necrosis factor receptor superfamily member 8 OS=Homo sapiens GN=TNFRSF8 PE=1 SV=1;>sp|P28908-2|TNR8_HUMAN Isoform	3	2	2	2	2	0	0	2	0	0	2	0	0	3.5	3.5	3.5	50.987	483	483;595;132	23																		1
[truncated: 7,806 more rows]
[truncated: 97 more columns]

## Sheet: Table S2B.PROT_Limma
Table S2B. Statistical analysis of PROT by limma.
[truncated: 8,409 more rows]

## Sheet: Table S2C.Statistics
Table S2C. Metrics of nano-LC-MS/MS measurements.
term	#
peptide/spectrum matches	519383
identified peptides	88164
identified proteins	8408
quantified proteins REP1	7129
[truncated: 3 more rows]
