# Supplementary material for: Comprehensive transcriptomic and proteomic characterization of human mesenchymal stem cells reveals source specific cellular markers
Source: Sci Rep. 2016 Feb 9;6:21507. doi: 10.1038/srep21507 (PMC4746666; doi:10.1038/srep21507)
Supplement: Supplementary Table S3 [file srep21507-s4.xls]

## Sheet: Table S4. CD markers
Table S4. CD markers detected by RNA (R) and PROT (P).
Gene name	CD	R	P	ESC	MSC	Gene name	CD	R	P	ESC	MSC	Gene name	CD	R	P	ESC	MSC	Gene name	CD	R	P	ESC	MSC	Gene name	CD	R	P	ESC	MSC
CD4	CD4	T	F			CD59	CD59	F	T			CD109	CD109	T	T			ALCAM	CD166	T	T			TLR4	CD284	T	F
CD9	CD9	T	T			ITGB3	CD61	F	T			PVRL1	CD111	T	T			DDR1	CD167	T	T			BMPR1A	CD292	T	T
PTGFRN	CD9P	T	T			CD63	CD63	T	T			PVRL2	CD112	T	T			HMMR	CD168	T	T			PTGDR2	CD294	T	F
MME	CD10	T	T			CD68	CD68	T	T			PVRL3	CDw113	T	T			L1CAM	CD171	F	T			LEPR	CD295	F	T
ANPEP	CD13	T	T			TFRC	CD71	T	T			KIT	CD117	T	T			SIRPA	CD172a	T	T			ATP1B3	CD298	T	T
CD14	CD14	F	T			CD72	CD72	T	F			LIFR	CD118	T	T			CD200	CD200	T	F			NRP1	CD304	T	T
ITGB2	CD18	T	T			NT5E	CD73	T	T			IFNGR1	CD119	T	T			TEK	CD202b	T	T			KDR	CD309	T	T
DPP4	CD26	T	T			CD74	CD74	T	T			TNFRSF1A	CD120a	T	T			IL13RA1	CD213a1	T	F			BST2	CD317	T	T
ITGB1	CD29	T	T			CD81	CD81	T	T			TNFRSF1B	CD120b	T	F			IL17RA	CDw217	T	F			CDCP1	CD318	T	T
TNFRSF8	CD30	T	T			IGSF8	CD81P3	T	T			IL1R1	CD121A	T	T			INSR	CD220	T	F			CD320	CD320	T	F
CD36	CD36	T	F			CD82	CD82	T	T			IL4R	CD124	T	F			IGF1R	CD221	T	T			F11R	CD321	F	T
CD40	CD40	T	F			PLAUR	CD87	T	T			IL7R	CD127	T	F			IGF2R	CD222	T	T			JAM2	CD322	T	T
PROCR	CD41	T	T			THY1	CD90	T	T			IL6ST	CD130	T	T			MFI2	CD228	T	T			CDH1	CD324	T	T
CD44	CD44	T	T			LRP1	CD91	T	T			PROM1	CD133	F	T			LY9	CD229	F	F			CDH2	CD325	T	T
CD46	CD46	T	T			SLC44A1	CDw92	T	T			SDC1	CD138	T	T			PRNP	CD230	T	T			EPCAM	CD326	T	T
CD47	CD47	T	T			FAS	CD95	F	T			PDGFRA	CD140a	F	T			GYPC	CD236	T	F			FGFR1	CD331	T	T
ITGA1	CD49a	F	T			CD97	CD97	T	T			PDGFRB	CD140b	T	T			BCAM	CD239	T	T			FGFR2	CD332	T	T
ITGA2	CD49b	T	T			SLC7A5	CD98	T	T			F3	CD142	T	F			CD248	CD248	T	T			FGFR3	CD333	T	F
ITGA3	CD49c	T	T			CD99	CD99	T	T			ACE	CD143	F	T			TNFRSF10A	CD261	T	F			FGFR4	CD334	T	F
ITGA4	CD49d	T	T			SEMA4D	CD100	T	F			MCAM	CD146	T	T			TNFRSF10B	CD262	T	T			JAG1	CD339	T	T
ITGA5	CD49e	T	T			ICAM2	CD102	T	F			BSG	CD147	T	T			TNFRSF10D	CD264	T	T			ERBB2	CD340	T	T
ITGA6	CD49f	T	T			ITGAE	CD103	T	F			PTPRJ	CD148	T	T			TNFRSF12A	CD266	T	F			FZD4	CD344	T	F
ICAM3	CDW50	T	F			ITGB4	CD104	F	T			CD151	CD151	T	T			TNFRSF14	CD270	T	F			TNFRSF21	CD358	T	F
ITGAV	CD51	T	T			ENG	CD105	T	T			PVR	CD155	T	T			PDCD1LG2	CD273	T	F			EVI2B	CD361	T	F
ICAM1	CD54	T	T			VCAM1	CD106	T	T			ADAM17	CD156B	T	T			CD276	CD276	T	T			SDC2	CD362	T	T
CD55	CD55	T	F			LAMP1	CD107a	T	T			ADAM10	CD156c	T	T			BTN3A1	CD277	T	F
B3GAT1	CD57	T	F			LAMP2	CD107b	T	T			BST1	CD157	F	T			MRC2	CD280	T	T
CD58	CD58	T	T			SEMA7A	CD108	T	T			CD164	CD164	T	F			TLR3	CD283	T	F
Legend:
P	PROT
R	RNA
T	TRUE, identified
F	FALSE, not identified
	up-regulated in ESC when compared to ESC-MSC and BM-MSC (ESC), up-regulated in ESC-MSC and BM-MSC when compared to ESC (MSC), verified by two techniques
	up-regulated in ESC-MSC when compared to ESC, verified by two techniques
	up-regulated in BM-MSC when compared to ESC, verified by two techniques
